# Supplementary material for: The lingering effects of Neanderthal introgression on human complex traits
Source: eLife. 2023 Mar 20;12:e80757. doi: 10.7554/eLife.80757 (PMC10076017; doi:10.7554/eLife.80757)
Supplement: Figure 1—source data 1. [file elife-80757-fig1-data1.zip › Data S2.txt]

annot	simulation	TYPE(seed)	h2(se)	z_h2	h2_nim(se)	z_nim	h2_mh(se)	z_mh	h2_nim - sim_nim_h2(se)	Z_nim
expanded.anc	wgSIM_	POLY(1)	0.4725 (0.0326)	-0.84	-0.0013 (0.0026)	-0.48	0.0143 (0.0010)	14.50	0.0008 (0.0024)	0.34
expanded.anc	wgSIM_	POLY(2)	0.4910 (0.0155)	-0.58	-0.0023 (0.0032)	-0.72	0.0148 (0.0005)	29.41	0.0021 (0.0034)	0.63
expanded.anc	wgSIM_	POLY(3)	0.5892 (0.1156)	0.77	0.0026 (0.0043)	0.61	0.0179 (0.0035)	5.08	0.0001 (0.0030)	0.03
expanded.anc	wgSIM_	COMMON(1)	1.1287 (0.2786)	2.26	0.0018 (0.0078)	0.23	0.0348 (0.0085)	4.11	-0.0207 (0.0027)	-7.58
expanded.anc	wgSIM_	COMMON(2)	0.8323 (0.0415)	8.01	-0.0084 (0.0033)	-2.51	0.0259 (0.0013)	19.93	-0.0233 (0.0037)	-6.31
expanded.anc	wgSIM_	COMMON(3)	0.8323 (0.0341)	9.76	-0.0028 (0.0035)	-0.80	0.0257 (0.0011)	24.44	-0.0155 (0.0036)	-4.32
expanded.anc	wgSIM_	RARE(1)	0.2697 (0.0229)	-10.04	-0.0001 (0.0030)	-0.04	0.0079 (0.0007)	11.48	0.0093 (0.0029)	3.17
expanded.anc	wgSIM_	RARE(2)	0.2709 (0.0137)	-16.73	0.0001 (0.0026)	0.04	0.0080 (0.0004)	19.37	0.0080 (0.0025)	3.14
expanded.anc	wgSIM_	RARE(3)	0.2920 (0.0163)	-12.79	0.0091 (0.0053)	1.70	0.0083 (0.0005)	16.65	0.0186 (0.0054)	3.45
expanded.anc	wgSIM_	HIGH(1)	0.5223 (0.0429)	0.52	-0.0024 (0.0024)	-1.00	0.0158 (0.0013)	11.89	-0.0007 (0.0027)	-0.27
expanded.anc	wgSIM_	HIGH(2)	0.5959 (0.0426)	2.25	-0.0023 (0.0027)	-0.85	0.0182 (0.0013)	13.94	-0.0037 (0.0026)	-1.43
expanded.anc	wgSIM_	HIGH(3)	0.5764 (0.0407)	1.88	0.0013 (0.0033)	0.40	0.0175 (0.0013)	13.89	0.0006 (0.0034)	0.16
expanded.anc	wgSIM_	LOW(1)	0.0988 (0.0081)	-49.60	-0.0009 (0.0008)	-1.25	0.0031 (0.0003)	12.11	-0.0020 (0.0008)	-2.53
expanded.anc	wgSIM_	LOW(2)	0.0978 (0.0082)	-49.29	-0.0009 (0.0008)	-1.12	0.0030 (0.0003)	11.91	-0.0019 (0.0009)	-2.26
expanded.anc	wgSIM_	LOW(3)	0.1086 (0.0053)	-73.38	-0.0011 (0.0008)	-1.43	0.0034 (0.0002)	19.95	-0.0024 (0.0008)	-2.95
expanded.anc	wgSIM_0.2.	POLY(1)	0.1773 (0.0332)	-0.68	0.0013 (0.0021)	0.62	0.0053 (0.0010)	5.25	0.0030 (0.0018)	1.61
expanded.anc	wgSIM_0.2.	POLY(2)	0.1804 (0.0240)	-0.82	-0.0000 (0.0013)	-0.00	0.0055 (0.0007)	7.42	0.0004 (0.0012)	0.32
expanded.anc	wgSIM_0.2.	POLY(3)	0.1841 (0.0266)	-0.60	0.0001 (0.0015)	0.06	0.0056 (0.0008)	6.89	-0.0003 (0.0015)	-0.21
expanded.anc	wgSIM_0.2.	COMMON(1)	0.2878 (0.0475)	1.85	-0.0055 (0.0014)	-3.96	0.0090 (0.0015)	6.21	-0.0101 (0.0010)	-10.21
expanded.anc	wgSIM_0.2.	COMMON(2)	0.3200 (0.0230)	5.22	-0.0037 (0.0010)	-3.72	0.0100 (0.0007)	14.16	-0.0100 (0.0010)	-10.37
expanded.anc	wgSIM_0.2.	COMMON(3)	0.2948 (0.0262)	3.62	-0.0023 (0.0015)	-1.56	0.0091 (0.0008)	11.29	-0.0059 (0.0015)	-3.89
expanded.anc	wgSIM_0.2.	RARE(1)	0.0977 (0.0149)	-6.87	0.0005 (0.0014)	0.32	0.0028 (0.0004)	6.28	0.0045 (0.0013)	3.33
expanded.anc	wgSIM_0.2.	RARE(2)	0.0976 (0.0127)	-8.04	0.0025 (0.0017)	1.46	0.0027 (0.0004)	6.68	0.0071 (0.0019)	3.74
expanded.anc	wgSIM_0.2.	RARE(3)	0.1011 (0.0179)	-5.54	0.0038 (0.0021)	1.79	0.0028 (0.0005)	5.23	0.0075 (0.0021)	3.60
expanded.anc	wgSIM_0.2.	HIGH(1)	0.1976 (0.0299)	-0.08	-0.0001 (0.0013)	-0.09	0.0060 (0.0010)	6.29	-0.0009 (0.0020)	-0.44
expanded.anc	wgSIM_0.2.	HIGH(2)	0.2049 (0.0344)	0.14	-0.0008 (0.0017)	-0.46	0.0062 (0.0010)	5.94	0.0001 (0.0014)	0.08
expanded.anc	wgSIM_0.2.	HIGH(3)	0.1990 (0.0339)	-0.03	-0.0005 (0.0018)	-0.28	0.0060 (0.0010)	5.84	0.0003 (0.0016)	0.22
expanded.anc	wgSIM_0.2.	LOW(1)	0.0465 (0.0036)	-43.00	-0.0008 (0.0006)	-1.19	0.0014 (0.0001)	12.85	-0.0011 (0.0007)	-1.63
expanded.anc	wgSIM_0.2.	LOW(2)	0.0412 (0.0067)	-23.76	0.0001 (0.0005)	0.14	0.0013 (0.0002)	6.28	-0.0007 (0.0004)	-1.59
expanded.anc	wgSIM_0.2.	LOW(3)	0.0421 (0.0059)	-26.68	-0.0004 (0.0006)	-0.76	0.0013 (0.0002)	7.17	-0.0005 (0.0005)	-0.87
expanded.anc	wgSIM100000_0.5.	POLY(1)	0.4731 (0.0296)	-0.91	-0.0019 (0.0023)	-0.82	0.0144 (0.0009)	15.99	-0.0011 (0.0022)	-0.51
expanded.anc	wgSIM100000_0.5.	POLY(2)	0.4680 (0.0343)	-0.93	-0.0030 (0.0020)	-1.45	0.0142 (0.0011)	13.53	-0.0019 (0.0020)	-0.95
expanded.anc	wgSIM100000_0.5.	POLY(3)	0.6233 (0.1284)	0.96	0.0032 (0.0033)	0.99	0.0189 (0.0039)	4.82	-0.0013 (0.0020)	-0.66
expanded.anc	wgSIM100000_0.5.	COMMON(1)	0.7764 (0.0479)	5.77	-0.0100 (0.0027)	-3.70	0.0242 (0.0014)	16.84	-0.0233 (0.0020)	-11.46
expanded.anc	wgSIM100000_0.5.	COMMON(2)	0.8829 (0.0398)	9.63	-0.0052 (0.0023)	-2.30	0.0274 (0.0012)	22.33	-0.0218 (0.0024)	-9.15
expanded.anc	wgSIM100000_0.5.	COMMON(3)	0.9172 (0.0571)	7.30	-0.0064 (0.0020)	-3.28	0.0286 (0.0018)	16.15	-0.0250 (0.0023)	-11.08
expanded.anc	wgSIM100000_0.5.	RARE(1)	0.2808 (0.0176)	-12.42	0.0063 (0.0034)	1.83	0.0080 (0.0006)	14.27	0.0165 (0.0036)	4.64
expanded.anc	wgSIM100000_0.5.	RARE(2)	0.2784 (0.0235)	-9.43	0.0050 (0.0034)	1.47	0.0080 (0.0007)	11.13	0.0144 (0.0034)	4.24
expanded.anc	wgSIM100000_0.5.	RARE(3)	0.2781 (0.0123)	-18.01	0.0017 (0.0023)	0.73	0.0081 (0.0004)	21.59	0.0118 (0.0023)	5.19
expanded.anc	wgSIM100000_0.5.	HIGH(1)	0.5291 (0.0405)	0.72	-0.0016 (0.0018)	-0.91	0.0160 (0.0013)	12.62	0.0003 (0.0022)	0.13
expanded.anc	wgSIM100000_0.5.	HIGH(2)	0.5217 (0.0199)	1.09	-0.0030 (0.0022)	-1.36	0.0159 (0.0006)	26.76	-0.0015 (0.0020)	-0.75
expanded.anc	wgSIM100000_0.5.	HIGH(3)	0.5207 (0.0562)	0.37	0.0018 (0.0051)	0.34	0.0157 (0.0017)	9.22	0.0028 (0.0049)	0.58
expanded.anc	wgSIM100000_0.5.	LOW(1)	0.1079 (0.0068)	-57.45	-0.0017 (0.0004)	-4.40	0.0034 (0.0002)	15.75	-0.0030 (0.0004)	-6.75
expanded.anc	wgSIM100000_0.5.	LOW(2)	0.0987 (0.0120)	-33.48	-0.0010 (0.0005)	-1.98	0.0031 (0.0004)	8.28	-0.0020 (0.0005)	-3.92
expanded.anc	wgSIM100000_0.5.	LOW(3)	0.1067 (0.0109)	-36.22	-0.0016 (0.0006)	-2.86	0.0033 (0.0003)	9.96	-0.0029 (0.0005)	-5.31
expanded.anc	wgSIM100000_0.2.	POLY(1)	0.2296 (0.0292)	1.01	-0.0001 (0.0011)	-0.08	0.0070 (0.0009)	7.85	-0.0009 (0.0008)	-1.16
expanded.anc	wgSIM100000_0.2.	POLY(2)	0.2014 (0.0104)	0.13	0.0002 (0.0012)	0.20	0.0061 (0.0003)	18.60	0.0001 (0.0013)	0.10
expanded.anc	wgSIM100000_0.2.	POLY(3)	0.1991 (0.0095)	-0.10	-0.0020 (0.0008)	-2.47	0.0061 (0.0003)	20.80	-0.0021 (0.0008)	-2.64
expanded.anc	wgSIM100000_0.2.	COMMON(1)	0.3312 (0.0132)	9.93	-0.0053 (0.0007)	-7.13	0.0104 (0.0004)	24.94	-0.0110 (0.0009)	-12.13
expanded.anc	wgSIM100000_0.2.	COMMON(2)	0.3083 (0.0203)	5.34	-0.0038 (0.0008)	-4.51	0.0096 (0.0006)	15.44	-0.0088 (0.0008)	-10.95
expanded.anc	wgSIM100000_0.2.	COMMON(3)	0.3288 (0.0188)	6.85	-0.0034 (0.0011)	-3.21	0.0102 (0.0006)	17.94	-0.0094 (0.0009)	-10.09
expanded.anc	wgSIM100000_0.2.	RARE(1)	0.1336 (0.0111)	-6.00	0.0037 (0.0012)	3.12	0.0038 (0.0003)	11.70	0.0068 (0.0011)	6.19
expanded.anc	wgSIM100000_0.2.	RARE(2)	0.1052 (0.0071)	-13.27	-0.0004 (0.0008)	-0.44	0.0031 (0.0002)	14.00	0.0035 (0.0008)	4.35
expanded.anc	wgSIM100000_0.2.	RARE(3)	0.1040 (0.0083)	-11.52	0.0011 (0.0011)	1.05	0.0030 (0.0003)	11.73	0.0055 (0.0011)	5.11
expanded.anc	wgSIM100000_0.2.	HIGH(1)	0.2278 (0.0080)	3.48	-0.0004 (0.0010)	-0.38	0.0069 (0.0003)	27.03	-0.0003 (0.0011)	-0.30
expanded.anc	wgSIM100000_0.2.	HIGH(2)	0.2373 (0.0132)	2.83	0.0027 (0.0018)	1.49	0.0071 (0.0004)	17.53	0.0026 (0.0019)	1.40
expanded.anc	wgSIM100000_0.2.	HIGH(3)	0.2219 (0.0133)	1.65	-0.0003 (0.0012)	-0.28	0.0067 (0.0004)	16.36	-0.0002 (0.0012)	-0.13
expanded.anc	wgSIM100000_0.2.	LOW(1)	0.0406 (0.0031)	-50.68	-0.0003 (0.0003)	-0.98	0.0013 (0.0001)	12.90	-0.0009 (0.0003)	-2.77
expanded.anc	wgSIM100000_0.2.	LOW(2)	0.0445 (0.0033)	-46.51	-0.0002 (0.0003)	-0.62	0.0014 (0.0001)	12.85	-0.0007 (0.0004)	-1.90
expanded.anc	wgSIM100000_0.2.	LOW(3)	0.0380 (0.0030)	-54.24	-0.0004 (0.0003)	-1.40	0.0012 (0.0001)	12.64	-0.0008 (0.0003)	-2.55
expanded.anc.maf	wgSIM_	POLY(1)	0.5121 (0.0306)	0.40	-0.0009 (0.0024)	-0.37	0.0146 (0.0009)	16.64	0.0009 (0.0023)	0.40
expanded.anc.maf	wgSIM_	POLY(2)	0.4904 (0.0167)	-0.58	-0.0012 (0.0032)	-0.37	0.0152 (0.0010)	15.94	0.0029 (0.0035)	0.83
expanded.anc.maf	wgSIM_	POLY(3)	0.5450 (0.0503)	0.89	0.0038 (0.0049)	0.77	0.0184 (0.0024)	7.72	0.0007 (0.0037)	0.18
expanded.anc.maf	wgSIM_	COMMON(1)	0.5695 (0.0624)	1.11	0.0051 (0.0056)	0.90	0.0142 (0.0031)	4.61	0.0033 (0.0033)	1.00
expanded.anc.maf	wgSIM_	COMMON(2)	0.5000 (0.0202)	0.00	-0.0016 (0.0035)	-0.47	0.0098 (0.0006)	16.58	-0.0004 (0.0036)	-0.11
expanded.anc.maf	wgSIM_	COMMON(3)	0.5271 (0.0167)	1.62	0.0043 (0.0034)	1.26	0.0114 (0.0007)	16.09	0.0059 (0.0035)	1.70
expanded.anc.maf	wgSIM_	RARE(1)	0.4916 (0.0229)	-0.37	-0.0032 (0.0028)	-1.14	0.0181 (0.0011)	16.49	-0.0040 (0.0026)	-1.53
expanded.anc.maf	wgSIM_	RARE(2)	0.5060 (0.0224)	0.27	-0.0021 (0.0027)	-0.78	0.0169 (0.0008)	22.38	-0.0032 (0.0027)	-1.19
expanded.anc.maf	wgSIM_	RARE(3)	0.4977 (0.0174)	-0.13	0.0061 (0.0052)	1.16	0.0178 (0.0008)	22.03	0.0061 (0.0052)	1.16
expanded.anc.maf	wgSIM_	HIGH(1)	0.5674 (0.0312)	2.16	0.0005 (0.0029)	0.16	0.0153 (0.0009)	16.44	0.0027 (0.0033)	0.81
expanded.anc.maf	wgSIM_	HIGH(2)	0.5624 (0.0285)	2.19	-0.0008 (0.0030)	-0.25	0.0170 (0.0014)	12.07	-0.0010 (0.0027)	-0.38
expanded.anc.maf	wgSIM_	HIGH(3)	0.5479 (0.0270)	1.77	0.0008 (0.0029)	0.28	0.0177 (0.0011)	16.25	-0.0002 (0.0028)	-0.06
expanded.anc.maf	wgSIM_	LOW(1)	0.2369 (0.0129)	-20.40	-0.0013 (0.0008)	-1.63	0.0050 (0.0004)	11.45	-0.0043 (0.0010)	-4.44
expanded.anc.maf	wgSIM_	LOW(2)	0.2316 (0.0113)	-23.80	-0.0012 (0.0008)	-1.50	0.0047 (0.0003)	16.75	-0.0039 (0.0008)	-4.76
expanded.anc.maf	wgSIM_	LOW(3)	0.2339 (0.0130)	-20.41	-0.0017 (0.0008)	-2.20	0.0050 (0.0003)	18.91	-0.0046 (0.0008)	-5.56
expanded.anc.maf	wgSIM_0.2.	POLY(1)	0.2008 (0.0092)	0.09	0.0026 (0.0020)	1.29	0.0054 (0.0004)	15.22	0.0041 (0.0020)	2.04
expanded.anc.maf	wgSIM_0.2.	POLY(2)	0.1890 (0.0075)	-1.46	0.0005 (0.0012)	0.46	0.0054 (0.0003)	17.12	0.0010 (0.0012)	0.79
expanded.anc.maf	wgSIM_0.2.	POLY(3)	0.1919 (0.0087)	-0.93	0.0004 (0.0014)	0.30	0.0061 (0.0004)	16.09	-0.0005 (0.0013)	-0.35
expanded.anc.maf	wgSIM_0.2.	COMMON(1)	0.1799 (0.0102)	-1.97	-0.0024 (0.0012)	-2.02	0.0037 (0.0004)	8.83	-0.0017 (0.0011)	-1.52
expanded.anc.maf	wgSIM_0.2.	COMMON(2)	0.2195 (0.0094)	2.07	0.0000 (0.0011)	0.04	0.0051 (0.0003)	14.76	-0.0014 (0.0012)	-1.19
expanded.anc.maf	wgSIM_0.2.	COMMON(3)	0.1969 (0.0066)	-0.47	0.0015 (0.0019)	0.79	0.0045 (0.0003)	14.08	0.0026 (0.0019)	1.33
expanded.anc.maf	wgSIM_0.2.	RARE(1)	0.1775 (0.0063)	-3.57	-0.0010 (0.0011)	-0.89	0.0067 (0.0003)	19.61	-0.0008 (0.0012)	-0.68
expanded.anc.maf	wgSIM_0.2.	RARE(2)	0.1907 (0.0066)	-1.41	0.0007 (0.0018)	0.40	0.0064 (0.0003)	19.44	0.0016 (0.0020)	0.80
expanded.anc.maf	wgSIM_0.2.	RARE(3)	0.1968 (0.0077)	-0.42	0.0015 (0.0015)	1.00	0.0067 (0.0003)	21.70	0.0014 (0.0016)	0.90
expanded.anc.maf	wgSIM_0.2.	HIGH(1)	0.2199 (0.0080)	2.49	0.0008 (0.0020)	0.39	0.0072 (0.0005)	14.93	-0.0011 (0.0023)	-0.51
expanded.anc.maf	wgSIM_0.2.	HIGH(2)	0.2246 (0.0083)	2.95	0.0003 (0.0015)	0.21	0.0068 (0.0004)	18.61	0.0006 (0.0016)	0.37
expanded.anc.maf	wgSIM_0.2.	HIGH(3)	0.2247 (0.0116)	2.12	0.0001 (0.0014)	0.09	0.0070 (0.0005)	12.91	0.0000 (0.0015)	0.00
expanded.anc.maf	wgSIM_0.2.	LOW(1)	0.1002 (0.0067)	-14.81	-0.0010 (0.0006)	-1.76	0.0023 (0.0002)	9.60	-0.0022 (0.0007)	-3.24
expanded.anc.maf	wgSIM_0.2.	LOW(2)	0.0985 (0.0055)	-18.61	0.0001 (0.0005)	0.29	0.0021 (0.0001)	14.55	-0.0014 (0.0005)	-2.86
expanded.anc.maf	wgSIM_0.2.	LOW(3)	0.1000 (0.0057)	-17.54	-0.0005 (0.0006)	-0.86	0.0020 (0.0002)	13.32	-0.0013 (0.0006)	-2.03
expanded.anc.maf	wgSIM100000_0.5.	POLY(1)	0.4842 (0.0095)	-1.67	-0.0028 (0.0023)	-1.23	0.0152 (0.0005)	29.62	-0.0029 (0.0024)	-1.19
expanded.anc.maf	wgSIM100000_0.5.	POLY(2)	0.4869 (0.0146)	-0.90	-0.0021 (0.0020)	-1.02	0.0150 (0.0006)	25.67	-0.0018 (0.0021)	-0.85
expanded.anc.maf	wgSIM100000_0.5.	POLY(3)	0.5389 (0.0504)	0.77	0.0038 (0.0035)	1.07	0.0176 (0.0025)	7.13	0.0005 (0.0020)	0.24
expanded.anc.maf	wgSIM100000_0.5.	COMMON(1)	0.4760 (0.0125)	-1.91	-0.0012 (0.0024)	-0.52	0.0102 (0.0004)	28.17	-0.0006 (0.0025)	-0.23
expanded.anc.maf	wgSIM100000_0.5.	COMMON(2)	0.5228 (0.0112)	2.03	0.0026 (0.0022)	1.18	0.0123 (0.0005)	23.59	0.0011 (0.0023)	0.49
expanded.anc.maf	wgSIM100000_0.5.	COMMON(3)	0.5238 (0.0135)	1.76	-0.0018 (0.0018)	-0.99	0.0119 (0.0006)	20.82	-0.0037 (0.0020)	-1.85
expanded.anc.maf	wgSIM100000_0.5.	RARE(1)	0.5010 (0.0148)	0.07	0.0030 (0.0035)	0.86	0.0177 (0.0008)	22.50	0.0036 (0.0037)	0.96
expanded.anc.maf	wgSIM100000_0.5.	RARE(2)	0.5051 (0.0174)	0.29	0.0012 (0.0029)	0.42	0.0186 (0.0009)	21.74	-0.0000 (0.0030)	-0.01
expanded.anc.maf	wgSIM100000_0.5.	RARE(3)	0.4963 (0.0125)	-0.30	-0.0009 (0.0020)	-0.46	0.0174 (0.0005)	33.10	-0.0002 (0.0020)	-0.09
expanded.anc.maf	wgSIM100000_0.5.	HIGH(1)	0.5160 (0.0141)	1.14	-0.0001 (0.0020)	-0.05	0.0158 (0.0005)	28.89	0.0020 (0.0021)	0.96
expanded.anc.maf	wgSIM100000_0.5.	HIGH(2)	0.4964 (0.0162)	-0.22	-0.0037 (0.0021)	-1.76	0.0157 (0.0008)	19.60	-0.0022 (0.0021)	-1.06
expanded.anc.maf	wgSIM100000_0.5.	HIGH(3)	0.5791 (0.0216)	3.66	0.0033 (0.0046)	0.73	0.0180 (0.0013)	13.91	0.0021 (0.0050)	0.41
expanded.anc.maf	wgSIM100000_0.5.	LOW(1)	0.2368 (0.0115)	-22.93	-0.0019 (0.0004)	-4.58	0.0051 (0.0003)	19.53	-0.0050 (0.0006)	-9.05
expanded.anc.maf	wgSIM100000_0.5.	LOW(2)	0.2309 (0.0116)	-23.24	-0.0013 (0.0005)	-2.55	0.0047 (0.0002)	19.30	-0.0040 (0.0006)	-7.01
expanded.anc.maf	wgSIM100000_0.5.	LOW(3)	0.2325 (0.0146)	-18.31	-0.0017 (0.0005)	-3.27	0.0049 (0.0003)	17.63	-0.0046 (0.0006)	-7.20
expanded.anc.maf	wgSIM100000_0.2.	POLY(1)	0.2177 (0.0127)	1.40	0.0000 (0.0010)	0.03	0.0067 (0.0004)	15.56	-0.0005 (0.0009)	-0.62
expanded.anc.maf	wgSIM100000_0.2.	POLY(2)	0.1897 (0.0057)	-1.81	0.0005 (0.0012)	0.43	0.0059 (0.0002)	25.12	0.0006 (0.0013)	0.50
expanded.anc.maf	wgSIM100000_0.2.	POLY(3)	0.1990 (0.0079)	-0.13	-0.0017 (0.0008)	-2.01	0.0060 (0.0003)	17.09	-0.0017 (0.0009)	-1.94
expanded.anc.maf	wgSIM100000_0.2.	COMMON(1)	0.2095 (0.0065)	1.44	-0.0031 (0.0007)	-4.25	0.0045 (0.0002)	18.16	-0.0029 (0.0007)	-3.88
expanded.anc.maf	wgSIM100000_0.2.	COMMON(2)	0.1984 (0.0121)	-0.13	-0.0015 (0.0011)	-1.35	0.0044 (0.0006)	6.95	-0.0014 (0.0008)	-1.70
expanded.anc.maf	wgSIM100000_0.2.	COMMON(3)	0.2050 (0.0073)	0.68	-0.0007 (0.0010)	-0.66	0.0046 (0.0003)	17.04	-0.0010 (0.0010)	-1.04
expanded.anc.maf	wgSIM100000_0.2.	RARE(1)	0.2015 (0.0076)	0.20	0.0030 (0.0012)	2.39	0.0073 (0.0004)	18.36	0.0026 (0.0012)	2.16
expanded.anc.maf	wgSIM100000_0.2.	RARE(2)	0.1958 (0.0061)	-0.70	-0.0017 (0.0007)	-2.45	0.0069 (0.0004)	19.57	-0.0016 (0.0008)	-1.99
expanded.anc.maf	wgSIM100000_0.2.	RARE(3)	0.1968 (0.0066)	-0.49	0.0001 (0.0010)	0.15	0.0067 (0.0003)	24.17	0.0008 (0.0011)	0.75
expanded.anc.maf	wgSIM100000_0.2.	HIGH(1)	0.2249 (0.0086)	2.88	0.0006 (0.0010)	0.60	0.0062 (0.0003)	19.28	0.0013 (0.0010)	1.24
expanded.anc.maf	wgSIM100000_0.2.	HIGH(2)	0.2193 (0.0113)	1.71	0.0032 (0.0017)	1.93	0.0068 (0.0005)	14.69	0.0034 (0.0015)	2.19
expanded.anc.maf	wgSIM100000_0.2.	HIGH(3)	0.2175 (0.0071)	2.48	0.0003 (0.0011)	0.27	0.0068 (0.0002)	27.61	0.0004 (0.0011)	0.38
expanded.anc.maf	wgSIM100000_0.2.	LOW(1)	0.0906 (0.0057)	-19.16	-0.0005 (0.0003)	-1.43	0.0019 (0.0001)	13.81	-0.0017 (0.0004)	-4.57
expanded.anc.maf	wgSIM100000_0.2.	LOW(2)	0.0947 (0.0051)	-20.54	-0.0002 (0.0004)	-0.61	0.0020 (0.0001)	15.43	-0.0013 (0.0004)	-3.43
expanded.anc.maf	wgSIM100000_0.2.	LOW(3)	0.0932 (0.0050)	-21.41	-0.0005 (0.0003)	-1.56	0.0019 (0.0001)	13.44	-0.0016 (0.0004)	-4.39
expanded.anc.ld	wgSIM_	POLY(1)	0.5028 (0.0103)	0.28	-0.0021 (0.0019)	-1.11	0.0147 (0.0009)	17.14	-0.0005 (0.0019)	-0.25
expanded.anc.ld	wgSIM_	POLY(2)	0.4815 (0.0100)	-1.86	-0.0000 (0.0031)	-0.01	0.0154 (0.0007)	22.75	0.0038 (0.0033)	1.13
expanded.anc.ld	wgSIM_	POLY(3)	0.5180 (0.0182)	0.99	0.0022 (0.0032)	0.70	0.0184 (0.0038)	4.85	-0.0009 (0.0031)	-0.28
expanded.anc.ld	wgSIM_	COMMON(1)	0.5908 (0.0450)	2.02	-0.0028 (0.0053)	-0.53	0.0369 (0.0089)	4.15	-0.0273 (0.0045)	-6.03
expanded.anc.ld	wgSIM_	COMMON(2)	0.5328 (0.0126)	2.61	-0.0099 (0.0024)	-4.05	0.0275 (0.0014)	19.52	-0.0264 (0.0029)	-9.19
expanded.anc.ld	wgSIM_	COMMON(3)	0.5667 (0.0126)	5.31	-0.0050 (0.0024)	-2.09	0.0274 (0.0012)	22.89	-0.0194 (0.0026)	-7.50
expanded.anc.ld	wgSIM_	RARE(1)	0.4704 (0.0102)	-2.90	0.0038 (0.0028)	1.33	0.0076 (0.0004)	17.05	0.0134 (0.0028)	4.73
expanded.anc.ld	wgSIM_	RARE(2)	0.4662 (0.0100)	-3.38	0.0024 (0.0023)	1.06	0.0078 (0.0004)	21.41	0.0104 (0.0023)	4.56
expanded.anc.ld	wgSIM_	RARE(3)	0.4596 (0.0094)	-4.31	0.0079 (0.0040)	2.00	0.0078 (0.0005)	16.17	0.0179 (0.0041)	4.39
expanded.anc.ld	wgSIM_	HIGH(1)	0.4899 (0.0110)	-0.91	-0.0020 (0.0022)	-0.90	0.0168 (0.0011)	14.69	-0.0013 (0.0024)	-0.52
expanded.anc.ld	wgSIM_	HIGH(2)	0.5265 (0.0152)	1.74	-0.0006 (0.0025)	-0.26	0.0195 (0.0020)	10.02	-0.0034 (0.0025)	-1.39
expanded.anc.ld	wgSIM_	HIGH(3)	0.4977 (0.0120)	-0.19	0.0019 (0.0026)	0.73	0.0182 (0.0015)	12.23	0.0004 (0.0029)	0.12
expanded.anc.ld	wgSIM_	LOW(1)	0.5038 (0.0183)	0.21	0.0003 (0.0009)	0.30	0.0017 (0.0002)	10.35	0.0005 (0.0009)	0.59
expanded.anc.ld	wgSIM_	LOW(2)	0.4988 (0.0178)	-0.07	-0.0005 (0.0007)	-0.81	0.0018 (0.0002)	11.73	-0.0003 (0.0007)	-0.47
expanded.anc.ld	wgSIM_	LOW(3)	0.4976 (0.0169)	-0.14	-0.0002 (0.0007)	-0.22	0.0021 (0.0003)	8.20	-0.0003 (0.0008)	-0.32
expanded.anc.ld	wgSIM_0.2.	POLY(1)	0.2148 (0.0072)	2.07	0.0003 (0.0013)	0.23	0.0059 (0.0005)	11.12	0.0013 (0.0013)	1.03
expanded.anc.ld	wgSIM_0.2.	POLY(2)	0.1974 (0.0057)	-0.46	-0.0005 (0.0009)	-0.51	0.0060 (0.0003)	21.83	-0.0006 (0.0009)	-0.64
expanded.anc.ld	wgSIM_0.2.	POLY(3)	0.1890 (0.0062)	-1.78	0.0006 (0.0011)	0.51	0.0061 (0.0005)	13.48	-0.0003 (0.0012)	-0.25
expanded.anc.ld	wgSIM_0.2.	COMMON(1)	0.2135 (0.0066)	2.06	-0.0045 (0.0008)	-5.54	0.0105 (0.0006)	17.10	-0.0105 (0.0011)	-9.61
expanded.anc.ld	wgSIM_0.2.	COMMON(2)	0.2254 (0.0062)	4.08	-0.0030 (0.0007)	-4.26	0.0113 (0.0006)	18.10	-0.0106 (0.0011)	-10.03
expanded.anc.ld	wgSIM_0.2.	COMMON(3)	0.2177 (0.0072)	2.44	-0.0011 (0.0013)	-0.86	0.0106 (0.0005)	19.61	-0.0062 (0.0013)	-4.89
expanded.anc.ld	wgSIM_0.2.	RARE(1)	0.1749 (0.0045)	-5.60	0.0004 (0.0011)	0.38	0.0029 (0.0002)	17.80	0.0043 (0.0011)	3.94
expanded.anc.ld	wgSIM_0.2.	RARE(2)	0.1972 (0.0055)	-0.50	0.0023 (0.0015)	1.57	0.0028 (0.0002)	16.76	0.0068 (0.0015)	4.54
expanded.anc.ld	wgSIM_0.2.	RARE(3)	0.1854 (0.0055)	-2.63	0.0030 (0.0015)	2.00	0.0029 (0.0002)	13.35	0.0067 (0.0016)	4.26
expanded.anc.ld	wgSIM_0.2.	HIGH(1)	0.2049 (0.0051)	0.96	0.0005 (0.0013)	0.41	0.0068 (0.0003)	22.40	-0.0010 (0.0014)	-0.72
expanded.anc.ld	wgSIM_0.2.	HIGH(2)	0.1981 (0.0057)	-0.32	0.0001 (0.0013)	0.08	0.0071 (0.0005)	15.21	0.0001 (0.0013)	0.06
expanded.anc.ld	wgSIM_0.2.	HIGH(3)	0.1893 (0.0057)	-1.90	-0.0000 (0.0012)	-0.01	0.0068 (0.0005)	14.36	0.0001 (0.0013)	0.06
expanded.anc.ld	wgSIM_0.2.	LOW(1)	0.2008 (0.0077)	0.10	0.0002 (0.0006)	0.32	0.0009 (0.0001)	8.10	0.0004 (0.0007)	0.64
expanded.anc.ld	wgSIM_0.2.	LOW(2)	0.2049 (0.0077)	0.63	0.0006 (0.0004)	1.55	0.0009 (0.0001)	10.51	0.0003 (0.0004)	0.74
expanded.anc.ld	wgSIM_0.2.	LOW(3)	0.2094 (0.0069)	1.36	-0.0000 (0.0005)	-0.04	0.0008 (0.0001)	9.35	0.0004 (0.0005)	0.79
expanded.anc.ld	wgSIM100000_0.5.	POLY(1)	0.4866 (0.0066)	-2.04	-0.0015 (0.0015)	-0.99	0.0153 (0.0006)	27.18	-0.0017 (0.0016)	-1.02
expanded.anc.ld	wgSIM100000_0.5.	POLY(2)	0.5024 (0.0070)	0.35	-0.0017 (0.0016)	-1.09	0.0146 (0.0006)	23.87	-0.0011 (0.0017)	-0.63
expanded.anc.ld	wgSIM100000_0.5.	POLY(3)	0.5142 (0.0204)	0.70	0.0021 (0.0019)	1.11	0.0190 (0.0040)	4.81	-0.0026 (0.0029)	-0.89
expanded.anc.ld	wgSIM100000_0.5.	COMMON(1)	0.5310 (0.0100)	3.09	-0.0098 (0.0014)	-6.85	0.0272 (0.0010)	28.31	-0.0261 (0.0019)	-14.04
expanded.anc.ld	wgSIM100000_0.5.	COMMON(2)	0.5602 (0.0104)	5.77	-0.0067 (0.0016)	-4.20	0.0292 (0.0013)	23.29	-0.0250 (0.0020)	-12.39
expanded.anc.ld	wgSIM100000_0.5.	COMMON(3)	0.5721 (0.0108)	6.69	-0.0070 (0.0015)	-4.83	0.0292 (0.0017)	17.39	-0.0261 (0.0021)	-12.70
expanded.anc.ld	wgSIM100000_0.5.	RARE(1)	0.4719 (0.0068)	-4.13	0.0060 (0.0026)	2.30	0.0076 (0.0004)	20.91	0.0167 (0.0026)	6.31
expanded.anc.ld	wgSIM100000_0.5.	RARE(2)	0.4767 (0.0065)	-3.59	0.0069 (0.0025)	2.81	0.0077 (0.0004)	18.33	0.0166 (0.0025)	6.64
expanded.anc.ld	wgSIM100000_0.5.	RARE(3)	0.4644 (0.0061)	-5.84	0.0029 (0.0018)	1.60	0.0076 (0.0003)	26.10	0.0135 (0.0018)	7.54
expanded.anc.ld	wgSIM100000_0.5.	HIGH(1)	0.4896 (0.0075)	-1.38	-0.0015 (0.0016)	-0.98	0.0171 (0.0009)	18.95	-0.0007 (0.0019)	-0.39
expanded.anc.ld	wgSIM100000_0.5.	HIGH(2)	0.4916 (0.0079)	-1.06	-0.0020 (0.0017)	-1.18	0.0166 (0.0006)	26.67	-0.0012 (0.0016)	-0.76
expanded.anc.ld	wgSIM100000_0.5.	HIGH(3)	0.5151 (0.0083)	1.83	0.0015 (0.0031)	0.50	0.0169 (0.0007)	24.09	0.0014 (0.0031)	0.44
expanded.anc.ld	wgSIM100000_0.5.	LOW(1)	0.5008 (0.0163)	0.05	-0.0005 (0.0005)	-0.89	0.0021 (0.0002)	11.22	-0.0005 (0.0005)	-0.96
expanded.anc.ld	wgSIM100000_0.5.	LOW(2)	0.4913 (0.0151)	-0.58	0.0001 (0.0005)	0.27	0.0019 (0.0001)	15.90	0.0003 (0.0005)	0.51
expanded.anc.ld	wgSIM100000_0.5.	LOW(3)	0.4994 (0.0146)	-0.04	-0.0005 (0.0005)	-1.01	0.0022 (0.0001)	16.19	-0.0007 (0.0006)	-1.21
expanded.anc.ld	wgSIM100000_0.2.	POLY(1)	0.2107 (0.0056)	1.90	-0.0006 (0.0008)	-0.78	0.0067 (0.0007)	10.10	-0.0012 (0.0008)	-1.43
expanded.anc.ld	wgSIM100000_0.2.	POLY(2)	0.1890 (0.0046)	-2.39	-0.0003 (0.0009)	-0.29	0.0062 (0.0004)	15.03	-0.0005 (0.0010)	-0.47
expanded.anc.ld	wgSIM100000_0.2.	POLY(3)	0.2031 (0.0053)	0.58	-0.0020 (0.0007)	-2.95	0.0058 (0.0005)	11.49	-0.0019 (0.0007)	-2.49
expanded.anc.ld	wgSIM100000_0.2.	COMMON(1)	0.2411 (0.0063)	6.50	-0.0045 (0.0007)	-6.41	0.0107 (0.0006)	19.34	-0.0106 (0.0009)	-11.71
expanded.anc.ld	wgSIM100000_0.2.	COMMON(2)	0.2322 (0.0066)	4.90	-0.0031 (0.0007)	-4.57	0.0100 (0.0008)	12.52	-0.0086 (0.0008)	-10.26
expanded.anc.ld	wgSIM100000_0.2.	COMMON(3)	0.2208 (0.0070)	2.98	-0.0030 (0.0008)	-3.63	0.0106 (0.0008)	13.97	-0.0094 (0.0008)	-12.14
expanded.anc.ld	wgSIM100000_0.2.	RARE(1)	0.1831 (0.0048)	-3.49	0.0033 (0.0010)	3.22	0.0035 (0.0004)	9.69	0.0068 (0.0010)	6.65
expanded.anc.ld	wgSIM100000_0.2.	RARE(2)	0.1846 (0.0042)	-3.66	-0.0000 (0.0007)	-0.01	0.0029 (0.0002)	14.01	0.0040 (0.0007)	5.49
expanded.anc.ld	wgSIM100000_0.2.	RARE(3)	0.1764 (0.0047)	-4.99	0.0019 (0.0009)	2.09	0.0028 (0.0002)	16.42	0.0064 (0.0009)	6.97
expanded.anc.ld	wgSIM100000_0.2.	HIGH(1)	0.1986 (0.0053)	-0.26	-0.0004 (0.0008)	-0.52	0.0070 (0.0003)	20.99	-0.0004 (0.0009)	-0.48
expanded.anc.ld	wgSIM100000_0.2.	HIGH(2)	0.1841 (0.0050)	-3.18	0.0011 (0.0012)	0.95	0.0071 (0.0003)	23.44	0.0010 (0.0012)	0.81
expanded.anc.ld	wgSIM100000_0.2.	HIGH(3)	0.2047 (0.0055)	0.86	-0.0005 (0.0009)	-0.58	0.0068 (0.0005)	13.14	-0.0005 (0.0010)	-0.46
expanded.anc.ld	wgSIM100000_0.2.	LOW(1)	0.2024 (0.0078)	0.30	-0.0002 (0.0004)	-0.62	0.0007 (0.0001)	9.82	-0.0003 (0.0004)	-0.72
expanded.anc.ld	wgSIM100000_0.2.	LOW(2)	0.2007 (0.0064)	0.11	0.0004 (0.0004)	1.00	0.0008 (0.0001)	8.49	0.0004 (0.0004)	1.02
expanded.anc.ld	wgSIM100000_0.2.	LOW(3)	0.1919 (0.0066)	-1.24	-0.0001 (0.0004)	-0.29	0.0006 (0.0001)	7.75	0.0001 (0.0004)	0.21
expanded.anc.maf.ld	wgSIM_	POLY(1)	0.5067 (0.0096)	0.70	-0.0023 (0.0020)	-1.12	0.0147 (0.0015)	9.81	-0.0006 (0.0027)	-0.22
expanded.anc.maf.ld	wgSIM_	POLY(2)	0.4858 (0.0105)	-1.35	-0.0009 (0.0028)	-0.31	0.0148 (0.0014)	10.30	0.0036 (0.0035)	1.01
expanded.anc.maf.ld	wgSIM_	POLY(3)	0.5209 (0.0185)	1.13	0.0014 (0.0035)	0.40	0.0187 (0.0030)	6.17	-0.0020 (0.0035)	-0.57
expanded.anc.maf.ld	wgSIM_	COMMON(1)	0.5058 (0.0221)	0.26	0.0018 (0.0037)	0.49	0.0157 (0.0037)	4.21	-0.0015 (0.0030)	-0.49
expanded.anc.maf.ld	wgSIM_	COMMON(2)	0.4861 (0.0124)	-1.11	-0.0027 (0.0034)	-0.80	0.0098 (0.0009)	10.29	-0.0015 (0.0036)	-0.41
expanded.anc.maf.ld	wgSIM_	COMMON(3)	0.5019 (0.0106)	0.18	0.0020 (0.0028)	0.72	0.0112 (0.0008)	13.31	0.0037 (0.0029)	1.30
expanded.anc.maf.ld	wgSIM_	RARE(1)	0.4997 (0.0112)	-0.03	-0.0010 (0.0026)	-0.39	0.0185 (0.0017)	10.69	-0.0023 (0.0030)	-0.77
expanded.anc.maf.ld	wgSIM_	RARE(2)	0.4863 (0.0104)	-1.32	-0.0020 (0.0022)	-0.88	0.0165 (0.0013)	12.28	-0.0026 (0.0025)	-1.06
expanded.anc.maf.ld	wgSIM_	RARE(3)	0.4839 (0.0095)	-1.69	0.0032 (0.0038)	0.85	0.0189 (0.0017)	11.24	0.0021 (0.0041)	0.52
expanded.anc.maf.ld	wgSIM_	HIGH(1)	0.4885 (0.0104)	-1.11	-0.0017 (0.0025)	-0.69	0.0174 (0.0019)	8.95	-0.0016 (0.0036)	-0.44
expanded.anc.maf.ld	wgSIM_	HIGH(2)	0.5077 (0.0140)	0.55	-0.0007 (0.0022)	-0.34	0.0176 (0.0020)	8.94	-0.0016 (0.0028)	-0.55
expanded.anc.maf.ld	wgSIM_	HIGH(3)	0.4755 (0.0113)	-2.17	0.0006 (0.0026)	0.24	0.0176 (0.0016)	11.22	-0.0003 (0.0029)	-0.10
expanded.anc.maf.ld	wgSIM_	LOW(1)	0.5079 (0.0185)	0.43	0.0002 (0.0010)	0.22	0.0020 (0.0005)	4.09	0.0002 (0.0011)	0.20
expanded.anc.maf.ld	wgSIM_	LOW(2)	0.5032 (0.0180)	0.18	-0.0004 (0.0007)	-0.60	0.0018 (0.0003)	5.87	-0.0003 (0.0007)	-0.34
expanded.anc.maf.ld	wgSIM_	LOW(3)	0.5005 (0.0168)	0.03	-0.0003 (0.0009)	-0.36	0.0022 (0.0003)	6.48	-0.0005 (0.0011)	-0.48
expanded.anc.maf.ld	wgSIM_0.2.	POLY(1)	0.2124 (0.0067)	1.85	-0.0001 (0.0013)	-0.04	0.0051 (0.0006)	9.05	0.0018 (0.0013)	1.37
expanded.anc.maf.ld	wgSIM_0.2.	POLY(2)	0.1981 (0.0059)	-0.31	-0.0004 (0.0009)	-0.49	0.0056 (0.0005)	11.35	-0.0002 (0.0011)	-0.14
expanded.anc.maf.ld	wgSIM_0.2.	POLY(3)	0.1930 (0.0064)	-1.10	0.0002 (0.0011)	0.22	0.0062 (0.0006)	10.89	-0.0008 (0.0010)	-0.81
expanded.anc.maf.ld	wgSIM_0.2.	COMMON(1)	0.1981 (0.0061)	-0.32	-0.0020 (0.0010)	-2.05	0.0038 (0.0005)	8.20	-0.0013 (0.0011)	-1.25
expanded.anc.maf.ld	wgSIM_0.2.	COMMON(2)	0.2117 (0.0063)	1.87	-0.0007 (0.0008)	-0.87	0.0048 (0.0004)	11.49	-0.0019 (0.0011)	-1.78
expanded.anc.maf.ld	wgSIM_0.2.	COMMON(3)	0.1987 (0.0070)	-0.18	0.0011 (0.0014)	0.76	0.0040 (0.0003)	14.01	0.0025 (0.0015)	1.74
expanded.anc.maf.ld	wgSIM_0.2.	RARE(1)	0.1894 (0.0046)	-2.27	-0.0012 (0.0011)	-1.12	0.0065 (0.0005)	12.55	-0.0009 (0.0013)	-0.71
expanded.anc.maf.ld	wgSIM_0.2.	RARE(2)	0.2090 (0.0058)	1.55	0.0000 (0.0014)	0.03	0.0061 (0.0006)	11.00	0.0012 (0.0017)	0.74
expanded.anc.maf.ld	wgSIM_0.2.	RARE(3)	0.1999 (0.0060)	-0.02	0.0005 (0.0012)	0.44	0.0071 (0.0006)	12.55	-0.0000 (0.0014)	-0.02
expanded.anc.maf.ld	wgSIM_0.2.	HIGH(1)	0.2094 (0.0050)	1.89	0.0001 (0.0015)	0.04	0.0072 (0.0007)	9.91	-0.0019 (0.0018)	-1.05
expanded.anc.maf.ld	wgSIM_0.2.	HIGH(2)	0.1972 (0.0055)	-0.51	0.0000 (0.0014)	0.04	0.0072 (0.0006)	11.31	-0.0001 (0.0015)	-0.04
expanded.anc.maf.ld	wgSIM_0.2.	HIGH(3)	0.1899 (0.0058)	-1.74	-0.0004 (0.0012)	-0.34	0.0075 (0.0010)	7.53	-0.0010 (0.0016)	-0.65
expanded.anc.maf.ld	wgSIM_0.2.	LOW(1)	0.2017 (0.0079)	0.21	0.0002 (0.0007)	0.34	0.0011 (0.0003)	3.85	0.0002 (0.0008)	0.31
expanded.anc.maf.ld	wgSIM_0.2.	LOW(2)	0.2071 (0.0078)	0.92	0.0007 (0.0005)	1.54	0.0008 (0.0001)	5.92	0.0004 (0.0005)	0.84
expanded.anc.maf.ld	wgSIM_0.2.	LOW(3)	0.2155 (0.0072)	2.14	0.0000 (0.0006)	0.01	0.0009 (0.0003)	3.17	0.0003 (0.0007)	0.49
expanded.anc.maf.ld	wgSIM100000_0.5.	POLY(1)	0.4902 (0.0070)	-1.39	-0.0024 (0.0015)	-1.62	0.0153 (0.0011)	13.48	-0.0025 (0.0019)	-1.34
expanded.anc.maf.ld	wgSIM100000_0.5.	POLY(2)	0.5075 (0.0073)	1.03	-0.0006 (0.0017)	-0.37	0.0147 (0.0008)	17.60	-0.0001 (0.0019)	-0.03
expanded.anc.maf.ld	wgSIM100000_0.5.	POLY(3)	0.5098 (0.0212)	0.46	0.0015 (0.0018)	0.84	0.0185 (0.0035)	5.24	-0.0027 (0.0029)	-0.91
expanded.anc.maf.ld	wgSIM100000_0.5.	COMMON(1)	0.4726 (0.0092)	-2.97	-0.0023 (0.0018)	-1.30	0.0093 (0.0007)	12.81	-0.0007 (0.0016)	-0.45
expanded.anc.maf.ld	wgSIM100000_0.5.	COMMON(2)	0.4992 (0.0092)	-0.09	0.0004 (0.0019)	0.20	0.0114 (0.0009)	12.46	-0.0002 (0.0022)	-0.07
expanded.anc.maf.ld	wgSIM100000_0.5.	COMMON(3)	0.5283 (0.0101)	2.80	0.0008 (0.0017)	0.48	0.0123 (0.0009)	14.12	-0.0015 (0.0020)	-0.75
expanded.anc.maf.ld	wgSIM100000_0.5.	RARE(1)	0.5056 (0.0079)	0.70	0.0017 (0.0027)	0.63	0.0174 (0.0013)	13.13	0.0025 (0.0030)	0.83
expanded.anc.maf.ld	wgSIM100000_0.5.	RARE(2)	0.4942 (0.0060)	-0.97	0.0025 (0.0026)	0.97	0.0192 (0.0015)	12.38	0.0008 (0.0033)	0.23
expanded.anc.maf.ld	wgSIM100000_0.5.	RARE(3)	0.4861 (0.0062)	-2.26	-0.0017 (0.0015)	-1.15	0.0167 (0.0012)	14.02	-0.0002 (0.0018)	-0.13
expanded.anc.maf.ld	wgSIM100000_0.5.	HIGH(1)	0.4842 (0.0074)	-2.13	-0.0007 (0.0016)	-0.46	0.0153 (0.0007)	20.45	0.0019 (0.0018)	1.04
expanded.anc.maf.ld	wgSIM100000_0.5.	HIGH(2)	0.4827 (0.0076)	-2.26	-0.0016 (0.0016)	-0.98	0.0160 (0.0011)	14.58	-0.0003 (0.0020)	-0.14
expanded.anc.maf.ld	wgSIM100000_0.5.	HIGH(3)	0.5220 (0.0082)	2.68	0.0018 (0.0031)	0.59	0.0197 (0.0023)	8.51	-0.0011 (0.0043)	-0.25
expanded.anc.maf.ld	wgSIM100000_0.5.	LOW(1)	0.4988 (0.0160)	-0.07	-0.0002 (0.0006)	-0.28	0.0021 (0.0002)	8.56	-0.0003 (0.0006)	-0.42
expanded.anc.maf.ld	wgSIM100000_0.5.	LOW(2)	0.4874 (0.0151)	-0.83	-0.0001 (0.0005)	-0.23	0.0018 (0.0002)	7.71	0.0001 (0.0006)	0.11
expanded.anc.maf.ld	wgSIM100000_0.5.	LOW(3)	0.5049 (0.0149)	0.33	-0.0005 (0.0006)	-0.86	0.0021 (0.0002)	8.40	-0.0006 (0.0006)	-0.89
expanded.anc.maf.ld	wgSIM100000_0.2.	POLY(1)	0.2098 (0.0056)	1.74	-0.0004 (0.0008)	-0.44	0.0069 (0.0007)	9.92	-0.0011 (0.0009)	-1.33
expanded.anc.maf.ld	wgSIM100000_0.2.	POLY(2)	0.1900 (0.0044)	-2.26	-0.0001 (0.0009)	-0.13	0.0062 (0.0005)	12.94	-0.0003 (0.0010)	-0.32
expanded.anc.maf.ld	wgSIM100000_0.2.	POLY(3)	0.2047 (0.0052)	0.90	-0.0018 (0.0006)	-2.75	0.0060 (0.0005)	12.18	-0.0018 (0.0008)	-2.14
expanded.anc.maf.ld	wgSIM100000_0.2.	COMMON(1)	0.2184 (0.0054)	3.38	-0.0017 (0.0008)	-2.27	0.0045 (0.0003)	16.40	-0.0015 (0.0008)	-1.81
expanded.anc.maf.ld	wgSIM100000_0.2.	COMMON(2)	0.2113 (0.0058)	1.95	-0.0007 (0.0008)	-0.85	0.0045 (0.0005)	8.13	-0.0006 (0.0008)	-0.74
expanded.anc.maf.ld	wgSIM100000_0.2.	COMMON(3)	0.2034 (0.0060)	0.57	0.0001 (0.0008)	0.11	0.0045 (0.0004)	10.96	-0.0001 (0.0008)	-0.16
expanded.anc.maf.ld	wgSIM100000_0.2.	RARE(1)	0.1973 (0.0050)	-0.53	0.0018 (0.0010)	1.81	0.0077 (0.0007)	11.18	0.0010 (0.0011)	0.90
expanded.anc.maf.ld	wgSIM100000_0.2.	RARE(2)	0.1951 (0.0044)	-1.11	-0.0015 (0.0007)	-2.16	0.0070 (0.0006)	11.76	-0.0016 (0.0010)	-1.62
expanded.anc.maf.ld	wgSIM100000_0.2.	RARE(3)	0.1898 (0.0049)	-2.10	0.0001 (0.0008)	0.07	0.0066 (0.0005)	13.28	0.0007 (0.0011)	0.70
expanded.anc.maf.ld	wgSIM100000_0.2.	HIGH(1)	0.1994 (0.0055)	-0.11	0.0002 (0.0008)	0.20	0.0066 (0.0005)	12.53	0.0006 (0.0010)	0.55
expanded.anc.maf.ld	wgSIM100000_0.2.	HIGH(2)	0.1876 (0.0054)	-2.30	0.0016 (0.0014)	1.15	0.0069 (0.0006)	11.60	0.0017 (0.0017)	1.01
expanded.anc.maf.ld	wgSIM100000_0.2.	HIGH(3)	0.1996 (0.0049)	-0.08	-0.0007 (0.0009)	-0.78	0.0068 (0.0005)	13.16	-0.0006 (0.0010)	-0.59
expanded.anc.maf.ld	wgSIM100000_0.2.	LOW(1)	0.1985 (0.0076)	-0.19	-0.0003 (0.0004)	-0.73	0.0006 (0.0001)	4.26	-0.0002 (0.0004)	-0.48
expanded.anc.maf.ld	wgSIM100000_0.2.	LOW(2)	0.1981 (0.0063)	-0.31	0.0005 (0.0004)	1.13	0.0008 (0.0002)	4.41	0.0006 (0.0005)	1.25
expanded.anc.maf.ld	wgSIM100000_0.2.	LOW(3)	0.1950 (0.0066)	-0.76	0.0000 (0.0004)	0.09	0.0007 (0.0002)	3.93	0.0002 (0.0005)	0.33
