# Supplementary material for: The lingering effects of Neanderthal introgression on human complex traits
Source: eLife. 2023 Mar 20;12:e80757. doi: 10.7554/eLife.80757 (PMC10076017; doi:10.7554/eLife.80757)
Supplement: Figure 3—source data 1. [file elife-80757-fig3-data1.zip › Data S1.txt]

f.48.0.0	Waist circumference	Anthropometry
f.49.0.0	Hip circumference	Anthropometry
f.50.0.0	Standing height	Anthropometry
f.20015.0.0	Sitting height	Anthropometry
f.21001.0.0	Body mass index (BMI)	Anthropometry
f.21002.0.0	Weight	Anthropometry
f.23099.0.0	Body fat percentage	Anthropometry
f.23100.0.0	Whole body fat mass	Anthropometry
f.23101.0.0	Whole body fat-free mass	Anthropometry
f.23102.0.0	Whole body water mass	Anthropometry
f.23106.0.0	Whole body impedance	Anthropometry
f.23127.0.0	Trunk fat percentage	Anthropometry
f.23128.0.0	Trunk fat mass	Anthropometry
f.23129.0.0	Trunk fat-free mass	Anthropometry
f.23130.0.0	Trunk predicted mass	Anthropometry
f.23105.0.0	Basal metabolic rate	Anthropometry
f.21001.0.0	Body mass index	Anthropometry
f.48.0.0/f.49.0.0	Waist-hip ratio	Anthropometry
f.6152.0.0	Asthma	Autoimmune disorders
f.20002	Autoimmune related	Autoimmune disorders
f.30600.0.0	Albumin	Blood biochemistry
f.30660.0.0	Direct bilirubin	Blood biochemistry
f.30840.0.0	Total bilirubin	Blood biochemistry
f.30150.0.0	Eosinophil count	Blood biochemistry
f.30120.0.0	Lymphocyte count	Blood biochemistry
f.30050.0.0	Mean corpuscular hemoglobin	Blood biochemistry
f.30130.0.0	Monocyte count	Blood biochemistry
f.30100.0.0	Mean platelet volume	Blood biochemistry
f.30270.0.0	Mean sphered cell volume	Blood biochemistry
f.30110.0.0	Platelet Distribution Width	Blood biochemistry
f.30080.0.0	Platelet count	Blood biochemistry
f.30010.0.0	RBC count	Blood biochemistry
f.30030.0.0	RBC distribution width	Blood biochemistry
f.30300.0.0	High light scatter reticulocyte count	Blood biochemistry
f.30000.0.0	White blood cell count	Blood biochemistry
f.30710.0.0	C-reactive protein	Blood biochemistry
f.30770.0.0	IGF-1	Blood biochemistry
f.30790.0.0	Lipoprotein-A	Blood biochemistry
f.30800.0.0	Oestradiol higher than 212 pmol/L	Blood biochemistry
f.30810.0.0	Phosphate	Blood biochemistry
f.30830.0.0	SHBG	Blood biochemistry
f.30850.0.0	Testosterone	Blood biochemistry
f.30860.0.0	Total protein	Blood biochemistry
f.30890.0.0	Vitamin D	Blood biochemistry
f.102.0.0	Pulse rate, automated reading	Blood pressure
f.4079.0.0	Diastolic blood pressure, automated reading	Blood pressure
f.4080.0.0	Systolic blood pressure, automated reading	Blood pressure
f.4195.0.0	Pulse wave reflection index	Blood pressure
f.4196.0.0	Pulse wave peak to peak time	Blood pressure
f.4198.0.0	Position of the pulse wave peak	Blood pressure
f.4199.0.0	Position of pulse wave notch	Blood pressure
f.4200.0.0	Position of the shoulder on the pulse waveform	Blood pressure
f.21021.0.0	Pulse wave Arterial Stiffness index	Blood pressure
f.3143.0.0	Ankle spacing width	Bone densitometry
f.3144.0.0	Heel Broadband ultrasound attenuation, direct entry	Bone densitometry
f.3147.0.0	Heel quantitative ultrasound index (QUI), direct entry	Bone densitometry
f.3148.0.0	Heel bone mineral density (BMD)	Bone densitometry
f.4106.0.0+f.4125.0.0	BMD Heel T-score	Bone densitometry
f.189.0.0	Townsend deprivation index at recruitment	Environmental factors
f.1558.0.0	Alcohol intake frequency	Environmental factors
f.5254.0.0	Intra-ocular pressure, corneal-compensated (right)	Eye
f.5255.0.0	Intra-ocular pressure, Goldmann-correlated (right)	Eye
f.5256.0.0	Corneal hysteresis (right)	Eye
f.5257.0.0	Corneal resistance factor (right)	Eye
f.5262.0.0	Intra-ocular pressure, corneal-compensated (left)	Eye
f.5263.0.0	Intra-ocular pressure, Goldmann-correlated (left)	Eye
f.5264.0.0	Corneal hysteresis (left)	Eye
f.5265.0.0	Corneal resistance factor (left)	Eye
f.5256.0.0+f.5264.0.0	Corneal Hysteresis	Eye
f.2178.0.0	Overall health rating	General medical information
f.30740.0.0	Glucose	Glucose metabolism
f.30750.0.0	Hemoglobin A1c	Glucose metabolism
f.30700.0.0	Creatinine	Kidney
f.30510.0.0	Creatinine in urine	Kidney
f.30720.0.0	Cystatin-C	Kidney
f.30500.0.0	Microalbumin in urine	Kidney
f.30520.0.0	Potassium in urine	Kidney
f.30530.0.0	Sodium in urine	Kidney
f.30880.0.0	Urate	Kidney
f.30670.0.0	Urea	Kidney
f.30630.0.0	Apolipoprotein A	Lipid metabolism
f.30640.0.0	Apolipoprotein B	Lipid metabolism
f.30690.0.0	Cholesterol	Lipid metabolism
f.30760.0.0	HDL cholesterol	Lipid metabolism
f.30780.0.0	LDL direct	Lipid metabolism
f.30870.0.0	Triglycerides	Lipid metabolism
f.30620.0.0	Alanine aminotransferase	Liver
f.30610.0.0	Alkaline phosphatase	Liver
f.30650.0.0	Aspartate aminotransferase	Liver
f.30730.0.0	Gamma glutamyltransferase	Liver
f.3064.0.0	Peak expiratory flow (PEF)	Lung
f.20150.0.0	Forced expiratory volume in 1-second (FEV1)	Lung
f.20151.0.0	Forced vital capacity (FVC)	Lung
f.3063.0.0/f.3062.0.0	FEV1-FVC ratio	Lung
f.1747.0.0	Hair color	Skin and hair
f.1727.0.0	Tanning (quantitative)	Skin and hair
