# Supplementary material for: The lingering effects of Neanderthal introgression on human complex traits
Source: eLife. 2023 Mar 20;12:e80757. doi: 10.7554/eLife.80757 (PMC10076017; doi:10.7554/eLife.80757)
Supplement: Figure 3—source data 2. [file elife-80757-fig3-data2.zip › Data S3.txt]

UKBB field	UKBB phenotype		Category		h2 (se)		Z(h2)	h2_nim (se)	Z_nim	h2_mh (se)	Z_mh	h2_mh-nim (se)	Z_mh-nim
f.23105.0.0	Basal_metabolic_rate	Anthropometry	0.3665 (0.0135)	27.24	0.0016 (0.0008)	2.05	0.0053 (0.0004)	13.91	0.0037 (0.0009)	4.04
f.23099.0.0	Body_fat_percentage	Anthropometry	0.3029 (0.0084)	35.94	0.0023 (0.0007)	3.35	0.0045 (0.0003)	13.65	0.0022 (0.0008)	2.94
f.21001.0.0	Body_mass_index_(BMI)	Anthropometry	0.3113 (0.0095)	32.6	0.0020 (0.0007)	2.81	0.0044 (0.0003)	14.63	0.0024 (0.0008)	3.15
f.30710.0.0	C-reactive_protein	Anthropometry	0.2668 (0.0427)	6.25	0.0016 (0.0010)	1.7	0.0027 (0.0003)	9.72	0.0011 (0.0010)	1.13
f.49.0.0	Hip_circumference	Anthropometry	0.2654 (0.0090)	29.49	0.0016 (0.0007)	2.35	0.0038 (0.0002)	16.57	0.0022 (0.0007)	3.04
f.20015.0.0	Sitting_height	Anthropometry	0.4494 (0.0219)	20.55	0.0020 (0.0011)	1.88	0.0060 (0.0006)	9.52	0.0040 (0.0013)	3.16
f.50.0.0	Standing_height	Anthropometry	0.6892 (0.0322)	21.39	0.0027 (0.0015)	1.83	0.0093 (0.0007)	12.6	0.0066 (0.0018)	3.78
f.23128.0.0	Trunk_fat_mass	Anthropometry	0.2913 (0.0086)	33.98	0.0018 (0.0007)	2.77	0.0044 (0.0003)	15.77	0.0026 (0.0007)	3.46
f.23127.0.0	Trunk_fat_percentage	Anthropometry	0.2779 (0.0081)	34.2	0.0021 (0.0007)	3.1	0.0041 (0.0003)	13.1	0.0021 (0.0007)	2.77
f.23129.0.0	Trunk_fat-free_mass	Anthropometry	0.3969 (0.0154)	25.7	0.0010 (0.0007)	1.46	0.0060 (0.0004)	14.5	0.0050 (0.0009)	5.37
f.23130.0.0	Trunk_predicted_mass	Anthropometry	0.4025 (0.0155)	25.9	0.0015 (0.0008)	1.85	0.0057 (0.0004)	13.87	0.0043 (0.0010)	4.39
f.48.0.0	Waist_circumference	Anthropometry	0.2541 (0.0077)	32.94	0.0015 (0.0007)	2.32	0.0037 (0.0002)	14.94	0.0022 (0.0007)	3.12
f.48.0.0/f.49.0.0	Waist-hip_ratio	Anthropometry	0.2425 (0.0072)	33.73	0.0019 (0.0007)	2.87	0.0032 (0.0002)	14.95	0.0013 (0.0007)	1.94
f.21002.0.0	Weight	Anthropometry	0.3152 (0.0103)	30.67	0.0018 (0.0007)	2.67	0.0045 (0.0004)	12.73	0.0027 (0.0008)	3.53
f.23100.0.0	Whole_body_fat_mass	Anthropometry	0.2858 (0.0085)	33.74	0.0023 (0.0007)	3.25	0.0042 (0.0003)	13.1	0.0019 (0.0008)	2.58
f.23101.0.0	Whole_body_fat-free_mass	Anthropometry	0.3830 (0.0141)	27.23	0.0018 (0.0007)	2.46	0.0056 (0.0004)	13.22	0.0038 (0.0009)	4.3
f.23106.0.0	Whole_body_impedance	Anthropometry	0.3421 (0.0116)	29.49	0.0016 (0.0007)	2.3	0.0047 (0.0004)	11.64	0.0032 (0.0008)	3.92
f.23102.0.0	Whole_body_water_mass	Anthropometry	0.3835 (0.0145)	26.43	0.0017 (0.0007)	2.26	0.0056 (0.0004)	13.77	0.0039 (0.0009)	4.42
f.6152.0.0	Asthma	Autoimmune disorders	0.1150 (0.0075)	15.42	0.0009 (0.0007)	1.31	0.0011 (0.0002)	5.35	0.0001 (0.0007)	0.2
f.20002	Autoimmune_related	Autoimmune disorders	0.0578 (0.0066)	8.74	-0.0001 (0.0006)	-0.11	0.0010 (0.0002)	5.34	0.0010 (0.0007)	1.51
f.30600.0.0	Albumin	Blood biochemistry	0.1936 (0.0165)	11.73	0.0010 (0.0005)	1.94	0.0025 (0.0003)	9.58	0.0015 (0.0006)	2.36
f.30680.0.0	Calcium	Blood biochemistry	0.1644 (0.0132)	12.48	0.0007 (0.0007)	0.99	0.0020 (0.0004)	4.69	0.0013 (0.0009)	1.36
f.30660.0.0	Direct_bilirubin	Blood biochemistry	0.2878 (0.1988)	1.45	-0.0028 (0.0035)	-0.81	0.0006 (0.0008)	0.74	0.0034 (0.0029)	1.17
f.30150.0.0	Eosinophil_count	Blood biochemistry	0.2570 (0.0174)	14.79	0.0024 (0.0016)	1.54	0.0032 (0.0005)	6.91	0.0008 (0.0018)	0.46
f.30300.0.0	High_light_scatter_reticulocyte_count	Blood biochemistry	0.2754 (0.0198)	13.94	0.0014 (0.0011)	1.29	0.0044 (0.0006)	7.68	0.0029 (0.0014)	2.1
f.30770.0.0	IGF-1	Blood biochemistry	0.3049 (0.0187)	16.32	0.0031 (0.0015)	2.02	0.0046 (0.0005)	10.15	0.0015 (0.0016)	0.94
f.30790.0.0	Lipoprotein-A	Blood biochemistry	0.3698 (0.3644)	1.01	-0.0044 (0.0044)	-0.98	0.0033 (0.0031)	1.06	0.0077 (0.0075)	1.02
f.30120.0.0	Lymphocyte_count	Blood biochemistry	0.2728 (0.0178)	15.33	0.0029 (0.0011)	2.66	0.0040 (0.0004)	9.47	0.0011 (0.0012)	0.93
f.30050.0.0	Mean_corpuscular_hemoglobin	Blood biochemistry	0.3150 (0.0347)	9.08	0.0011 (0.0008)	1.41	0.0043 (0.0007)	6.42	0.0032 (0.0012)	2.7
f.30100.0.0	Mean_platelet_volume	Blood biochemistry	0.4755 (0.0482)	9.86	0.0063 (0.0037)	1.69	0.0059 (0.0010)	5.99	-0.0004 (0.0041)	-0.1
f.30270.0.0	Mean_sphered_cell_volume	Blood biochemistry	0.3040 (0.0243)	12.51	0.0029 (0.0013)	2.19	0.0036 (0.0004)	8.05	0.0006 (0.0014)	0.46
f.30130.0.0	Monocyte_count	Blood biochemistry	0.2940 (0.0250)	11.76	0.0035 (0.0013)	2.63	0.0029 (0.0004)	8.09	-0.0007 (0.0014)	-0.47
f.30800.0.0	Oestradiol_higher_than_212_pmol/L	Blood biochemistry	0.0724 (0.0230)	3.15	0.0005 (0.0023)	0.22	0.0009 (0.0007)	1.18	0.0004 (0.0024)	0.15
f.30810.0.0	Phosphate	Blood biochemistry	0.1675 (0.0144)	11.6	0.0020 (0.0009)	2.22	0.0020 (0.0002)	8.47	0.0001 (0.0009)	0.06
f.30080.0.0	Platelet_count	Blood biochemistry	0.3793 (0.0288)	13.15	0.0020 (0.0011)	1.8	0.0041 (0.0005)	8.71	0.0021 (0.0012)	1.71
f.30110.0.0	Platelet_Distribution_Width	Blood biochemistry	0.3250 (0.0410)	7.92	0.0014 (0.0011)	1.19	0.0036 (0.0007)	5.44	0.0023 (0.0015)	1.49
f.30010.0.0	RBC_count	Blood biochemistry	0.2957 (0.0214)	13.81	0.0004 (0.0007)	0.55	0.0041 (0.0004)	9.6	0.0037 (0.0009)	4.03
f.30030.0.0	RBC_distribution_width	Blood biochemistry	0.2538 (0.0210)	12.08	0.0010 (0.0009)	1.12	0.0028 (0.0004)	6.97	0.0018 (0.0010)	1.72
f.30830.0.0	SHBG	Blood biochemistry	0.3284 (0.0694)	4.73	0.0005 (0.0013)	0.39	0.0034 (0.0007)	4.82	0.0029 (0.0018)	1.63
f.30850.0.0	Testosterone	Blood biochemistry	0.1424 (0.0104)	13.7	0.0009 (0.0006)	1.53	0.0019 (0.0002)	8.24	0.0011 (0.0007)	1.62
f.30840.0.0	Total_bilirubin	Blood biochemistry	0.4075 (0.2749)	1.48	-0.0040 (0.0048)	-0.83	0.0010 (0.0010)	1.04	0.0050 (0.0040)	1.24
f.30860.0.0	Total_protein	Blood biochemistry	0.2440 (0.0196)	12.43	0.0035 (0.0023)	1.5	0.0025 (0.0003)	8.4	-0.0010 (0.0023)	-0.44
f.30890.0.0	Vitamin_D	Blood biochemistry	0.1388 (0.0225)	6.17	0.0010 (0.0012)	0.86	0.0016 (0.0003)	4.77	0.0006 (0.0013)	0.44
f.30000.0.0	White_blood_cell_count	Blood biochemistry	0.2685 (0.0151)	17.78	0.0017 (0.0007)	2.41	0.0034 (0.0004)	9.49	0.0016 (0.0008)	2.13
f.4079.0.0	Diastolic_blood_pressure,_automated_reading	Blood pressure	0.1821 (0.0080)	22.82	0.0010 (0.0006)	1.81	0.0024 (0.0002)	10.88	0.0014 (0.0006)	2.25
f.4199.0.0	Position_of_pulse_wave_notch	Blood pressure	0.0889 (0.0124)	7.15	0.0007 (0.0020)	0.35	0.0015 (0.0004)	3.31	0.0008 (0.0021)	0.37
f.4198.0.0	Position_of_the_pulse_wave_peak	Blood pressure	0.0918 (0.0140)	6.55	0.0009 (0.0011)	0.77	0.0018 (0.0005)	3.28	0.0009 (0.0012)	0.74
f.4200.0.0	Position_of_the_shoulder_on_the_pulse_waveform	Blood pressure	0.0830 (0.0119)	6.97	0.0001 (0.0010)	0.1	0.0017 (0.0005)	3.41	0.0016 (0.0011)	1.36
f.102.0.0	Pulse_rate,_automated_reading	Blood pressure	0.1786 (0.0098)	18.25	0.0013 (0.0012)	1.08	0.0027 (0.0003)	8.86	0.0014 (0.0012)	1.13
f.21021.0.0	Pulse_wave_Arterial_Stiffness_index	Blood pressure	0.0066 (0.0287)	0.23	0.0011 (0.0025)	0.42	0.0007 (0.0006)	1.24	-0.0003 (0.0027)	-0.12
f.4196.0.0	Pulse_wave_peak_to_peak_time	Blood pressure	0.0302 (0.0122)	2.47	-0.0001 (0.0011)	-0.05	0.0013 (0.0005)	2.84	0.0014 (0.0011)	1.27
f.4195.0.0	Pulse_wave_reflection_index	Blood pressure	0.0229 (0.0136)	1.68	-0.0017 (0.0013)	-1.37	0.0008 (0.0004)	2.08	0.0026 (0.0014)	1.84
f.4080.0.0	Systolic_blood_pressure,_automated_reading	Blood pressure	0.2056 (0.0073)	28.32	0.0010 (0.0005)	1.92	0.0024 (0.0003)	8.84	0.0014 (0.0005)	2.59
f.3143.0.0	Ankle_spacing_width	Bone densitometry	0.3846 (0.0154)	25.03	0.0029 (0.0012)	2.44	0.0048 (0.0006)	8.25	0.0018 (0.0014)	1.33
f.4106.0.0+f.4125.0.0	BMD_Heel_T-score	Bone densitometry	0.4001 (0.0316)	12.68	0.0035 (0.0031)	1.14	0.0058 (0.0007)	8.65	0.0022 (0.0033)	0.69
f.3148.0.0	Heel_bone_mineral_density_(BMD)	Bone densitometry	0.3306 (0.0235)	14.06	0.0034 (0.0027)	1.27	0.0042 (0.0004)	10.13	0.0008 (0.0028)	0.29
f.3144.0.0	Heel_Broadband_ultrasound_attenuation,_direct_entry	Bone densitometry	0.3201 (0.0209)	15.31	0.0026 (0.0022)	1.19	0.0039 (0.0003)	11.41	0.0014 (0.0022)	0.62
f.3147.0.0	Heel_quantitative_ultrasound_index_(QUI),_direct_entry	Bone densitometry	0.3431 (0.0244)	14.07	0.0030 (0.0024)	1.22	0.0042 (0.0004)	11.12	0.0012 (0.0025)	0.49
f.1558.0.0	Alcohol_intake_frequency	Environmental factors	0.1267 (0.0059)	21.52	0.0005 (0.0004)	1.18	0.0017 (0.0002)	10.44	0.0011 (0.0005)	2.36
f.189.0.0	Townsend_deprivation_index_at_recruitment	Environmental factors	0.0708 (0.0046)	15.26	-0.0002 (0.0004)	-0.47	0.0009 (0.0001)	6.5	0.0010 (0.0004)	2.57
f.5256.0.0+f.5264.0.0	Corneal_Hysteresis	Eye	0.2904 (0.0269)	10.8	0.0048 (0.0023)	2.09	0.0041 (0.0007)	5.82	-0.0007 (0.0025)	-0.29
f.5264.0.0	Corneal_hysteresis_(left)	Eye	0.1363 (0.0206)	6.61	0.0004 (0.0019)	0.22	0.0025 (0.0006)	4.31	0.0021 (0.0020)	1.03
f.5256.0.0	Corneal_hysteresis_(right)	Eye	0.2063 (0.0237)	8.7	0.0048 (0.0023)	2.09	0.0022 (0.0006)	3.65	-0.0027 (0.0025)	-1.07
f.5265.0.0	Corneal_resistance_factor_(left)	Eye	0.1823 (0.0235)	7.76	-0.0000 (0.0020)	0	0.0025 (0.0006)	3.95	0.0025 (0.0022)	1.16
f.5257.0.0	Corneal_resistance_factor_(right)	Eye	0.2641 (0.0274)	9.64	0.0034 (0.0023)	1.44	0.0027 (0.0007)	3.79	-0.0007 (0.0026)	-0.27
f.5262.0.0	Intra-ocular_pressure,_corneal-compensated_(left)	Eye	0.1387 (0.0233)	5.95	0.0001 (0.0018)	0.04	0.0025 (0.0006)	4.09	0.0024 (0.0020)	1.2
f.5254.0.0	Intra-ocular_pressure,_corneal-compensated_(right)	Eye	0.1154 (0.0235)	4.92	-0.0016 (0.0018)	-0.91	0.0016 (0.0007)	2.34	0.0032 (0.0021)	1.56
f.5263.0.0	Intra-ocular_pressure,_Goldmann-correlated_(left)	Eye	0.2078 (0.0239)	8.68	-0.0007 (0.0019)	-0.37	0.0032 (0.0006)	5.37	0.0039 (0.0021)	1.88
f.5255.0.0	Intra-ocular_pressure,_Goldmann-correlated_(right)	Eye	0.2424 (0.0266)	9.1	-0.0034 (0.0020)	-1.74	0.0029 (0.0006)	4.47	0.0063 (0.0022)	2.82
f.2178.0.0	Overall_health_rating	General medical information	0.1954 (0.0063)	31.2	0.0017 (0.0005)	3.63	0.0022 (0.0002)	11.86	0.0005 (0.0005)	0.92
f.30740.0.0	Glucose	Glucose metabolism	0.1281 (0.0163)	7.86	0.0010 (0.0007)	1.51	0.0013 (0.0002)	6.21	0.0003 (0.0007)	0.42
f.30750.0.0	Hemoglobin_A1c	Glucose metabolism	0.2968 (0.0257)	11.54	0.0042 (0.0016)	2.55	0.0031 (0.0004)	8.17	-0.0010 (0.0017)	-0.6
f.30700.0.0	Creatinine	Kidney	0.2804 (0.0127)	22.15	0.0029 (0.0010)	2.83	0.0039 (0.0003)	11.68	0.0009 (0.0011)	0.82
f.30510.0.0	Creatinine_in_urine	Kidney	0.0766 (0.0048)	15.95	0.0007 (0.0005)	1.47	0.0012 (0.0002)	6.1	0.0005 (0.0005)	0.96
f.30720.0.0	Cystatin-C	Kidney	0.3270 (0.0554)	5.9	0.0016 (0.0010)	1.57	0.0036 (0.0003)	12.38	0.0020 (0.0012)	1.68
f.30500.0.0	Microalbumin_in_urine	Kidney	0.0325 (0.0135)	2.4	0.0011 (0.0013)	0.86	0.0001 (0.0004)	0.32	-0.0010 (0.0015)	-0.67
f.30520.0.0	Potassium_in_urine	Kidney	0.0505 (0.0050)	10.14	0.0003 (0.0005)	0.64	0.0006 (0.0001)	4.58	0.0003 (0.0005)	0.65
f.30530.0.0	Sodium_in_urine	Kidney	0.0922 (0.0042)	21.91	0.0005 (0.0004)	1.1	0.0013 (0.0001)	8.63	0.0008 (0.0005)	1.77
f.30880.0.0	Urate	Kidney	0.2916 (0.0587)	4.97	-0.0002 (0.0009)	-0.24	0.0043 (0.0009)	4.9	0.0045 (0.0016)	2.74
f.30670.0.0	Urea	Kidney	0.1732 (0.0081)	21.31	0.0014 (0.0007)	2.04	0.0023 (0.0002)	9.39	0.0009 (0.0008)	1.2
f.30630.0.0	Apolipoprotein_A	Lipid metabolism	0.2995 (0.0393)	7.63	-0.0001 (0.0012)	-0.1	0.0039 (0.0005)	7.75	0.0041 (0.0013)	3.03
f.30640.0.0	Apolipoprotein_B	Lipid metabolism	0.2172 (0.0666)	3.26	0.0009 (0.0009)	0.99	0.0026 (0.0008)	3.46	0.0017 (0.0010)	1.78
f.30690.0.0	Cholesterol	Lipid metabolism	0.1739 (0.0289)	6.02	0.0005 (0.0007)	0.63	0.0023 (0.0004)	5.65	0.0019 (0.0009)	2.09
f.30760.0.0	HDL_cholesterol	Lipid metabolism	0.3688 (0.0545)	6.77	-0.0006 (0.0012)	-0.5	0.0044 (0.0005)	9.25	0.0050 (0.0014)	3.62
f.30780.0.0	LDL_direct	Lipid metabolism	0.1706 (0.0405)	4.21	0.0007 (0.0008)	0.88	0.0022 (0.0005)	4.42	0.0015 (0.0008)	1.78
f.30870.0.0	Triglycerides	Lipid metabolism	0.2719 (0.0337)	8.06	-0.0000 (0.0007)	-0.02	0.0037 (0.0005)	6.96	0.0037 (0.0009)	4.3
f.30620.0.0	Alanine_aminotransferase	Liver	0.1664 (0.0136)	12.26	0.0013 (0.0008)	1.68	0.0023 (0.0003)	8.12	0.0010 (0.0008)	1.26
f.30610.0.0	Alkaline_phosphatase	Liver	0.3682 (0.0691)	5.33	0.0010 (0.0010)	1.01	0.0044 (0.0011)	3.85	0.0034 (0.0018)	1.87
f.30650.0.0	Aspartate_aminotransferase	Liver	0.1851 (0.0154)	12.02	0.0025 (0.0011)	2.2	0.0027 (0.0003)	9.75	0.0003 (0.0011)	0.25
f.30730.0.0	Gamma_glutamyltransferase	Liver	0.3140 (0.0426)	7.38	0.0024 (0.0007)	3.27	0.0028 (0.0003)	9.9	0.0004 (0.0008)	0.44
f.3063.0.0/f.3062.0.0	FEV1-FVC_ratio	Lung	0.2561 (0.0115)	22.32	0.0023 (0.0009)	2.52	0.0034 (0.0003)	11.77	0.0011 (0.0010)	1.04
f.20150.0.0	Forced_expiratory_volume_in_1-second_(FEV1)	Lung	0.2841 (0.0120)	23.67	0.0025 (0.0010)	2.55	0.0038 (0.0004)	10.43	0.0013 (0.0011)	1.21
f.20151.0.0	Forced_vital_capacity_(FVC)	Lung	0.3301 (0.0148)	22.35	0.0029 (0.0009)	3.12	0.0048 (0.0004)	12.61	0.0019 (0.0011)	1.79
f.3064.0.0	Peak_expiratory_flow_(PEF)	Lung	0.1356 (0.0068)	19.9	0.0006 (0.0006)	1.04	0.0017 (0.0002)	9.18	0.0011 (0.0007)	1.56
f.1747.0.0	Hair_color	Skin and hair	0.3291 (0.0804)	4.1	0.0026 (0.0030)	0.85	0.0034 (0.0010)	3.46	0.0008 (0.0031)	0.26
f.1727.0.0	Tanning_(quantitative)	Skin and hair	0.2479 (0.0852)	2.91	-0.0015 (0.0015)	-0.97	0.0029 (0.0013)	2.19	0.0044 (0.0027)	1.61
