# Supplementary material for: The lingering effects of Neanderthal introgression on human complex traits
Source: eLife. 2023 Mar 20;12:e80757. doi: 10.7554/eLife.80757 (PMC10076017; doi:10.7554/eLife.80757)
Supplement: Figure 4—source data 1. [file elife-80757-fig4-data1.zip › Data S4.txt]

UKBB field	UKBB phenotype		Category		h2 (se)		Z(h2)	h2_nim (se)	Z_nim	h2_mh (se)	Z_mh	h2_mh-nim (se)	Z_mh-nim
f.23105.0.0	Basal_metabolic_rate	Anthropometry	0.3585 (0.0208)	17.23	-0.0012 (0.0006)	-1.84	0.0112 (0.0007)	17.21	0.0124 (0.0010)	12.55
f.23099.0.0	Body_fat_percentage	Anthropometry	0.2927 (0.0178)	16.46	-0.0003 (0.0006)	-0.45	0.0092 (0.0006)	16.44	0.0094 (0.0008)	11.29
f.21001.0.0	Body_mass_index_(BMI)	Anthropometry	0.3091 (0.0205)	15.06	-0.0004 (0.0006)	-0.64	0.0097 (0.0006)	15.08	0.0100 (0.0009)	11.65
f.30710.0.0	C-reactive_protein	Anthropometry	0.2507 (0.0368)	6.81	-0.0010 (0.0007)	-1.52	0.0079 (0.0012)	6.78	0.0089 (0.0016)	5.55
f.49.0.0	Hip_circumference	Anthropometry	0.2500 (0.0228)	10.97	-0.0011 (0.0007)	-1.63	0.0078 (0.0007)	11.21	0.0090 (0.0007)	13.19
f.20015.0.0	Sitting_height	Anthropometry	0.4315 (0.0361)	11.94	-0.0012 (0.0011)	-1.09	0.0135 (0.0011)	11.92	0.0148 (0.0017)	8.51
f.50.0.0	Standing_height	Anthropometry	0.5913 (0.0540)	10.95	-0.0023 (0.0018)	-1.31	0.0186 (0.0017)	11.13	0.0209 (0.0019)	10.95
f.23128.0.0	Trunk_fat_mass	Anthropometry	0.2867 (0.0183)	15.68	-0.0003 (0.0006)	-0.55	0.0090 (0.0006)	15.71	0.0093 (0.0008)	11.51
f.23127.0.0	Trunk_fat_percentage	Anthropometry	0.2712 (0.0168)	16.13	-0.0003 (0.0006)	-0.5	0.0085 (0.0005)	16.11	0.0088 (0.0008)	11.09
f.23129.0.0	Trunk_fat-free_mass	Anthropometry	0.3459 (0.0239)	14.47	-0.0010 (0.0007)	-1.44	0.0108 (0.0007)	14.46	0.0118 (0.0011)	10.94
f.23130.0.0	Trunk_predicted_mass	Anthropometry	0.3280 (0.0336)	9.77	-0.0015 (0.0009)	-1.62	0.0103 (0.0010)	9.95	0.0118 (0.0010)	11.84
f.48.0.0	Waist_circumference	Anthropometry	0.2366 (0.0184)	12.83	-0.0004 (0.0006)	-0.65	0.0074 (0.0006)	12.94	0.0078 (0.0008)	10.2
f.48.0.0/f.49.0.0	Waist-hip_ratio	Anthropometry	0.1904 (0.0135)	14.1	0.0001 (0.0004)	0.23	0.0059 (0.0004)	14.1	0.0059 (0.0006)	9.88
f.21002.0.0	Weight	Anthropometry	0.3130 (0.0205)	15.26	-0.0007 (0.0006)	-1.18	0.0098 (0.0006)	15.31	0.0105 (0.0009)	12.08
f.23100.0.0	Whole_body_fat_mass	Anthropometry	0.2895 (0.0180)	16.13	-0.0003 (0.0006)	-0.51	0.0091 (0.0006)	16.15	0.0094 (0.0008)	11.42
f.23101.0.0	Whole_body_fat-free_mass	Anthropometry	0.3452 (0.0237)	14.57	-0.0009 (0.0006)	-1.39	0.0108 (0.0007)	14.58	0.0117 (0.0010)	11.5
f.23106.0.0	Whole_body_impedance	Anthropometry	0.3144 (0.0222)	14.15	-0.0008 (0.0005)	-1.52	0.0098 (0.0007)	14.19	0.0106 (0.0009)	12.35
f.23102.0.0	Whole_body_water_mass	Anthropometry	0.3446 (0.0236)	14.61	-0.0009 (0.0006)	-1.44	0.0108 (0.0007)	14.62	0.0117 (0.0010)	11.56
f.6152.0.0	Asthma	Autoimmune disorders	0.1045 (0.0090)	11.65	-0.0000 (0.0006)	-0.02	0.0033 (0.0003)	11.51	0.0033 (0.0007)	4.84
f.20002	Autoimmune_related	Autoimmune disorders	0.0549 (0.0063)	8.68	-0.0004 (0.0004)	-0.96	0.0017 (0.0002)	8.84	0.0021 (0.0004)	4.8
f.30600.0.0	Albumin	Blood biochemistry	0.1564 (0.0126)	12.4	-0.0005 (0.0004)	-1.14	0.0049 (0.0004)	12.38	0.0054 (0.0006)	8.79
f.30680.0.0	Calcium	Blood biochemistry	0.1642 (0.0220)	7.48	-0.0006 (0.0006)	-1.03	0.0051 (0.0007)	7.41	0.0057 (0.0011)	5.27
f.30660.0.0	Direct_bilirubin	Blood biochemistry	0.3698 (0.2881)	1.28	-0.0059 (0.0057)	-1.02	0.0117 (0.0092)	1.28	0.0176 (0.0149)	1.18
f.30150.0.0	Eosinophil_count	Blood biochemistry	0.2521 (0.0271)	9.29	-0.0008 (0.0009)	-0.82	0.0079 (0.0009)	9.23	0.0087 (0.0014)	6.01
f.30300.0.0	High_light_scatter_reticulocyte_count	Blood biochemistry	0.2927 (0.0303)	9.65	-0.0014 (0.0008)	-1.77	0.0092 (0.0010)	9.57	0.0106 (0.0015)	6.92
f.30770.0.0	IGF-1	Blood biochemistry	0.2967 (0.0213)	13.9	-0.0003 (0.0012)	-0.27	0.0093 (0.0007)	14.2	0.0096 (0.0012)	8.3
f.30790.0.0	Lipoprotein-A	Blood biochemistry	0.2107 (0.2064)	1.02	-0.0049 (0.0050)	-0.98	0.0067 (0.0066)	1.02	0.0116 (0.0115)	1.02
f.30120.0.0	Lymphocyte_count	Blood biochemistry	0.2487 (0.0196)	12.67	-0.0002 (0.0008)	-0.24	0.0078 (0.0006)	12.58	0.0080 (0.0011)	7.23
f.30050.0.0	Mean_corpuscular_hemoglobin	Blood biochemistry	0.2925 (0.0332)	8.8	-0.0013 (0.0008)	-1.5	0.0092 (0.0010)	8.74	0.0104 (0.0016)	6.55
f.30100.0.0	Mean_platelet_volume	Blood biochemistry	0.4233 (0.0528)	8.01	0.0015 (0.0028)	0.56	0.0132 (0.0017)	7.96	0.0116 (0.0033)	3.51
f.30270.0.0	Mean_sphered_cell_volume	Blood biochemistry	0.2476 (0.0284)	8.73	-0.0004 (0.0010)	-0.36	0.0077 (0.0009)	8.68	0.0081 (0.0015)	5.52
f.30130.0.0	Monocyte_count	Blood biochemistry	0.2514 (0.0284)	8.86	0.0010 (0.0014)	0.71	0.0078 (0.0009)	9.01	0.0068 (0.0014)	4.98
f.30800.0.0	Oestradiol_higher_than_212_pmol/L	Blood biochemistry	0.0644 (0.0111)	5.8	-0.0019 (0.0013)	-1.4	0.0021 (0.0004)	5.73	0.0039 (0.0015)	2.6
f.30810.0.0	Phosphate	Blood biochemistry	0.1336 (0.0127)	10.51	0.0000 (0.0004)	0.01	0.0042 (0.0004)	10.43	0.0042 (0.0007)	6.34
f.30080.0.0	Platelet_count	Blood biochemistry	0.3249 (0.0296)	10.97	-0.0012 (0.0008)	-1.43	0.0102 (0.0009)	10.97	0.0114 (0.0013)	8.52
f.30110.0.0	Platelet_Distribution_Width	Blood biochemistry	0.3068 (0.0355)	8.64	-0.0017 (0.0009)	-1.85	0.0096 (0.0011)	8.57	0.0113 (0.0018)	6.33
f.30010.0.0	RBC_count	Blood biochemistry	0.2708 (0.0238)	11.4	-0.0017 (0.0006)	-3	0.0085 (0.0007)	11.4	0.0102 (0.0011)	9.61
f.30030.0.0	RBC_distribution_width	Blood biochemistry	0.2464 (0.0237)	10.41	-0.0013 (0.0008)	-1.6	0.0077 (0.0007)	10.37	0.0090 (0.0012)	7.31
f.30830.0.0	SHBG	Blood biochemistry	0.2788 (0.0518)	5.38	-0.0023 (0.0012)	-1.94	0.0088 (0.0016)	5.35	0.0110 (0.0025)	4.44
f.30850.0.0	Testosterone	Blood biochemistry	0.1128 (0.0128)	8.82	-0.0005 (0.0004)	-1.26	0.0035 (0.0004)	8.73	0.0040 (0.0007)	5.89
f.30840.0.0	Total_bilirubin	Blood biochemistry	0.4948 (0.3769)	1.31	-0.0080 (0.0076)	-1.05	0.0157 (0.0120)	1.31	0.0237 (0.0196)	1.21
f.30860.0.0	Total_protein	Blood biochemistry	0.1932 (0.0158)	12.24	0.0001 (0.0008)	0.17	0.0060 (0.0005)	12.41	0.0059 (0.0009)	6.88
f.30890.0.0	Vitamin_D	Blood biochemistry	0.1199 (0.0251)	4.78	-0.0007 (0.0007)	-0.93	0.0038 (0.0008)	4.73	0.0045 (0.0014)	3.29
f.30000.0.0	White_blood_cell_count	Blood biochemistry	0.2422 (0.0195)	12.45	-0.0005 (0.0008)	-0.73	0.0076 (0.0006)	12.36	0.0081 (0.0011)	7.49
f.4079.0.0	Diastolic_blood_pressure,_automated_reading	Blood pressure	0.1630 (0.0158)	10.3	-0.0007 (0.0006)	-1.2	0.0051 (0.0005)	10.57	0.0058 (0.0005)	11.2
f.4199.0.0	Position_of_pulse_wave_notch	Blood pressure	0.0823 (0.0093)	8.88	0.0010 (0.0019)	0.53	0.0025 (0.0003)	9.43	0.0015 (0.0019)	0.8
f.4198.0.0	Position_of_the_pulse_wave_peak	Blood pressure	0.0792 (0.0120)	6.58	-0.0009 (0.0007)	-1.29	0.0025 (0.0004)	6.74	0.0034 (0.0008)	4.51
f.4200.0.0	Position_of_the_shoulder_on_the_pulse_waveform	Blood pressure	0.0825 (0.0092)	8.95	-0.0007 (0.0007)	-0.94	0.0026 (0.0003)	9.01	0.0033 (0.0008)	4.23
f.102.0.0	Pulse_rate,_automated_reading	Blood pressure	0.1788 (0.0155)	11.55	0.0005 (0.0014)	0.35	0.0056 (0.0005)	12.02	0.0051 (0.0012)	4.09
f.21021.0.0	Pulse_wave_Arterial_Stiffness_index	Blood pressure	0.0307 (0.0065)	4.71	0.0004 (0.0009)	0.4	0.0009 (0.0002)	4.78	0.0006 (0.0009)	0.66
f.4196.0.0	Pulse_wave_peak_to_peak_time	Blood pressure	0.0382 (0.0065)	5.86	-0.0002 (0.0007)	-0.31	0.0012 (0.0002)	5.99	0.0014 (0.0007)	2.1
f.4195.0.0	Pulse_wave_reflection_index	Blood pressure	0.0144 (0.0058)	2.5	-0.0010 (0.0007)	-1.43	0.0005 (0.0002)	2.63	0.0015 (0.0008)	1.96
f.4080.0.0	Systolic_blood_pressure,_automated_reading	Blood pressure	0.1662 (0.0161)	10.34	-0.0009 (0.0005)	-1.88	0.0052 (0.0005)	10.55	0.0061 (0.0005)	12.14
f.3143.0.0	Ankle_spacing_width	Bone densitometry	0.3431 (0.0234)	14.68	0.0007 (0.0013)	0.54	0.0107 (0.0007)	14.63	0.0100 (0.0015)	6.67
f.4106.0.0+f.4125.0.0	BMD_Heel_T-score	Bone densitometry	0.3850 (0.0366)	10.52	-0.0026 (0.0013)	-2.01	0.0121 (0.0012)	10.53	0.0147 (0.0019)	7.81
f.3148.0.0	Heel_bone_mineral_density_(BMD)	Bone densitometry	0.3081 (0.0355)	8.67	-0.0019 (0.0010)	-1.93	0.0097 (0.0011)	8.73	0.0116 (0.0014)	7.97
f.3144.0.0	Heel_Broadband_ultrasound_attenuation,_direct_entry	Bone densitometry	0.2898 (0.0272)	10.66	-0.0011 (0.0008)	-1.32	0.0091 (0.0009)	10.58	0.0102 (0.0014)	7.33
f.3147.0.0	Heel_quantitative_ultrasound_index_(QUI),_direct_entry	Bone densitometry	0.3132 (0.0277)	11.3	-0.0010 (0.0009)	-1.15	0.0098 (0.0009)	11.22	0.0108 (0.0014)	7.57
f.1558.0.0	Alcohol_intake_frequency	Environmental factors	0.1087 (0.0073)	14.91	-0.0006 (0.0003)	-2.11	0.0034 (0.0002)	15.06	0.0041 (0.0004)	11.18
f.189.0.0	Townsend_deprivation_index_at_recruitment	Environmental factors	0.0497 (0.0040)	12.58	-0.0006 (0.0002)	-2.59	0.0016 (0.0001)	12.67	0.0021 (0.0003)	8.14
f.5256.0.0+f.5264.0.0	Corneal_Hysteresis	Eye	0.2885 (0.0262)	11.02	-0.0010 (0.0015)	-0.67	0.0090 (0.0008)	11.02	0.0101 (0.0018)	5.69
f.5264.0.0	Corneal_hysteresis_(left)	Eye	0.1465 (0.0153)	9.58	-0.0019 (0.0011)	-1.69	0.0046 (0.0005)	9.61	0.0066 (0.0013)	5
f.5256.0.0	Corneal_hysteresis_(right)	Eye	0.1759 (0.0147)	11.93	0.0011 (0.0013)	0.86	0.0055 (0.0005)	11.66	0.0043 (0.0015)	2.87
f.5265.0.0	Corneal_resistance_factor_(left)	Eye	0.2009 (0.0172)	11.67	-0.0019 (0.0013)	-1.5	0.0063 (0.0005)	11.76	0.0083 (0.0014)	5.8
f.5257.0.0	Corneal_resistance_factor_(right)	Eye	0.2202 (0.0169)	13.04	-0.0001 (0.0015)	-0.05	0.0069 (0.0005)	13.02	0.0070 (0.0016)	4.24
f.5262.0.0	Intra-ocular_pressure,_corneal-compensated_(left)	Eye	0.1452 (0.0111)	13.08	-0.0030 (0.0010)	-3.06	0.0046 (0.0004)	13.14	0.0076 (0.0011)	6.9
f.5254.0.0	Intra-ocular_pressure,_corneal-compensated_(right)	Eye	0.1375 (0.0120)	11.5	-0.0022 (0.0011)	-1.98	0.0044 (0.0004)	11.72	0.0066 (0.0012)	5.53
f.5263.0.0	Intra-ocular_pressure,_Goldmann-correlated_(left)	Eye	0.2351 (0.0158)	14.87	-0.0035 (0.0013)	-2.78	0.0075 (0.0005)	15.17	0.0110 (0.0013)	8.14
f.5255.0.0	Intra-ocular_pressure,_Goldmann-correlated_(right)	Eye	0.2382 (0.0160)	14.91	-0.0042 (0.0012)	-3.55	0.0076 (0.0005)	15.09	0.0117 (0.0013)	8.86
f.2178.0.0	Overall_health_rating	General medical information	0.1300 (0.0105)	12.34	-0.0001 (0.0004)	-0.22	0.0041 (0.0003)	12.46	0.0041 (0.0004)	9.97
f.30740.0.0	Glucose	Glucose metabolism	0.0968 (0.0080)	12.02	0.0001 (0.0005)	0.17	0.0030 (0.0003)	11.99	0.0029 (0.0005)	5.5
f.30750.0.0	Hemoglobin_A1c	Glucose metabolism	0.2585 (0.0323)	8.01	-0.0002 (0.0010)	-0.26	0.0081 (0.0010)	8.04	0.0083 (0.0013)	6.27
f.30700.0.0	Creatinine	Kidney	0.2511 (0.0188)	13.34	-0.0001 (0.0008)	-0.13	0.0078 (0.0006)	13.35	0.0080 (0.0010)	7.76
f.30510.0.0	Creatinine_in_urine	Kidney	0.0779 (0.0051)	15.17	-0.0001 (0.0003)	-0.22	0.0024 (0.0002)	15.28	0.0025 (0.0003)	7.4
f.30720.0.0	Cystatin-C	Kidney	0.3424 (0.1084)	3.16	-0.0024 (0.0022)	-1.1	0.0108 (0.0035)	3.12	0.0132 (0.0056)	2.37
f.30500.0.0	Microalbumin_in_urine	Kidney	0.0371 (0.0071)	5.2	-0.0000 (0.0008)	-0.05	0.0012 (0.0002)	5.09	0.0012 (0.0009)	1.34
f.30520.0.0	Potassium_in_urine	Kidney	0.0517 (0.0036)	14.5	-0.0001 (0.0003)	-0.17	0.0016 (0.0001)	14.52	0.0017 (0.0004)	4.69
f.30530.0.0	Sodium_in_urine	Kidney	0.0838 (0.0102)	8.25	-0.0006 (0.0003)	-1.74	0.0026 (0.0003)	8.43	0.0032 (0.0004)	8.88
f.30880.0.0	Urate	Kidney	0.3739 (0.1838)	2.03	-0.0051 (0.0036)	-1.41	0.0118 (0.0058)	2.03	0.0169 (0.0093)	1.83
f.30670.0.0	Urea	Kidney	0.1511 (0.0108)	14.02	-0.0000 (0.0005)	-0.01	0.0047 (0.0003)	13.92	0.0047 (0.0006)	7.52
f.30630.0.0	Apolipoprotein_A	Lipid metabolism	0.2623 (0.0319)	8.21	-0.0012 (0.0013)	-0.92	0.0082 (0.0010)	8.2	0.0094 (0.0018)	5.34
f.30640.0.0	Apolipoprotein_B	Lipid metabolism	0.1578 (0.0331)	4.76	-0.0011 (0.0006)	-1.91	0.0050 (0.0010)	4.74	0.0061 (0.0015)	4.05
f.30690.0.0	Cholesterol	Lipid metabolism	0.1457 (0.0201)	7.24	-0.0008 (0.0005)	-1.53	0.0046 (0.0006)	7.18	0.0054 (0.0010)	5.34
f.30760.0.0	HDL_cholesterol	Lipid metabolism	0.3034 (0.0426)	7.12	-0.0027 (0.0012)	-2.25	0.0096 (0.0014)	7.08	0.0123 (0.0022)	5.52
f.30780.0.0	LDL_direct	Lipid metabolism	0.1310 (0.0230)	5.7	-0.0007 (0.0005)	-1.43	0.0041 (0.0007)	5.67	0.0048 (0.0011)	4.46
f.30870.0.0	Triglycerides	Lipid metabolism	0.2353 (0.0400)	5.88	-0.0021 (0.0008)	-2.8	0.0074 (0.0013)	5.93	0.0095 (0.0015)	6.31
f.30620.0.0	Alanine_aminotransferase	Liver	0.1544 (0.0150)	10.32	-0.0005 (0.0005)	-0.92	0.0048 (0.0005)	10.36	0.0053 (0.0007)	7.7
f.30610.0.0	Alkaline_phosphatase	Liver	0.3196 (0.0591)	5.41	-0.0027 (0.0010)	-2.79	0.0101 (0.0019)	5.39	0.0127 (0.0027)	4.8
f.30650.0.0	Aspartate_aminotransferase	Liver	0.1695 (0.0151)	11.2	0.0001 (0.0005)	0.2	0.0053 (0.0005)	11.19	0.0052 (0.0007)	7.23
f.30730.0.0	Gamma_glutamyltransferase	Liver	0.2531 (0.0269)	9.39	-0.0006 (0.0006)	-1.05	0.0079 (0.0008)	9.44	0.0086 (0.0010)	8.65
f.3063.0.0/f.3062.0.0	FEV1-FVC_ratio	Lung	0.2297 (0.0155)	14.78	-0.0002 (0.0007)	-0.36	0.0072 (0.0005)	14.87	0.0074 (0.0008)	9.63
f.20150.0.0	Forced_expiratory_volume_in_1-second_(FEV1)	Lung	0.2726 (0.0156)	17.5	0.0007 (0.0008)	0.87	0.0085 (0.0005)	17.38	0.0078 (0.0010)	7.94
f.20151.0.0	Forced_vital_capacity_(FVC)	Lung	0.3096 (0.0179)	17.28	0.0003 (0.0007)	0.37	0.0097 (0.0006)	17.19	0.0094 (0.0010)	9.81
f.3064.0.0	Peak_expiratory_flow_(PEF)	Lung	0.1248 (0.0106)	11.79	-0.0005 (0.0004)	-1.1	0.0039 (0.0003)	11.9	0.0044 (0.0005)	8.44
f.1747.0.0	Hair_color	Skin and hair	0.2252 (0.0517)	4.35	-0.0001 (0.0013)	-0.05	0.0070 (0.0016)	4.42	0.0071 (0.0013)	5.33
f.1727.0.0	Tanning_(quantitative)	Skin and hair	0.2039 (0.0800)	2.55	-0.0027 (0.0015)	-1.82	0.0065 (0.0025)	2.54	0.0092 (0.0040)	2.31
