# Supplementary material for: The lingering effects of Neanderthal introgression on human complex traits
Source: eLife. 2023 Mar 20;12:e80757. doi: 10.7554/eLife.80757 (PMC10076017; doi:10.7554/eLife.80757)
Supplement: Figure 6—source data 1. [file elife-80757-fig6-data1.zip › Data S7.txt]

f.30620.0.0	Alanine_aminotransferase	9	63	204749	1.161653737	1.161658821	1.161660209	1.161660718	1.161661411	1.161662005	1.161666633	1.161670827	1.161671306
f.30610.0.0	Alkaline_phosphatase	67	108	298596	10.5238020	10.5239300	10.5239706	10.5239824	10.5239958	10.5241472	10.5246085	10.5246125	10.5247098	10.5247302	10.5247376	10.5247434	10.5247631	10.5247634	10.5247701	10.5247784	10.5251482	10.5251702	10.5251814	10.5251815	10.5252013	10.5252077	10.5252731	10.5252838	10.5252866	10.5252902	10.5253638	10.5254146	10.5254188	10.5254820	10.5254821	10.5254847	10.5256272	10.5256497	10.5256758	10.5256834	10.5257097	10.5257797	10.5257941	10.5260682	10.5261101	10.5261111	10.5261175	10.5261226	10.5261256	10.5261491	10.5261576	10.5261683	10.5261910	10.5262019	10.5262096	10.5262136	10.5262267	10.5262490	10.5262512	10.5262778	10.5262810	10.5262822	10.5262883	10.5262941	10.5263023	10.5263341	10.5263461	10.5263494	10.5263516	10.5263702	10.5266874
f.30630.0.0	Apolipoprotein_A	70	75	200311	10.5238020	10.5239300	10.5239706	10.5239824	10.5239958	10.5241472	10.5246085	10.5246125	10.5247098	10.5247302	10.5247376	10.5247434	10.5247631	10.5247634	10.5247701	10.5247784	10.5251482	10.5251702	10.5251814	10.5251815	10.5252013	10.5252077	10.5252731	10.5252838	10.5252866	10.5252902	10.5253638	10.5254146	10.5254188	10.5254820	10.5254821	10.5254847	10.5256272	10.5256497	10.5256758	10.5256834	10.5257097	10.5257797	10.5257941	10.5260682	10.5261101	10.5261111	10.5261175	10.5261226	10.5261256	10.5261491	10.5261576	10.5261683	10.5261910	10.5262019	10.5262096	10.5262136	10.5262267	10.5262490	10.5262512	10.5262778	10.5262810	10.5262822	10.5262883	10.5262941	10.5263023	10.5263341	10.5263461	10.5263494	10.5263516	10.5263702	10.5265822	10.5266874	10.5267191	10.5270301
f.30630.0.0	Apolipoprotein_A	84	92	360793	11.116831357	11.116838219	11.116839420	11.116843747	11.116853151	11.116860781	11.116864639	11.116866944	11.116871192	11.116872657	11.116873188	11.116873956	11.116876136	11.116879162	11.116891412	11.116897871	11.116904279	11.116905209	11.116906984	11.116908807	11.116908913	11.116908914	11.116911590	11.116914260	11.116915242	11.116917089	11.116920199	11.116921802	11.116922585	11.116924439	11.116925898	11.116927976	11.116928302	11.116934380	11.116937127	11.116937146	11.116939370	11.116948368	11.116951926	11.116952296	11.116953338	11.116957158	11.116960059	11.116961819	11.116964942	11.116965555	11.116966878	11.116975703	11.116976213	11.116976598	11.116978627	11.116980147	11.116987421	11.116987767	11.116989133	11.116990523	11.116991086	11.116991842	11.116992739	11.116993291	11.116999303	11.117000117	11.117001875	11.117004023	11.117005207	11.117015217	11.117015218	11.117024256	11.117032641	11.117034320	11.117035622	11.117039208	11.117041911	11.117052757	11.117054029	11.117055400	11.117061937	11.117062158	11.117065271	11.117072970	11.117076336	11.117083948	11.117084070	11.117092340
f.30630.0.0	Apolipoprotein_A	15	29	219129	20.46412471	20.46413137	20.46413163	20.46413330	20.46417544	20.46426367	20.46428939	20.46428945	20.46429221	20.46431516	20.46434958	20.46436300	20.46437446	20.46438478	20.46443933
f.30640.0.0	Apolipoprotein_B	65	90	200086	2.118639298	2.118657978	2.118657990	2.118658004	2.118658017	2.118661032	2.118662395	2.118664762	2.118665074	2.118667776	2.118667793	2.118671206	2.118671494	2.118672643	2.118675337	2.118676385	2.118677813	2.118681153	2.118684133	2.118684873	2.118685065	2.118685415	2.118685503	2.118685662	2.118687645	2.118690792	2.118690820	2.118693249	2.118694379	2.118694943	2.118697676	2.118698074	2.118700137	2.118703719	2.118705886	2.118706990	2.118707282	2.118712113	2.118712411	2.118712802	2.118713877	2.118719139	2.118720271	2.118724004	2.118724837	2.118729582	2.118732831	2.118736370	2.118739791	2.118742157	2.118743276	2.118747026	2.118749282	2.118757793	2.118759428	2.118760940	2.118761192	2.118762697	2.118762818	2.118764427	2.118769866	2.118775189	2.118778106	2.118778486	2.118779769
f.30650.0.0	Aspartate_aminotransferase	54	81	389353	12.121187595	12.121188825	12.121190761	12.121192321	12.121195590	12.121196985	12.121201054	12.121201409	12.121206349	12.121209508	12.121209950	12.121211323	12.121219067	12.121234323	12.121234770	12.121244130	12.121245214	12.121266425	12.121266522	12.121270406	12.121272789	12.121273732	12.121279074	12.121285966	12.121290846	12.121291507	12.121293507	12.121295452	12.121296608	12.121303509	12.121304200	12.121308104	12.121308105	12.121308107	12.121318770	12.121321760	12.121330980	12.121334696	12.121339006	12.121339300	12.121339698	12.121344562	12.121344656	12.121347108	12.121347674	12.121350965	12.121355485	12.121355851	12.121359454	12.121364252	12.121364323	12.121364392	12.121367012	12.121370522
f.6152.0.0	Asthma	154	207	666769	4.123050910	4.123051685	4.123052186	4.123054271	4.123056932	4.123057411	4.123060210	4.123060255	4.123060541	4.123061401	4.123064582	4.123065724	4.123068398	4.123068817	4.123069200	4.123069369	4.123071608	4.123075794	4.123079440	4.123079595	4.123079722	4.123083272	4.123085682	4.123087497	4.123091049	4.123091678	4.123098839	4.123102597	4.123106222	4.123108168	4.123110152	4.123111869	4.123117729	4.123117955	4.123124149	4.123128901	4.123134158	4.123138006	4.123143358	4.123149154	4.123163562	4.123169866	4.123172576	4.123181402	4.123185663	4.123186594	4.123187054	4.123189949	4.123193246	4.123195682	4.123209359	4.123212035	4.123214835	4.123214980	4.123220151	4.123221565	4.123223132	4.123241735	4.123248762	4.123250653	4.123251028	4.123257931	4.123261530	4.123261648	4.123262473	4.123266792	4.123304892	4.123305599	4.123306588	4.123307008	4.123312352	4.123314166	4.123315699	4.123324618	4.123325760	4.123326486	4.123337046	4.123337214	4.123338128	4.123338193	4.123339340	4.123339626	4.123342324	4.123344398	4.123344559	4.123344678	4.123355848	4.123358901	4.123359124	4.123362326	4.123367889	4.123367997	4.123369598	4.123370673	4.123371292	4.123373897	4.123376437	4.123381072	4.123381707	4.123381900	4.123382743	4.123384586	4.123385223	4.123387087	4.123389135	4.123395936	4.123396876	4.123399373	4.123399491	4.123414925	4.123416121	4.123417106	4.123417494	4.123417672	4.123418270	4.123419760	4.123422791	4.123424934	4.123425172	4.123425511	4.123429138	4.123430407	4.123431999	4.123435565	4.123435861	4.123438074	4.123440269	4.123440494	4.123440994	4.123442912	4.123445122	4.123446963	4.123450929	4.123452599	4.123454111	4.123462760	4.123464169	4.123473845	4.123475924	4.123476742	4.123479127	4.123481826	4.123482065	4.123483416	4.123488113	4.123489031	4.123492308	4.123492505	4.123495315	4.123498293	4.123500478	4.123503540	4.123503591	4.123523832
f.30660.0.0	Direct_bilirubin	26	90	365957	9.91420185	9.91421117	9.91422084	9.91423554	9.91423713	9.91424805	9.91425580	9.91427777	9.91428469	9.91430659	9.91434086	9.91434983	9.91438311	9.91442066	9.91443723	9.91444677	9.91446197	9.91454519	9.91455590	9.91459039	9.91459160	9.91467748	9.91468133	9.91468723	9.91476951	9.91480141
f.30660.0.0	Direct_bilirubin	74	93	227511	10.5238020	10.5238272	10.5238283	10.5239300	10.5239706	10.5239824	10.5239958	10.5241472	10.5241971	10.5246085	10.5246125	10.5247098	10.5247302	10.5247376	10.5247434	10.5247631	10.5247634	10.5247701	10.5247784	10.5251482	10.5251702	10.5251814	10.5251815	10.5252013	10.5252077	10.5252731	10.5252838	10.5252866	10.5252902	10.5253638	10.5254146	10.5254188	10.5254820	10.5254821	10.5254847	10.5256272	10.5256497	10.5256758	10.5256834	10.5257097	10.5257797	10.5257941	10.5260682	10.5261101	10.5261111	10.5261175	10.5261226	10.5261256	10.5261491	10.5261576	10.5261683	10.5261910	10.5262019	10.5262096	10.5262136	10.5262267	10.5262490	10.5262512	10.5262778	10.5262810	10.5262822	10.5262883	10.5262941	10.5263023	10.5263341	10.5263461	10.5263494	10.5263516	10.5263702	10.5265822	10.5266874	10.5267191	10.5270301	10.5284557
f.30840.0.0	Total_bilirubin	17	90	365957	9.91430659	9.91434086	9.91434983	9.91438311	9.91442066	9.91443723	9.91444677	9.91446197	9.91454519	9.91455590	9.91459039	9.91459160	9.91467748	9.91468133	9.91468723	9.91476951	9.91480141
f.30150.0.0	Eosinophil_count	10	39	200957	3.196343817	3.196349004	3.196350876	3.196352726	3.196354501	3.196354623	3.196368077	3.196368501	3.196373630	3.196373652
f.30150.0.0	Eosinophil_count	47	54	201331	6.35461867	6.35462305	6.35468039	6.35472585	6.35473318	6.35475164	6.35477804	6.35478499	6.35481195	6.35486699	6.35487734	6.35493699	6.35494599	6.35496855	6.35497136	6.35500948	6.35515234	6.35515436	6.35519133	6.35519483	6.35520651	6.35521086	6.35521182	6.35521630	6.35521702	6.35523794	6.35525164	6.35525821	6.35528312	6.35528690	6.35530062	6.35531163	6.35542526	6.35549670	6.35555110	6.35559773	6.35575707	6.35581803	6.35584115	6.35585099	6.35586373	6.35589637	6.35590092	6.35608096	6.35609814	6.35610751	6.35615130
f.30150.0.0	Eosinophil_count	102	114	201148	17.37922804	17.37923771	17.37930421	17.37932063	17.37932221	17.37933468	17.37933823	17.37938094	17.37938497	17.37941380	17.37942018	17.37942984	17.37943767	17.37943801	17.37944411	17.37944482	17.37944519	17.37945709	17.37949791	17.37950422	17.37950813	17.37951848	17.37952092	17.37952351	17.37952509	17.37952655	17.37954798	17.37954800	17.37955555	17.37955818	17.37960422	17.37962237	17.37962408	17.37962846	17.37964176	17.37965567	17.37968495	17.37969371	17.37970687	17.37970903	17.37971636	17.37972648	17.37973011	17.37974499	17.37975593	17.37975661	17.37975856	17.37976206	17.37976501	17.37976599	17.37976602	17.37976927	17.37979780	17.37980023	17.37980567	17.37981129	17.37981224	17.37981238	17.37982697	17.37983752	17.37987043	17.37987400	17.37988477	17.37991328	17.37992001	17.37992885	17.37993239	17.37993352	17.37993992	17.37994625	17.37998705	17.38000018	17.38002153	17.38002916	17.38003025	17.38003330	17.38003859	17.38004906	17.38008165	17.38008191	17.38009676	17.38010103	17.38010104	17.38010758	17.38010759	17.38010815	17.38011266	17.38011451	17.38011709	17.38012587	17.38012991	17.38013807	17.38014533	17.38014705	17.38015060	17.38015517	17.38016357	17.38018774	17.38018803	17.38018967	17.38019026	17.38021117
f.30150.0.0	Eosinophil_count	7	12	201930	21.36387806	21.36389629	21.36390428	21.36392356	21.36393747	21.36395974	21.36398586
f.30120.0.0	Lymphocyte_count	23	42	215711	6.42013949	6.42014057	6.42015886	6.42016246	6.42016796	6.42017286	6.42017321	6.42019622	6.42022287	6.42022563	6.42022815	6.42022945	6.42024285	6.42024634	6.42025318	6.42025545	6.42027128	6.42029271	6.42029866	6.42029906	6.42030645	6.42030878	6.42037348
f.30120.0.0	Lymphocyte_count	85	96	200177	7.45041111	7.45041813	7.45043291	7.45044313	7.45045368	7.45046006	7.45047791	7.45047890	7.45047919	7.45048172	7.45048849	7.45049243	7.45050206	7.45050890	7.45052133	7.45052352	7.45053442	7.45054143	7.45055115	7.45055214	7.45055578	7.45056480	7.45057251	7.45057743	7.45059112	7.45059239	7.45059247	7.45059339	7.45059545	7.45059711	7.45062828	7.45064187	7.45064690	7.45065649	7.45067017	7.45068784	7.45069687	7.45071861	7.45073799	7.45075483	7.45075683	7.45079550	7.45080933	7.45082425	7.45083065	7.45084525	7.45084707	7.45085634	7.45085863	7.45086913	7.45087002	7.45087208	7.45088623	7.45089018	7.45089255	7.45089956	7.45090477	7.45090704	7.45090911	7.45091004	7.45091012	7.45091184	7.45091245	7.45091614	7.45092975	7.45093198	7.45093468	7.45094080	7.45094765	7.45094847	7.45095028	7.45095216	7.45095332	7.45095718	7.45096436	7.45098325	7.45098776	7.45101645	7.45102058	7.45106877	7.45110951	7.45114089	7.45114226	7.45117948	7.45118198
f.30120.0.0	Lymphocyte_count	7	72	243598	9.91399683	9.91400584	9.91401495	9.91401642	9.91402667	9.91404728	9.91408132
f.30120.0.0	Lymphocyte_count	8	83	269846	11.100456604	11.100456729	11.100457065	11.100457812	11.100460037	11.100463238	11.100464253	11.100473328
f.30120.0.0	Lymphocyte_count	44	53	200412	15.70002079	15.70002283	15.70004985	15.70004986	15.70006857	15.70008789	15.70010472	15.70011819	15.70012293	15.70017118	15.70019710	15.70019715	15.70022164	15.70022499	15.70024531	15.70024614	15.70024746	15.70025834	15.70026412	15.70026514	15.70027551	15.70027568	15.70028538	15.70029649	15.70029990	15.70032794	15.70033578	15.70033664	15.70033909	15.70034088	15.70034953	15.70034999	15.70037161	15.70038067	15.70038829	15.70039344	15.70040254	15.70040990	15.70041173	15.70041693	15.70043522	15.70043678	15.70044548	15.70046417
f.30130.0.0	Monocyte_count	31	104	247244	7.50444025	7.50444984	7.50445596	7.50445897	7.50446280	7.50447363	7.50448002	7.50449027	7.50449085	7.50449114	7.50450446	7.50451138	7.50452858	7.50453170	7.50453181	7.50454105	7.50454652	7.50454735	7.50454805	7.50455474	7.50457264	7.50458114	7.50458434	7.50460208	7.50463088	7.50465586	7.50470166	7.50470780	7.50473919	7.50475209	7.50478452
f.30130.0.0	Monocyte_count	100	131	372720	15.64797048	15.64798168	15.64800532	15.64800861	15.64804763	15.64806561	15.64807784	15.64808797	15.64809311	15.64812083	15.64816334	15.64817369	15.64820156	15.64825036	15.64832055	15.64836505	15.64837935	15.64839114	15.64841440	15.64841834	15.64843582	15.64846710	15.64850675	15.64854304	15.64855556	15.64855696	15.64863303	15.64864461	15.64866305	15.64868480	15.64870344	15.64871996	15.64875723	15.64878473	15.64880559	15.64883939	15.64885245	15.64888931	15.64889463	15.64895965	15.64896084	15.64896397	15.64897025	15.64899341	15.64911405	15.64911475	15.64919179	15.64919260	15.64919920	15.64934117	15.64977055	15.64986496	15.64987229	15.64987570	15.64993757	15.64994464	15.64995147	15.65004840	15.65006023	15.65007869	15.65009527	15.65010510	15.65011195	15.65011507	15.65012000	15.65012885	15.65013020	15.65013210	15.65014078	15.65015355	15.65015534	15.65016050	15.65016145	15.65018129	15.65018904	15.65018928	15.65020245	15.65020453	15.65020727	15.65021072	15.65021660	15.65030995	15.65038484	15.65040065	15.65042312	15.65044435	15.65047080	15.65048334	15.65049926	15.65050491	15.65050514	15.65062107	15.65062118	15.65062819	15.65063622	15.65064657	15.65064841	15.65068147	15.65079354	15.65091317
f.30100.0.0	Mean_platelet_volume	18	125	253330	2.66638331	2.66639309	2.66647632	2.66650533	2.66650774	2.66661309	2.66665930	2.66666588	2.66671852	2.66674652	2.66675761	2.66678155	2.66679259	2.66681304	2.66685130	2.66686845	2.66689791	2.66690322
f.30100.0.0	Mean_platelet_volume	116	123	222680	5.140758004	5.140760850	5.140762406	5.140765197	5.140767306	5.140774131	5.140774132	5.140778760	5.140782180	5.140782731	5.140789026	5.140790584	5.140791894	5.140795339	5.140797963	5.140799205	5.140799449	5.140800521	5.140803570	5.140816273	5.140817914	5.140818523	5.140819708	5.140820083	5.140827048	5.140827552	5.140830438	5.140833001	5.140833887	5.140836283	5.140842331	5.140843758	5.140844785	5.140847490	5.140848851	5.140849326	5.140849436	5.140851531	5.140852055	5.140852852	5.140857222	5.140860480	5.140862596	5.140864784	5.140867152	5.140868632	5.140872468	5.140874196	5.140876688	5.140879529	5.140880088	5.140882765	5.140884655	5.140886414	5.140886892	5.140888232	5.140888237	5.140889474	5.140891738	5.140892020	5.140895800	5.140896051	5.140900789	5.140903874	5.140904883	5.140905314	5.140906648	5.140907634	5.140910514	5.140911221	5.140912281	5.140915176	5.140915367	5.140915616	5.140915982	5.140917012	5.140917766	5.140918346	5.140918466	5.140919645	5.140919682	5.140919771	5.140920444	5.140921641	5.140927776	5.140928988	5.140930644	5.140931482	5.140936610	5.140939176	5.140939432	5.140940577	5.140940817	5.140941484	5.140942127	5.140942358	5.140944261	5.140944268	5.140945661	5.140950103	5.140951190	5.140951829	5.140952863	5.140952918	5.140954385	5.140955451	5.140956090	5.140957344	5.140959309	5.140961424	5.140962597	5.140963869	5.140966975	5.140967576	5.140970630	5.140970897
f.30100.0.0	Mean_platelet_volume	16	24	211262	6.52252948	6.52254589	6.52263111	6.52263190	6.52264979	6.52265177	6.52265463	6.52265478	6.52265540	6.52267967	6.52269199	6.52270504	6.52274499	6.52281072	6.52283138	6.52284245
f.30100.0.0	Mean_platelet_volume	105	126	553372	11.116718554	11.116723837	11.116724233	11.116726181	11.116727871	11.116731744	11.116749190	11.116757720	11.116763124	11.116766149	11.116767722	11.116771204	11.116778138	11.116780702	11.116783142	11.116798503	11.116808658	11.116813938	11.116815265	11.116823800	11.116831357	11.116838219	11.116839420	11.116843747	11.116853151	11.116860781	11.116864639	11.116866944	11.116871192	11.116872657	11.116873188	11.116873956	11.116876136	11.116879162	11.116891412	11.116897871	11.116904279	11.116905209	11.116906984	11.116908807	11.116908913	11.116908914	11.116911590	11.116914260	11.116915242	11.116917089	11.116920199	11.116921802	11.116922585	11.116924439	11.116925898	11.116927976	11.116928302	11.116934380	11.116937127	11.116937146	11.116939370	11.116948368	11.116951926	11.116952296	11.116953338	11.116957158	11.116960059	11.116961819	11.116964942	11.116965555	11.116966878	11.116976213	11.116976598	11.116978627	11.116980147	11.116987421	11.116987767	11.116989133	11.116990523	11.116991086	11.116991842	11.116992739	11.116993291	11.116999303	11.117000117	11.117001875	11.117004023	11.117005207	11.117030187	11.117034320	11.117035622	11.117041911	11.117052757	11.117053686	11.117054029	11.117055400	11.117055485	11.117055893	11.117061937	11.117061994	11.117062158	11.117065271	11.117072970	11.117076336	11.117083948	11.117084070	11.117084410	11.117092340	11.117092808
f.30100.0.0	Mean_platelet_volume	7	69	202092	12.29511069	12.29518977	12.29532485	12.29535648	12.29542226	12.29542690	12.29543783
f.30100.0.0	Mean_platelet_volume	56	62	261582	12.56653294	12.56656265	12.56657888	12.56658708	12.56660905	12.56664231	12.56667100	12.56667298	12.56667604	12.56667894	12.56671147	12.56671210	12.56672106	12.56677261	12.56677979	12.56678335	12.56679751	12.56679971	12.56680531	12.56680636	12.56683975	12.56684798	12.56686997	12.56687459	12.56687572	12.56688237	12.56690662	12.56693520	12.56694817	12.56695954	12.56696056	12.56696545	12.56696742	12.56698960	12.56699993	12.56701379	12.56702012	12.56706421	12.56706922	12.56708576	12.56715584	12.56717805	12.56718422	12.56719450	12.56723586	12.56723719	12.56724333	12.56725121	12.56727705	12.56728137	12.56729739	12.56733531	12.56735990	12.56739557	12.56740682	12.56741228
f.30100.0.0	Mean_platelet_volume	242	387	771057	14.55636301	14.55645151	14.55645372	14.55651074	14.55653210	14.55663918	14.55664642	14.55664889	14.55666822	14.55668505	14.55671485	14.55674635	14.55676627	14.55677937	14.55681010	14.55681611	14.55688631	14.55691662	14.55693575	14.55696294	14.55700023	14.55702825	14.55705708	14.55705834	14.55707363	14.55707366	14.55708806	14.55711363	14.55713360	14.55716868	14.55719562	14.55725279	14.55728775	14.55737745	14.55740737	14.55742924	14.55746242	14.55747140	14.55747822	14.55749407	14.55751189	14.55751190	14.55754562	14.55756218	14.55757633	14.55758381	14.55761252	14.55761983	14.55763116	14.55765064	14.55765360	14.55765787	14.55768047	14.55769071	14.55771263	14.55773444	14.55777592	14.55778943	14.55779645	14.55781419	14.55781466	14.55782041	14.55782288	14.55782639	14.55784170	14.55788815	14.55790186	14.55790981	14.55792321	14.55792350	14.55797312	14.55801570	14.55802538	14.55805014	14.55807972	14.55808151	14.55808603	14.55810233	14.55810715	14.55813771	14.55814761	14.55818403	14.55821918	14.55822899	14.55823322	14.55825676	14.55828627	14.55831310	14.55832612	14.55835087	14.55835990	14.55838826	14.55843891	14.55844219	14.55845611	14.55846071	14.55846513	14.55846833	14.55847525	14.55847841	14.55848253	14.55848466	14.55849469	14.55850016	14.55850736	14.55850755	14.55851690	14.55853799	14.55853810	14.55854472	14.55855252	14.55855594	14.55855704	14.55856404	14.55856903	14.55856933	14.55856945	14.55856949	14.55857110	14.55858304	14.55858563	14.55859281	14.55860214	14.55861203	14.55862075	14.55862132	14.55862404	14.55862523	14.55864873	14.55887604	14.55888999	14.55889530	14.55889916	14.55890085	14.55890455	14.55895119	14.55895317	14.55895816	14.55896353	14.55897498	14.55899359	14.55899416	14.55907550	14.55908305	14.55909575	14.55910271	14.55912103	14.55913082	14.55913590	14.55913598	14.55914371	14.55914523	14.55915100	14.55915393	14.55915975	14.55916938	14.55917537	14.55919095	14.55919654	14.55963443	14.55964344	14.55964928	14.55966210	14.55968534	14.55969390	14.55969399	14.55970134	14.55970267	14.55971604	14.55972546	14.55976238	14.55977918	14.56058694	14.56061784	14.56062052	14.56062490	14.56062714	14.56064882	14.56065302	14.56065802	14.56067350	14.56067701	14.56069646	14.56069783	14.56073194	14.56075600	14.56077118	14.56078430	14.56079528	14.56079896	14.56080073	14.56081272	14.56082047	14.56087061	14.56087424	14.56088065	14.56088860	14.56088986	14.56089158	14.56092551	14.56097462	14.56097568	14.56103766	14.56104278	14.56108117	14.56109639	14.56114079	14.56115302	14.56117551	14.56120178	14.56124186	14.56125030	14.56127202	14.56129214	14.56129746	14.56134672	14.56135065	14.56136695	14.56140115	14.56140369	14.56143277	14.56143968	14.56145018	14.56145312	14.56149351	14.56150097	14.56152404	14.56153531	14.56153661	14.56154015	14.56154146	14.56155184	14.56157911	14.56159662	14.56160485	14.56162302	14.56162947	14.56164718	14.56166038	14.56168012	14.56172631	14.56174413
f.30100.0.0	Mean_platelet_volume	115	131	379151	15.64361938	15.64363149	15.64367362	15.64368783	15.64370066	15.64370159	15.64370301	15.64375625	15.64375813	15.64380515	15.64382119	15.64387691	15.64388011	15.64394861	15.64401534	15.64405720	15.64406411	15.64408496	15.64409107	15.64417853	15.64418684	15.64418938	15.64423080	15.64427418	15.64429643	15.64430526	15.64432001	15.64436851	15.64437218	15.64437813	15.64438104	15.64439694	15.64443147	15.64443546	15.64447066	15.64451961	15.64452603	15.64453178	15.64453784	15.64455356	15.64455366	15.64459327	15.64459604	15.64460028	15.64470439	15.64474051	15.64478060	15.64479321	15.64481158	15.64485548	15.64486779	15.64486985	15.64489414	15.64491971	15.64491998	15.64494036	15.64495852	15.64497372	15.64498303	15.64500266	15.64504569	15.64505401	15.64507904	15.64508647	15.64509095	15.64510431	15.64517967	15.64518081	15.64521637	15.64523419	15.64529436	15.64536595	15.64537101	15.64537300	15.64539727	15.64542874	15.64546261	15.64546341	15.64552397	15.64553860	15.64556188	15.64558061	15.64558331	15.64559034	15.64561097	15.64564575	15.64569014	15.64569806	15.64569807	15.64570049	15.64572180	15.64572492	15.64572551	15.64574780	15.64575487	15.64583173	15.64589419	15.64590694	15.64594186	15.64597636	15.64599979	15.64601854	15.64603867	15.64606417	15.64607787	15.64608662	15.64609871	15.64611053	15.64613476	15.64625349	15.64638559	15.64641404	15.64641491	15.64643203	15.64649327
f.30100.0.0	Mean_platelet_volume	24	47	253189	20.44400451	20.44401064	20.44404301	20.44408376	20.44410236	20.44411047	20.44412275	20.44419974	20.44425776	20.44427221	20.44429815	20.44442326	20.44447236	20.44447281	20.44449058	20.44449088	20.44459106	20.44460376	20.44462467	20.44462477	20.44463353	20.44465395	20.44466651	20.44472602
f.30270.0.0	Mean_sphered_cell_volume	7	72	294265	1.225956883	1.225958099	1.225959491	1.225959519	1.225961942	1.225962525	1.225962917
f.30270.0.0	Mean_sphered_cell_volume	15	40	234535	6.121827492	6.121827720	6.121828035	6.121831646	6.121832918	6.121834208	6.121835632	6.121836066	6.121837085	6.121838037	6.121838999	6.121840148	6.121840300	6.121841447	6.121845872
f.30270.0.0	Mean_sphered_cell_volume	26	106	213313	7.50738091	7.50738486	7.50739610	7.50739738	7.50740960	7.50741155	7.50743530	7.50743947	7.50748639	7.50751121	7.50751143	7.50751250	7.50755793	7.50756760	7.50763459	7.50764948	7.50767896	7.50769218	7.50769910	7.50773724	7.50776486	7.50778131	7.50781539	7.50781674	7.50783606	7.50785102
f.30270.0.0	Mean_sphered_cell_volume	34	175	460785	11.100456604	11.100456729	11.100457065	11.100457812	11.100460037	11.100463238	11.100464253	11.100471466	11.100473328	11.100481208	11.100488178	11.100493426	11.100496618	11.100537275	11.100540060	11.100553665	11.100554065	11.100558681	11.100561380	11.100564547	11.100568439	11.100569021	11.100594281	11.100600684	11.100604266	11.100604605	11.100605032	11.100612152	11.100619795	11.100620618	11.100624096	11.100631139	11.100632160	11.100633246
f.30080.0.0	Platelet_count	13	125	253330	2.66638331	2.66639309	2.66647632	2.66650533	2.66650774	2.66661309	2.66665930	2.66666588	2.66671852	2.66674652	2.66681304	2.66686845	2.66689791
f.30080.0.0	Platelet_count	108	126	553372	11.116631912	11.116634297	11.116635784	11.116637002	11.116638751	11.116642100	11.116643011	11.116653762	11.116724233	11.116726181	11.116749190	11.116757720	11.116763124	11.116766149	11.116767722	11.116771204	11.116778138	11.116780567	11.116780702	11.116783142	11.116798503	11.116808658	11.116813938	11.116815265	11.116823800	11.116831357	11.116838219	11.116839420	11.116843747	11.116853151	11.116860781	11.116864639	11.116866944	11.116871192	11.116872657	11.116873188	11.116873956	11.116876136	11.116879162	11.116891412	11.116897871	11.116904279	11.116905209	11.116906984	11.116908807	11.116908913	11.116908914	11.116911590	11.116914260	11.116915242	11.116917089	11.116920199	11.116921802	11.116922585	11.116924439	11.116925898	11.116927976	11.116928302	11.116934380	11.116937127	11.116937146	11.116939370	11.116948368	11.116951926	11.116952296	11.116953338	11.116957158	11.116960059	11.116961819	11.116964942	11.116965555	11.116966878	11.116975703	11.116976213	11.116976598	11.116978627	11.116980147	11.116987421	11.116987767	11.116989133	11.116990523	11.116991086	11.116991842	11.116992739	11.116993291	11.116999303	11.117000117	11.117001875	11.117004023	11.117005207	11.117015217	11.117015218	11.117032641	11.117035622	11.117039208	11.117041911	11.117054029	11.117055400	11.117055485	11.117055893	11.117062158	11.117072970	11.117076336	11.117083948	11.117084070	11.117084410	11.117092340	11.117092808
f.30080.0.0	Platelet_count	12	12	212458	21.36387806	21.36389629	21.36390428	21.36392356	21.36393747	21.36395974	21.36398586	21.36400176	21.36400742	21.36406114	21.36407177	21.36407530
f.30110.0.0	Platelet_Distribution_Width	4	75	288913	9.91510746	9.91512167	9.91514697	9.91518749
f.30110.0.0	Platelet_Distribution_Width	15	66	215881	11.100456604	11.100456729	11.100457065	11.100457812	11.100460037	11.100463238	11.100464253	11.100471466	11.100473328	11.100477993	11.100478345	11.100481208	11.100488178	11.100497171	11.100497550
f.30110.0.0	Platelet_Distribution_Width	21	47	212336	14.92870183	14.92871785	14.92871824	14.92871959	14.92872744	14.92877383	14.92877613	14.92878150	14.92880030	14.92880148	14.92880386	14.92884256	14.92884389	14.92885946	14.92885988	14.92886808	14.92887729	14.92891804	14.92891933	14.92892852	14.92898011
f.30110.0.0	Platelet_Distribution_Width	48	77	200066	18.9446892	18.9447456	18.9447491	18.9448360	18.9451683	18.9453285	18.9455124	18.9455241	18.9456593	18.9457107	18.9457349	18.9457529	18.9458155	18.9458157	18.9458319	18.9460460	18.9464864	18.9466339	18.9467780	18.9468055	18.9468209	18.9469099	18.9472796	18.9473537	18.9477498	18.9478156	18.9486512	18.9491363	18.9491903	18.9494767	18.9499458	18.9503463	18.9505025	18.9505200	18.9505252	18.9508954	18.9512168	18.9514979	18.9515115	18.9518656	18.9518995	18.9529295	18.9531773	18.9534113	18.9534202	18.9536691	18.9537097	18.9538562
f.30030.0.0	RBC_distribution_width	69	121	315605	2.169239686	2.169240666	2.169245098	2.169245661	2.169246562	2.169265449	2.169294221	2.169295628	2.169298842	2.169299997	2.169301920	2.169304555	2.169304912	2.169307391	2.169310321	2.169314620	2.169316949	2.169317423	2.169317926	2.169319924	2.169324257	2.169324970	2.169325215	2.169327995	2.169330056	2.169330162	2.169330260	2.169330608	2.169331384	2.169333160	2.169333810	2.169338828	2.169340129	2.169340853	2.169340918	2.169340983	2.169341368	2.169341723	2.169341796	2.169341908	2.169341912	2.169342152	2.169342226	2.169342257	2.169342350	2.169342661	2.169342771	2.169343072	2.169343174	2.169343205	2.169344224	2.169344519	2.169344923	2.169345253	2.169345409	2.169346115	2.169346117	2.169346614	2.169346662	2.169346758	2.169347103	2.169347138	2.169347343	2.169347885	2.169348361	2.169352406	2.169353049	2.169353357	2.169354896
f.30030.0.0	RBC_distribution_width	46	124	399725	11.100450840	11.100456604	11.100456729	11.100457065	11.100457812	11.100460037	11.100463238	11.100464253	11.100471466	11.100473328	11.100477993	11.100478345	11.100481208	11.100488178	11.100493426	11.100496618	11.100564547	11.100569021	11.100576597	11.100576868	11.100579713	11.100581218	11.100581696	11.100588089	11.100588151	11.100588550	11.100588776	11.100588988	11.100589240	11.100590842	11.100591397	11.100591998	11.100593186	11.100594281	11.100600684	11.100604266	11.100604605	11.100605032	11.100612152	11.100619795	11.100620618	11.100624096	11.100631139	11.100632160	11.100633246	11.100633963
f.30030.0.0	RBC_distribution_width	137	150	546712	14.74305307	14.74307623	14.74308298	14.74311301	14.74314747	14.74316588	14.74319455	14.74320838	14.74334718	14.74336737	14.74339338	14.74340605	14.74341128	14.74341604	14.74341754	14.74343612	14.74351313	14.74360920	14.74363991	14.74364531	14.74365295	14.74370600	14.74371460	14.74374361	14.74374584	14.74374802	14.74377761	14.74378805	14.74380557	14.74381049	14.74384474	14.74386824	14.74387982	14.74400175	14.74402006	14.74402043	14.74406800	14.74407050	14.74407881	14.74414283	14.74415032	14.74416945	14.74421321	14.74427405	14.74428851	14.74435370	14.74435483	14.74450405	14.74457093	14.74457121	14.74457478	14.74459620	14.74473607	14.74475142	14.74477206	14.74480794	14.74484111	14.74485133	14.74488106	14.74488992	14.74491726	14.74493013	14.74496782	14.74502281	14.74502495	14.74503859	14.74505692	14.74507985	14.74510612	14.74511124	14.74512389	14.74513640	14.74514388	14.74516497	14.74517377	14.74519976	14.74521144	14.74521450	14.74521979	14.74524193	14.74524529	14.74526912	14.74532531	14.74533820	14.74538381	14.74539755	14.74540496	14.74541014	14.74541484	14.74545918	14.74550381	14.74551373	14.74552589	14.74553714	14.74554677	14.74557472	14.74558984	14.74559588	14.74563289	14.74568223	14.74569593	14.74570261	14.74571874	14.74575052	14.74576048	14.74578111	14.74578117	14.74578641	14.74583549	14.74584823	14.74585102	14.74587315	14.74587390	14.74594979	14.74597139	14.74610098	14.74610227	14.74612974	14.74615330	14.74617630	14.74622291	14.74625274	14.74626773	14.74626964	14.74627335	14.74627684	14.74627713	14.74629668	14.74631489	14.74636778	14.74640972	14.74643733	14.74645271	14.74650360	14.74658029	14.74658493	14.74660320
f.30300.0.0	High_light_scatter_reticulocyte_count	11	50	257901	9.91420185	9.91422084	9.91423713	9.91424805	9.91425580	9.91510746	9.91512167	9.91514697	9.91518718	9.91518749	9.91519014
f.30300.0.0	High_light_scatter_reticulocyte_count	8	94	306575	11.100456604	11.100456729	11.100457065	11.100457812	11.100460037	11.100463238	11.100464253	11.100471466
f.30300.0.0	High_light_scatter_reticulocyte_count	161	173	330182	16.89798179	16.89798183	16.89801014	16.89803629	16.89805914	16.89806063	16.89806732	16.89807131	16.89807543	16.89807732	16.89807828	16.89808850	16.89809171	16.89809548	16.89809902	16.89809962	16.89810598	16.89810628	16.89811546	16.89811663	16.89811751	16.89812199	16.89812201	16.89813194	16.89813589	16.89813821	16.89813988	16.89814604	16.89815152	16.89815321	16.89815656	16.89815824	16.89816314	16.89816333	16.89816367	16.89816407	16.89816424	16.89816569	16.89816745	16.89817017	16.89817569	16.89817998	16.89818908	16.89819305	16.89819427	16.89821131	16.89821489	16.89822331	16.89822364	16.89822793	16.89823157	16.89824263	16.89824562	16.89825065	16.89825248	16.89825338	16.89826630	16.89827239	16.89827251	16.89827330	16.89827435	16.89827556	16.89827610	16.89827755	16.89828220	16.89828437	16.89828484	16.89829196	16.89829427	16.89829455	16.89829835	16.89831243	16.89831520	16.89831558	16.89831630	16.89832693	16.89832751	16.89834270	16.89835234	16.89835401	16.89837326	16.89837367	16.89837491	16.89837927	16.89837951	16.89838578	16.89838700	16.89838862	16.89839142	16.89839637	16.89839766	16.89839854	16.89839976	16.89840453	16.89840631	16.89840708	16.89840856	16.89841055	16.89841167	16.89841424	16.89841605	16.89842479	16.89842884	16.89843189	16.89844120	16.89845111	16.89845287	16.89847420	16.89849104	16.89850382	16.89850957	16.89851004	16.89851179	16.89854893	16.89855100	16.89855749	16.89856001	16.89856217	16.89856702	16.89856913	16.89856934	16.89857180	16.89857935	16.89858417	16.89859035	16.89859649	16.89860584	16.89860688	16.89860697	16.89863672	16.89888686	16.89889327	16.89890515	16.89891619	16.89891911	16.89892071	16.89892080	16.89894358	16.89898660	16.89899055	16.89900495	16.89900500	16.89901767	16.89903552	16.89903680	16.89903843	16.89904834	16.89907164	16.89908250	16.89909737	16.89912000	16.89912281	16.89913164	16.89913816	16.89916600	16.89917775	16.89919081	16.89920383	16.89920957	16.89922959	16.89927265
f.30300.0.0	High_light_scatter_reticulocyte_count	3	28	200861	20.10697648	20.10702162	20.10703340
f.30000.0.0	White_blood_cell_count	9	63	204749	1.161653737	1.161658821	1.161660209	1.161660718	1.161661411	1.161662005	1.161666633	1.161670827	1.161671306
f.30000.0.0	White_blood_cell_count	32	96	200177	7.45041111	7.45041813	7.45043291	7.45044313	7.45045368	7.45046006	7.45047791	7.45047890	7.45047919	7.45048172	7.45048849	7.45049243	7.45050890	7.45052133	7.45052352	7.45053442	7.45054143	7.45055115	7.45055214	7.45055578	7.45056480	7.45057251	7.45057743	7.45064187	7.45064690	7.45065649	7.45067017	7.45068784	7.45069687	7.45079550	7.45083065	7.45089956
f.30680.0.0	Calcium	9	47	213510	1.21645767	1.21647223	1.21648211	1.21648509	1.21649019	1.21649127	1.21649909	1.21651179	1.21652424
f.30690.0.0	Cholesterol	68	90	200086	2.118638336	2.118639163	2.118639298	2.118642093	2.118657978	2.118657990	2.118658004	2.118658017	2.118661032	2.118662395	2.118664762	2.118665074	2.118667776	2.118667793	2.118671206	2.118671494	2.118672643	2.118675337	2.118676385	2.118677813	2.118681153	2.118684133	2.118684873	2.118685065	2.118685415	2.118685503	2.118685662	2.118687645	2.118690792	2.118690820	2.118693249	2.118694379	2.118694943	2.118697676	2.118698074	2.118700137	2.118703719	2.118705886	2.118706990	2.118707282	2.118712113	2.118712411	2.118712802	2.118713877	2.118719139	2.118720271	2.118724004	2.118724837	2.118729582	2.118732831	2.118736370	2.118739791	2.118742157	2.118743276	2.118747026	2.118749282	2.118757793	2.118759428	2.118760940	2.118761192	2.118762697	2.118762818	2.118764427	2.118769866	2.118775189	2.118778106	2.118778486	2.118779769
f.30700.0.0	Creatinine	20	34	200419	6.43285773	6.43287804	6.43293446	6.43311851	6.43323917	6.43325787	6.43326139	6.43328062	6.43334547	6.43337802	6.43338115	6.43340810	6.43341689	6.43352048	6.43352623	6.43355151	6.43355396	6.43357601	6.43358362	6.43359424
f.30700.0.0	Creatinine	36	64	200437	6.55563117	6.55579732	6.55579773	6.55580314	6.55580411	6.55580607	6.55580915	6.55581915	6.55582559	6.55585116	6.55585457	6.55588263	6.55590697	6.55592721	6.55593212	6.55593250	6.55593756	6.55593776	6.55593857	6.55596318	6.55599780	6.55599974	6.55600729	6.55600849	6.55601050	6.55601428	6.55607900	6.55608235	6.55609679	6.55615036	6.55615531	6.55617678	6.55617774	6.55620102	6.55627668	6.55628775
f.30700.0.0	Creatinine	184	277	271149	7.129466848	7.129467754	7.129467785	7.129467896	7.129467937	7.129468492	7.129468776	7.129469693	7.129469719	7.129469875	7.129470282	7.129470961	7.129471919	7.129472056	7.129473431	7.129476227	7.129479138	7.129479643	7.129479973	7.129482258	7.129482463	7.129483187	7.129483802	7.129484293	7.129484506	7.129484769	7.129485154	7.129485730	7.129486771	7.129487001	7.129487459	7.129488196	7.129488603	7.129490075	7.129490313	7.129490396	7.129490667	7.129491157	7.129492147	7.129493776	7.129494370	7.129496440	7.129496561	7.129497198	7.129497498	7.129497681	7.129498661	7.129499223	7.129499232	7.129499887	7.129501667	7.129501754	7.129502514	7.129503901	7.129504315	7.129506705	7.129508036	7.129509030	7.129509658	7.129511971	7.129513400	7.129514007	7.129514211	7.129514425	7.129514588	7.129515778	7.129516526	7.129516781	7.129517085	7.129517546	7.129518094	7.129518320	7.129518625	7.129519022	7.129519146	7.129520155	7.129520565	7.129521388	7.129522770	7.129522929	7.129523733	7.129523880	7.129524174	7.129524180	7.129524501	7.129525443	7.129525886	7.129527121	7.129527222	7.129527227	7.129527643	7.129528658	7.129529965	7.129530018	7.129530649	7.129530889	7.129531153	7.129531174	7.129531547	7.129531693	7.129533025	7.129533142	7.129533654	7.129533727	7.129533847	7.129535424	7.129536613	7.129536655	7.129537666	7.129538520	7.129539765	7.129539796	7.129540388	7.129540677	7.129541504	7.129544489	7.129545708	7.129546102	7.129546265	7.129546672	7.129547008	7.129547123	7.129547345	7.129547348	7.129548615	7.129548632	7.129549041	7.129549735	7.129549800	7.129549801	7.129550259	7.129550454	7.129550461	7.129551295	7.129551434	7.129551947	7.129552106	7.129552160	7.129552426	7.129554094	7.129554169	7.129554258	7.129554686	7.129555105	7.129555147	7.129556013	7.129556113	7.129556712	7.129556834	7.129557831	7.129558024	7.129558048	7.129558395	7.129558487	7.129558891	7.129559238	7.129559721	7.129559996	7.129560235	7.129560673	7.129560764	7.129561336	7.129562023	7.129562076	7.129562360	7.129562413	7.129562511	7.129562665	7.129562744	7.129564354	7.129565048	7.129565775	7.129567336	7.129567668	7.129567692	7.129568043	7.129568214	7.129570731	7.129573343	7.129575232	7.129575850	7.129576997	7.129582613	7.129586238
f.30700.0.0	Creatinine	114	114	252795	17.37922804	17.37923771	17.37930421	17.37932063	17.37932221	17.37933468	17.37933823	17.37938094	17.37938497	17.37941380	17.37942018	17.37942984	17.37943767	17.37943801	17.37944411	17.37944482	17.37944519	17.37945709	17.37949791	17.37950422	17.37950813	17.37951848	17.37952092	17.37952351	17.37952509	17.37952655	17.37954798	17.37954800	17.37955555	17.37955818	17.37960422	17.37962237	17.37962408	17.37962846	17.37964176	17.37965567	17.37968495	17.37969371	17.37970687	17.37970903	17.37971636	17.37972648	17.37973011	17.37974499	17.37975593	17.37975661	17.37975856	17.37976206	17.37976501	17.37976599	17.37976602	17.37976927	17.37979125	17.37979780	17.37980023	17.37980567	17.37981129	17.37981224	17.37981238	17.37982697	17.37983513	17.37983752	17.37984078	17.37984086	17.37984430	17.37985322	17.37986337	17.37986873	17.37987043	17.37987400	17.37987589	17.37988293	17.37988477	17.37991328	17.37992001	17.37992885	17.37993239	17.37993352	17.37993992	17.37994625	17.37998705	17.38000018	17.38002153	17.38002916	17.38003025	17.38003330	17.38003859	17.38004906	17.38007190	17.38007319	17.38008165	17.38008191	17.38009676	17.38010103	17.38010104	17.38010758	17.38010759	17.38010815	17.38011266	17.38011451	17.38011709	17.38012587	17.38012991	17.38013807	17.38014533	17.38014705	17.38015060	17.38015517	17.38016357	17.38018774	17.38018803	17.38018967	17.38019026	17.38021117
f.30720.0.0	Cystatin-C	35	64	200437	6.55563117	6.55579732	6.55579773	6.55580411	6.55580607	6.55580915	6.55581915	6.55582559	6.55585116	6.55585457	6.55588263	6.55590697	6.55592721	6.55593212	6.55593250	6.55593756	6.55593776	6.55593857	6.55596318	6.55599780	6.55599974	6.55600729	6.55600849	6.55601050	6.55601428	6.55607900	6.55608235	6.55609679	6.55615036	6.55615531	6.55617678	6.55617774	6.55620102	6.55627668	6.55628775
f.30720.0.0	Cystatin-C	30	96	246129	7.50737852	7.50738091	7.50738486	7.50739610	7.50739738	7.50740960	7.50741155	7.50743530	7.50743947	7.50744908	7.50748639	7.50751121	7.50751143	7.50751250	7.50755793	7.50756760	7.50763459	7.50764948	7.50767896	7.50769218	7.50769910	7.50773724	7.50776486	7.50778131	7.50781539	7.50781674	7.50783606	7.50785102	7.50794121	7.50802158
f.30720.0.0	Cystatin-C	43	108	349535	16.89247251	16.89248819	16.89251128	16.89252114	16.89252918	16.89252948	16.89255032	16.89256191	16.89265095	16.89286945	16.89287163	16.89291662	16.89291779	16.89293730	16.89294827	16.89297405	16.89297864	16.89299353	16.89300008	16.89300009	16.89300764	16.89300826	16.89301403	16.89301562	16.89302436	16.89302984	16.89304452	16.89306726	16.89307689	16.89307728	16.89308980	16.89308999	16.89310185	16.89310851	16.89310941	16.89346883	16.89358050	16.89359736	16.89361335	16.89365581	16.89367149	16.89367588	16.89367902
f.102.0.0	Pulse_rate,_automated_reading	234	285	358303	6.121387376	6.121388978	6.121389352	6.121390035	6.121391365	6.121392846	6.121395925	6.121400826	6.121401173	6.121403900	6.121404842	6.121406330	6.121408503	6.121414902	6.121415301	6.121418264	6.121419370	6.121428173	6.121439683	6.121444034	6.121446118	6.121454701	6.121460284	6.121460831	6.121467821	6.121469822	6.121478472	6.121480045	6.121482845	6.121489896	6.121492467	6.121493712	6.121493869	6.121498255	6.121499985	6.121501090	6.121501588	6.121502529	6.121507500	6.121510810	6.121519658	6.121533336	6.121533375	6.121534073	6.121535514	6.121539475	6.121539847	6.121542679	6.121543417	6.121544665	6.121545881	6.121546807	6.121547187	6.121550029	6.121550422	6.121551819	6.121551834	6.121552448	6.121552471	6.121552607	6.121552612	6.121552739	6.121552823	6.121552912	6.121553451	6.121553456	6.121553956	6.121554768	6.121555358	6.121555469	6.121555629	6.121556208	6.121556354	6.121558394	6.121559359	6.121559365	6.121559651	6.121564965	6.121565352	6.121566744	6.121566759	6.121567938	6.121570623	6.121570949	6.121571493	6.121572572	6.121574317	6.121574386	6.121575492	6.121575890	6.121576092	6.121577494	6.121577690	6.121578118	6.121578870	6.121579458	6.121580270	6.121580455	6.121580462	6.121580930	6.121581703	6.121581731	6.121581844	6.121582142	6.121582936	6.121583737	6.121583898	6.121584228	6.121584380	6.121584409	6.121584551	6.121584632	6.121585099	6.121585147	6.121585449	6.121586364	6.121586939	6.121587812	6.121588027	6.121588187	6.121588190	6.121588345	6.121588354	6.121588387	6.121588420	6.121588438	6.121588439	6.121588713	6.121588777	6.121588836	6.121588969	6.121589115	6.121589371	6.121589548	6.121589576	6.121589592	6.121589676	6.121590015	6.121590333	6.121590356	6.121590718	6.121591269	6.121591370	6.121591641	6.121591749	6.121592359	6.121592475	6.121592479	6.121592580	6.121592849	6.121593300	6.121593684	6.121593782	6.121593888	6.121594282	6.121595117	6.121595203	6.121595914	6.121597133	6.121597261	6.121597798	6.121598303	6.121598620	6.121599467	6.121600247	6.121602795	6.121602907	6.121603092	6.121604932	6.121605578	6.121605636	6.121606914	6.121606915	6.121607576	6.121607677	6.121608255	6.121608292	6.121608502	6.121608537	6.121609401	6.121609509	6.121610315	6.121610630	6.121611144	6.121611235	6.121611461	6.121612232	6.121612260	6.121612618	6.121613893	6.121614744	6.121615685	6.121616265	6.121617211	6.121617281	6.121617496	6.121619201	6.121619770	6.121620474	6.121622602	6.121623197	6.121623328	6.121623601	6.121624088	6.121624740	6.121625366	6.121625945	6.121626078	6.121626343	6.121627153	6.121627399	6.121627506	6.121627721	6.121628657	6.121628956	6.121630131	6.121630203	6.121630681	6.121630910	6.121631382	6.121633330	6.121635585	6.121637338	6.121639285	6.121639434	6.121651543	6.121652516	6.121655646	6.121656984	6.121657085	6.121658207	6.121662807	6.121662863	6.121673660
f.102.0.0	Pulse_rate,_automated_reading	116	207	404139	6.122087826	6.122092207	6.122092330	6.122092464	6.122093163	6.122094229	6.122094230	6.122094517	6.122095133	6.122095317	6.122095606	6.122095697	6.122095795	6.122096359	6.122096439	6.122096739	6.122097157	6.122097234	6.122097507	6.122097569	6.122097698	6.122098400	6.122098434	6.122099148	6.122099743	6.122100070	6.122100077	6.122100289	6.122100372	6.122100534	6.122100549	6.122101602	6.122101847	6.122102306	6.122102657	6.122103237	6.122103238	6.122103265	6.122103597	6.122103944	6.122104651	6.122105124	6.122105201	6.122105358	6.122106601	6.122106640	6.122106808	6.122106916	6.122107445	6.122107679	6.122107948	6.122108192	6.122108258	6.122108780	6.122109464	6.122109899	6.122110110	6.122110251	6.122114664	6.122115900	6.122116766	6.122119039	6.122119203	6.122119311	6.122121568	6.122122354	6.122122880	6.122123927	6.122124317	6.122125170	6.122125788	6.122127116	6.122129122	6.122133089	6.122133763	6.122135003	6.122137918	6.122145127	6.122145301	6.122146406	6.122148340	6.122154819	6.122154928	6.122156904	6.122157404	6.122157454	6.122157634	6.122163884	6.122164247	6.122167552	6.122173279	6.122177332	6.122179211	6.122179724	6.122185639	6.122188198	6.122196754	6.122203795	6.122206643	6.122208065	6.122212759	6.122215119	6.122218962	6.122219677	6.122225680	6.122226316	6.122228830	6.122229078	6.122229647	6.122230208	6.122231613	6.122233408	6.122234667	6.122235678	6.122238694	6.122238915
f.20015.0.0	Sitting_height	88	250	375658	7.19659157	7.19659478	7.19660243	7.19660801	7.19662746	7.19663614	7.19663644	7.19670880	7.19671561	7.19674957	7.19676770	7.19678366	7.19680623	7.19681033	7.19681917	7.19683888	7.19684291	7.19686984	7.19688781	7.19693626	7.19693755	7.19693996	7.19694196	7.19694384	7.19696365	7.19697412	7.19701136	7.19703967	7.19704972	7.19705036	7.19705190	7.19706289	7.19707899	7.19709390	7.19710341	7.19713052	7.19714272	7.19714295	7.19716833	7.19719637	7.19719652	7.19719777	7.19720165	7.19720168	7.19720191	7.19720311	7.19720484	7.19720725	7.19720763	7.19720847	7.19721451	7.19721503	7.19721577	7.19721651	7.19722388	7.19722435	7.19722459	7.19722743	7.19722831	7.19723124	7.19723164	7.19725091	7.19725126	7.19725912	7.19728577	7.19728852	7.19728892	7.19728992	7.19729400	7.19729601	7.19729905	7.19730813	7.19731212	7.19731307	7.19731468	7.19731836	7.19731970	7.19732877	7.19736280	7.19737742	7.19738951	7.19739947	7.19740900	7.19741075	7.19742522	7.19743119	7.19743510	7.19745759
f.20015.0.0	Sitting_height	12	25	200935	7.46569686	7.46569971	7.46571212	7.46572724	7.46574840	7.46575506	7.46579137	7.46586631	7.46587917	7.46588918	7.46591152	7.46598313
f.20015.0.0	Sitting_height	21	37	295262	10.70640510	10.70649244	10.70651316	10.70670573	10.70671244	10.70676513	10.70684952	10.70687418	10.70687786	10.70689983	10.70698526	10.70712050	10.70712169	10.70724533	10.70730197	10.70733935	10.70735459	10.70736879	10.70737972	10.70740091	10.70745824
f.20150.0.0	Forced_expiratory_volume_in_1-second_(FEV1)	139	162	416835	4.106599814	4.106600338	4.106603014	4.106603272	4.106604190	4.106604364	4.106604786	4.106605720	4.106606608	4.106610931	4.106611537	4.106613753	4.106615603	4.106617092	4.106617361	4.106618219	4.106619140	4.106620983	4.106621508	4.106622190	4.106623442	4.106623674	4.106624285	4.106624502	4.106624529	4.106624800	4.106628955	4.106631356	4.106631870	4.106632657	4.106633029	4.106633045	4.106634736	4.106635902	4.106636598	4.106638256	4.106638697	4.106639712	4.106642108	4.106643161	4.106643818	4.106646886	4.106647023	4.106647299	4.106647366	4.106647679	4.106648641	4.106648865	4.106650038	4.106650116	4.106651251	4.106651953	4.106652137	4.106653634	4.106654142	4.106654844	4.106655719	4.106656076	4.106657658	4.106658658	4.106660324	4.106661194	4.106661970	4.106662692	4.106663234	4.106663657	4.106664111	4.106665995	4.106666335	4.106668025	4.106668546	4.106669294	4.106670589	4.106671473	4.106672511	4.106675104	4.106675946	4.106676301	4.106677384	4.106677541	4.106677999	4.106679692	4.106679848	4.106680363	4.106681036	4.106681179	4.106682436	4.106685633	4.106685825	4.106687959	4.106688904	4.106692473	4.106692481	4.106692944	4.106694122	4.106694647	4.106696247	4.106696756	4.106696777	4.106697254	4.106700822	4.106701679	4.106703394	4.106703543	4.106703557	4.106705339	4.106705363	4.106707297	4.106708764	4.106708785	4.106710092	4.106710454	4.106710653	4.106712346	4.106713490	4.106715148	4.106716124	4.106716527	4.106717539	4.106719192	4.106719973	4.106724464	4.106725140	4.106729933	4.106730342	4.106730710	4.106733380	4.106734346	4.106735662	4.106736936	4.106737382	4.106738760	4.106739374	4.106739593	4.106741163	4.106745751	4.106745948	4.106746012	4.106746065
f.20151.0.0	Forced_vital_capacity_(FVC)	148	157	348741	4.106517866	4.106520742	4.106520852	4.106523563	4.106523932	4.106524954	4.106526694	4.106527508	4.106599814	4.106600338	4.106603014	4.106603272	4.106604190	4.106604364	4.106604786	4.106605720	4.106606608	4.106610931	4.106611537	4.106613753	4.106615603	4.106617092	4.106617361	4.106618219	4.106619140	4.106620983	4.106621508	4.106622190	4.106623442	4.106623674	4.106624285	4.106624502	4.106624529	4.106624800	4.106628955	4.106631356	4.106631870	4.106632657	4.106633029	4.106633045	4.106634736	4.106635902	4.106636598	4.106638256	4.106638697	4.106639712	4.106642108	4.106643161	4.106643818	4.106646349	4.106646886	4.106647023	4.106647299	4.106647366	4.106647679	4.106648641	4.106648865	4.106650038	4.106650116	4.106651251	4.106651953	4.106652137	4.106653634	4.106654142	4.106654844	4.106655719	4.106656076	4.106657658	4.106658658	4.106660324	4.106661194	4.106661970	4.106662692	4.106663234	4.106663657	4.106664111	4.106665995	4.106666335	4.106668025	4.106668546	4.106669294	4.106670589	4.106671473	4.106672511	4.106675104	4.106675946	4.106676301	4.106677384	4.106677541	4.106677999	4.106679692	4.106679848	4.106680363	4.106681036	4.106681179	4.106682436	4.106685633	4.106685825	4.106687959	4.106688904	4.106692473	4.106692481	4.106692944	4.106694122	4.106694647	4.106696247	4.106696756	4.106696777	4.106697254	4.106700822	4.106701679	4.106703394	4.106703543	4.106703557	4.106705339	4.106705363	4.106707297	4.106708764	4.106708785	4.106710092	4.106710454	4.106710653	4.106712346	4.106713490	4.106715148	4.106716124	4.106716527	4.106717539	4.106719192	4.106719973	4.106724464	4.106725140	4.106729933	4.106730342	4.106730710	4.106733380	4.106734346	4.106735662	4.106736936	4.106737382	4.106738760	4.106739374	4.106739593	4.106741163	4.106745751	4.106745948	4.106746012	4.106746065
f.21001.0.0	Body_mass_index_(BMI)	40	131	240812	6.50343586	6.50344215	6.50350387	6.50356726	6.50356904	6.50360189	6.50361012	6.50363217	6.50364455	6.50368340	6.50376763	6.50378717	6.50379067	6.50380766	6.50382147	6.50382425	6.50382518	6.50383304	6.50383519	6.50383641	6.50384608	6.50386145	6.50386180	6.50386474	6.50387102	6.50388778	6.50389155	6.50390679	6.50393144	6.50394920	6.50399786	6.50400800	6.50401003	6.50401045	6.50401592	6.50402045	6.50402092	6.50402476	6.50402808	6.50404909
f.21002.0.0	Weight	39	131	240812	6.50343586	6.50344215	6.50350387	6.50356726	6.50356904	6.50360189	6.50361012	6.50363217	6.50364455	6.50368340	6.50376763	6.50378717	6.50379067	6.50380766	6.50382147	6.50382425	6.50382518	6.50383304	6.50383519	6.50383641	6.50384608	6.50386145	6.50386180	6.50386474	6.50387102	6.50388778	6.50389155	6.50390679	6.50393144	6.50394920	6.50399786	6.50400800	6.50401003	6.50401045	6.50401592	6.50402045	6.50402092	6.50402476	6.50402808
f.21021.0.0	Pulse_wave_Arterial_Stiffness_index	4	35	201144	4.12468507	4.12468902	4.12472362	4.12472372
f.21021.0.0	Pulse_wave_Arterial_Stiffness_index	8	11	232089	15.92955426	15.92955639	15.92957744	15.92960116	15.92961625	15.92963546	15.92969886	15.92972782
f.3143.0.0	Ankle_spacing_width	239	255	677082	4.123785184	4.123787127	4.123788542	4.123788948	4.123789025	4.123792432	4.123792620	4.123795904	4.123798270	4.123798874	4.123799654	4.123800907	4.123802865	4.123802968	4.123803279	4.123805865	4.123806538	4.123808505	4.123809122	4.123810622	4.123812187	4.123813719	4.123815018	4.123816317	4.123817175	4.123818140	4.123818247	4.123819556	4.123820067	4.123820225	4.123820681	4.123822207	4.123822263	4.123828434	4.123830273	4.123830673	4.123832807	4.123834051	4.123834111	4.123834292	4.123843236	4.123845102	4.123845403	4.123846246	4.123852099	4.123860858	4.123862268	4.123863383	4.123863917	4.123867499	4.123872557	4.123873881	4.123878695	4.123885929	4.123891840	4.123913368	4.123928125	4.123929366	4.123943082	4.123943660	4.123944886	4.123944971	4.123946698	4.123948566	4.123958756	4.123959368	4.123963220	4.123965925	4.123967256	4.123970241	4.123973713	4.123974658	4.123976539	4.123980869	4.123982558	4.123984355	4.123984597	4.123991258	4.123998930	4.124000081	4.124007682	4.124011162	4.124011350	4.124012748	4.124013361	4.124014192	4.124018919	4.124023735	4.124024050	4.124027562	4.124028443	4.124028628	4.124029120	4.124031231	4.124032960	4.124033363	4.124036464	4.124037626	4.124037782	4.124038111	4.124039948	4.124040526	4.124042063	4.124046590	4.124047741	4.124048350	4.124051708	4.124052669	4.124053440	4.124053989	4.124054774	4.124056126	4.124056588	4.124056844	4.124057281	4.124057421	4.124058025	4.124058173	4.124058376	4.124058465	4.124069406	4.124069455	4.124070166	4.124070300	4.124070602	4.124070923	4.124071276	4.124071459	4.124072377	4.124072535	4.124074166	4.124074880	4.124075438	4.124075905	4.124076250	4.124078215	4.124079437	4.124079644	4.124081964	4.124082656	4.124085219	4.124085624	4.124087118	4.124088140	4.124093481	4.124093681	4.124093881	4.124093922	4.124095255	4.124095985	4.124097227	4.124098412	4.124098417	4.124100241	4.124102506	4.124104650	4.124105741	4.124108245	4.124108252	4.124109245	4.124110338	4.124110344	4.124113733	4.124114130	4.124114405	4.124115441	4.124117876	4.124118848	4.124124963	4.124127810	4.124133737	4.124135931	4.124137273	4.124137591	4.124137866	4.124138291	4.124140991	4.124143038	4.124145856	4.124146220	4.124147885	4.124149724	4.124155063	4.124157987	4.124162623	4.124163868	4.124165082	4.124173051	4.124173238	4.124174366	4.124175223	4.124175676	4.124175746	4.124177079	4.124178007	4.124180891	4.124181228	4.124183208	4.124185825	4.124186047	4.124186723	4.124186929	4.124187866	4.124188858	4.124190724	4.124194068	4.124196189	4.124196627	4.124196726	4.124196762	4.124197928	4.124208018	4.124209598	4.124211934	4.124215309	4.124215907	4.124227787	4.124230606	4.124231237	4.124234145	4.124235293	4.124235935	4.124236412	4.124242004	4.124242835	4.124247755	4.124247942	4.124248151	4.124251349	4.124259430	4.124261107	4.124272255	4.124273122	4.124273133	4.124273134	4.124277474	4.124277546	4.124278377	4.124283682
f.3143.0.0	Ankle_spacing_width	38	64	200437	6.55563117	6.55564832	6.55565107	6.55570231	6.55570933	6.55579732	6.55579773	6.55580314	6.55580411	6.55580607	6.55580915	6.55581915	6.55582559	6.55585116	6.55585457	6.55588263	6.55590697	6.55592721	6.55593212	6.55593250	6.55593756	6.55593776	6.55593857	6.55596318	6.55599780	6.55599974	6.55600729	6.55600849	6.55601050	6.55601428	6.55607900	6.55608235	6.55609679	6.55615036	6.55615531	6.55617678	6.55617774	6.55620102
f.3144.0.0	Heel_Broadband_ultrasound_attenuation,_direct_entry	16	36	201859	22.19651814	22.19651838	22.19651868	22.19651900	22.19652076	22.19652158	22.19652188	22.19652676	22.19652711	22.19652894	22.19652982	22.19653190	22.19653198	22.19653518	22.19653684	22.19653786
f.3147.0.0	Heel_quantitative_ultrasound_index_(QUI),_direct_entry	36	64	200437	6.55565107	6.55570231	6.55570933	6.55579732	6.55579773	6.55580314	6.55580411	6.55580607	6.55580915	6.55581915	6.55582559	6.55585116	6.55585457	6.55588263	6.55590697	6.55592721	6.55593212	6.55593250	6.55593756	6.55593776	6.55593857	6.55596318	6.55599780	6.55599974	6.55600729	6.55600849	6.55601050	6.55601428	6.55607900	6.55608235	6.55609679	6.55615531	6.55617678	6.55620102	6.55627668	6.55628775
f.3147.0.0	Heel_quantitative_ultrasound_index_(QUI),_direct_entry	75	103	345008	20.10463431	20.10468865	20.10471587	20.10475757	20.10476068	20.10477081	20.10478895	20.10495486	20.10497434	20.10498927	20.10500529	20.10502049	20.10504736	20.10508180	20.10509834	20.10510786	20.10511326	20.10516031	20.10517348	20.10517899	20.10518363	20.10518711	20.10519455	20.10520039	20.10520210	20.10522592	20.10522645	20.10529540	20.10532116	20.10541542	20.10543674	20.10545828	20.10545834	20.10546224	20.10550441	20.10552184	20.10552274	20.10552429	20.10557467	20.10558230	20.10565128	20.10565129	20.10566469	20.10566523	20.10567585	20.10568955	20.10570294	20.10571832	20.10575109	20.10577206	20.10577755	20.10578204	20.10578578	20.10579488	20.10580106	20.10580716	20.10581364	20.10584567	20.10586139	20.10587095	20.10587895	20.10588742	20.10588821	20.10589899	20.10593622	20.10594619	20.10594919	20.10595024	20.10599339	20.10599572	20.10636759	20.10637057	20.10637337	20.10640042	20.10644705
f.3147.0.0	Heel_quantitative_ultrasound_index_(QUI),_direct_entry	16	36	201859	22.19651814	22.19651838	22.19651868	22.19651900	22.19652076	22.19652158	22.19652188	22.19652676	22.19652711	22.19652894	22.19652982	22.19653190	22.19653198	22.19653518	22.19653684	22.19653786
f.3148.0.0	Heel_bone_mineral_density_(BMD)	36	64	200437	6.55565107	6.55570231	6.55570933	6.55579732	6.55579773	6.55580314	6.55580411	6.55580607	6.55580915	6.55581915	6.55582559	6.55585116	6.55585457	6.55588263	6.55590697	6.55592721	6.55593212	6.55593250	6.55593756	6.55593776	6.55593857	6.55596318	6.55599780	6.55599974	6.55600729	6.55600849	6.55601050	6.55601428	6.55607900	6.55608235	6.55609679	6.55615531	6.55617678	6.55620102	6.55627668	6.55628775
f.3148.0.0	Heel_bone_mineral_density_(BMD)	43	71	213550	20.10541542	20.10545834	20.10550441	20.10552184	20.10552274	20.10552429	20.10557467	20.10558230	20.10565128	20.10565129	20.10566469	20.10566523	20.10567585	20.10568955	20.10570294	20.10571832	20.10575109	20.10577206	20.10577755	20.10578204	20.10578578	20.10579488	20.10580106	20.10580716	20.10581364	20.10584567	20.10586139	20.10587095	20.10587895	20.10588742	20.10588821	20.10589899	20.10593622	20.10594619	20.10594919	20.10595024	20.10599339	20.10599572	20.10636759	20.10637057	20.10637337	20.10640042	20.10644705
f.4199.0.0	Position_of_pulse_wave_notch	100	160	279910	6.122079058	6.122081867	6.122082962	6.122086375	6.122087826	6.122088122	6.122089312	6.122089579	6.122090393	6.122090912	6.122090916	6.122092207	6.122092330	6.122092464	6.122093163	6.122094229	6.122094230	6.122094517	6.122095133	6.122095317	6.122095606	6.122095697	6.122095795	6.122096359	6.122096439	6.122096739	6.122097157	6.122097234	6.122097507	6.122097569	6.122097698	6.122098400	6.122098434	6.122099148	6.122099743	6.122100070	6.122100077	6.122100289	6.122100372	6.122100534	6.122100549	6.122101602	6.122101847	6.122102306	6.122102657	6.122103237	6.122103238	6.122103265	6.122103597	6.122103944	6.122104651	6.122105124	6.122105201	6.122105358	6.122106601	6.122106640	6.122106808	6.122106916	6.122107445	6.122107679	6.122107948	6.122108192	6.122108258	6.122108780	6.122109464	6.122109899	6.122110110	6.122110251	6.122114664	6.122115900	6.122116766	6.122124317	6.122125170	6.122125788	6.122126585	6.122127116	6.122129122	6.122133089	6.122133763	6.122135003	6.122137918	6.122140389	6.122145127	6.122145301	6.122146406	6.122148340	6.122154928	6.122156904	6.122157404	6.122157454	6.122157634	6.122163884	6.122164247	6.122167552	6.122173279	6.122177332	6.122179211	6.122179724	6.122185639	6.122188198
f.48.0.0	Waist_circumference	39	131	240812	6.50343586	6.50350387	6.50356726	6.50356904	6.50360189	6.50361012	6.50363217	6.50364455	6.50368340	6.50376763	6.50378717	6.50379067	6.50380766	6.50382147	6.50382425	6.50382518	6.50383304	6.50383519	6.50383641	6.50384608	6.50386145	6.50386180	6.50386474	6.50387102	6.50388778	6.50389155	6.50390679	6.50393144	6.50394920	6.50399786	6.50400800	6.50401003	6.50401045	6.50401592	6.50402045	6.50402092	6.50402476	6.50402808	6.50404909
f.50.0.0	Standing_height	60	86	243702	1.37958339	1.37958573	1.37962756	1.37964745	1.37965774	1.37969794	1.37970297	1.37971433	1.37976226	1.37976617	1.37976778	1.37976952	1.37977753	1.37978999	1.37980444	1.37985910	1.37986651	1.37990783	1.37992202	1.37992330	1.37993460	1.38002251	1.38010243	1.38011786	1.38012153	1.38013823	1.38014722	1.38014838	1.38015757	1.38016589	1.38017905	1.38018150	1.38023822	1.38025103	1.38025897	1.38026600	1.38029269	1.38030609	1.38031105	1.38031798	1.38032081	1.38032164	1.38033217	1.38036272	1.38042848	1.38043640	1.38046027	1.38046154	1.38046446	1.38047062	1.38047226	1.38047385	1.38047391	1.38048673	1.38050019	1.38050809	1.38052710	1.38052799	1.38053458	1.38058597
f.50.0.0	Standing_height	87	307	428612	4.12730369	4.12731259	4.12731260	4.12732596	4.12733694	4.12734687	4.12736496	4.12739899	4.12740962	4.12741366	4.12742263	4.12744112	4.12745868	4.12748791	4.12749352	4.12749501	4.12750254	4.12751592	4.12753566	4.12756153	4.12756357	4.12758076	4.12762949	4.12913340	4.12920790	4.12921454	4.12922783	4.12923542	4.12925107	4.12925905	4.12928313	4.12929066	4.12933537	4.12935417	4.12935727	4.12937185	4.12937630	4.12938357	4.12938371	4.12940583	4.12940762	4.12941082	4.12941287	4.12942525	4.12945415	4.12945448	4.12945568	4.12945836	4.12945844	4.12946197	4.12946275	4.12947678	4.12948973	4.12949449	4.12949994	4.12950099	4.12950276	4.12950510	4.12950686	4.12950696	4.12951043	4.12953269	4.12954017	4.12954108	4.12954481	4.12954527	4.12954707	4.12955679	4.12956169	4.12956475	4.12957788	4.12958127	4.12958585	4.12959340	4.12959526	4.12959589	4.12961411	4.12961968	4.12962324	4.12962782	4.12964780	4.12964972	4.12965113	4.12965624	4.12967729	4.12968343	4.12973131
f.50.0.0	Standing_height	98	182	261801	5.176528423	5.176529532	5.176529559	5.176529583	5.176531747	5.176532692	5.176532713	5.176532972	5.176532989	5.176532991	5.176533687	5.176536481	5.176538826	5.176538949	5.176539582	5.176541683	5.176563079	5.176564486	5.176564830	5.176565115	5.176566229	5.176567994	5.176568463	5.176570282	5.176570917	5.176571808	5.176579580	5.176580567	5.176581366	5.176582600	5.176583418	5.176585524	5.176588685	5.176588787	5.176589021	5.176590186	5.176590968	5.176593216	5.176593889	5.176595077	5.176596809	5.176599302	5.176600144	5.176600567	5.176605484	5.176605897	5.176606305	5.176606831	5.176607242	5.176607382	5.176609621	5.176611440	5.176612223	5.176613450	5.176614083	5.176614403	5.176614675	5.176615640	5.176617757	5.176618227	5.176618257	5.176619387	5.176619469	5.176620210	5.176620603	5.176622623	5.176622721	5.176624734	5.176626483	5.176626746	5.176634217	5.176635407	5.176636455	5.176638506	5.176640543	5.176640718	5.176641225	5.176641306	5.176641729	5.176642565	5.176643912	5.176644652	5.176645527	5.176648275	5.176649274	5.176650088	5.176651083	5.176653445	5.176656317	5.176661898	5.176662239	5.176663489	5.176667541	5.176676463	5.176679650	5.176681349	5.176686157	5.176686815
f.50.0.0	Standing_height	125	237	328713	7.19564734	7.19567171	7.19568820	7.19570374	7.19573784	7.19573882	7.19574255	7.19575894	7.19585813	7.19594822	7.19596416	7.19596608	7.19596864	7.19596865	7.19596974	7.19597019	7.19597648	7.19598095	7.19599437	7.19600600	7.19601297	7.19601366	7.19601758	7.19601800	7.19601852	7.19602066	7.19602086	7.19602989	7.19614851	7.19616838	7.19621896	7.19623859	7.19624424	7.19659157	7.19659478	7.19660243	7.19660801	7.19662746	7.19663614	7.19663644	7.19670880	7.19671561	7.19674957	7.19676770	7.19678366	7.19680623	7.19681033	7.19681917	7.19683888	7.19684291	7.19686984	7.19688781	7.19693626	7.19693755	7.19693996	7.19694196	7.19694384	7.19696365	7.19697412	7.19701136	7.19703967	7.19704972	7.19705036	7.19705190	7.19706289	7.19707899	7.19709390	7.19710341	7.19713052	7.19714272	7.19714295	7.19716833	7.19719637	7.19719652	7.19719777	7.19720165	7.19720168	7.19720191	7.19720311	7.19720484	7.19720725	7.19720763	7.19720847	7.19721451	7.19721503	7.19721577	7.19721651	7.19722388	7.19722435	7.19722459	7.19722743	7.19722831	7.19723124	7.19723164	7.19725091	7.19725126	7.19725912	7.19727369	7.19728577	7.19728852	7.19728892	7.19728992	7.19729400	7.19729601	7.19729905	7.19730813	7.19731212	7.19731307	7.19731468	7.19731836	7.19731970	7.19732877	7.19733490	7.19734101	7.19736280	7.19737742	7.19738951	7.19739947	7.19740900	7.19741075	7.19741302	7.19742522	7.19743119	7.19743510	7.19745759
f.50.0.0	Standing_height	20	21	200908	10.70640510	10.70649244	10.70651316	10.70670573	10.70671244	10.70676513	10.70684952	10.70687418	10.70687786	10.70689983	10.70698526	10.70712169	10.70724533	10.70730197	10.70733935	10.70735459	10.70736879	10.70737972	10.70740091	10.70745824
f.50.0.0	Standing_height	7	96	216652	10.121106058	10.121107447	10.121107900	10.121118051	10.121120570	10.121122081	10.121130578
f.50.0.0	Standing_height	53	62	261582	12.56653294	12.56653560	12.56653914	12.56656265	12.56657216	12.56657888	12.56658708	12.56659320	12.56660905	12.56664231	12.56667100	12.56667298	12.56667604	12.56667894	12.56671147	12.56671210	12.56672106	12.56677261	12.56677979	12.56678335	12.56679751	12.56679971	12.56680531	12.56680636	12.56683975	12.56684798	12.56686997	12.56687572	12.56688237	12.56690662	12.56693520	12.56694817	12.56695954	12.56696056	12.56696545	12.56698960	12.56699993	12.56701379	12.56702012	12.56706421	12.56706922	12.56708576	12.56715584	12.56717805	12.56718422	12.56719450	12.56723719	12.56724333	12.56725121	12.56727705	12.56728137	12.56729739	12.56733531
f.50.0.0	Standing_height	41	53	257792	15.69992054	15.69997327	15.70008789	15.70010472	15.70011819	15.70011941	15.70012293	15.70017118	15.70019710	15.70019715	15.70022164	15.70022499	15.70024531	15.70024614	15.70024746	15.70025834	15.70026412	15.70026514	15.70027551	15.70027568	15.70028538	15.70029649	15.70029990	15.70032794	15.70033578	15.70033664	15.70033909	15.70034088	15.70034953	15.70034999	15.70037161	15.70038067	15.70038829	15.70039344	15.70040254	15.70040990	15.70041173	15.70041693	15.70043522	15.70043678	15.70044548
f.50.0.0	Standing_height	76	120	200665	19.46915091	19.46916239	19.46925938	19.46927569	19.46937924	19.46939017	19.46947102	19.46947570	19.46949083	19.46949545	19.46949730	19.46949843	19.46949929	19.46949979	19.46950140	19.46950395	19.46950437	19.46950630	19.46950906	19.46950922	19.46951002	19.46951047	19.46951250	19.46951251	19.46951805	19.46952137	19.46952184	19.46952418	19.46952538	19.46952738	19.46952795	19.46952822	19.46952938	19.46952945	19.46953033	19.46953199	19.46953382	19.46953433	19.46954406	19.46954469	19.46954589	19.46955064	19.46955104	19.46955120	19.46955244	19.46955271	19.46955595	19.46955749	19.46955814	19.46956571	19.46956655	19.46956952	19.46957702	19.46957736	19.46958040	19.46958214	19.46959069	19.46959455	19.46959552	19.46959653	19.46959783	19.46959917	19.46961477	19.46961674	19.46961742	19.46962930	19.46963102	19.46963236	19.46963437	19.46967912	19.46972726	19.46974546	19.46974602	19.46974983	19.46975102	19.46975723
f.3063.0.0/f.3062.0.0	FEV1-FVC_ratio	24	99	296557	1.3418794	1.3425867	1.3426693	1.3426796	1.3427298	1.3427351	1.3427485	1.3428747	1.3431441	1.3431555	1.3440445	1.3443102	1.3445286	1.3445408	1.3446250	1.3447278	1.3447899	1.3448489	1.3449078	1.3450097	1.3450985	1.3453046	1.3453309	1.3453592
f.3063.0.0/f.3062.0.0	FEV1-FVC_ratio	44	191	407081	1.60913143	1.60914253	1.60918142	1.60920622	1.60922836	1.60926112	1.60932258	1.60935369	1.60936735	1.60948125	1.60948880	1.60949738	1.60951698	1.60951839	1.60953075	1.60953567	1.60958006	1.60961072	1.60961326	1.60961529	1.60962424	1.60963354	1.60964041	1.60964223	1.60966772	1.60969259	1.60971258	1.60974822	1.60975143	1.60975823	1.60976517	1.60978111	1.60978657	1.60979459	1.60983369	1.60983581	1.60987181	1.60988555	1.60995611	1.60999435	1.61001022	1.61002100	1.61002804	1.61003334
f.3063.0.0/f.3062.0.0	FEV1-FVC_ratio	26	45	200967	1.219502193	1.219503157	1.219504140	1.219504309	1.219507580	1.219512204	1.219517826	1.219519489	1.219519711	1.219520440	1.219524884	1.219527478	1.219528001	1.219529029	1.219529045	1.219538251	1.219538312	1.219538512	1.219539306	1.219539437	1.219539635	1.219542894	1.219542942	1.219547825	1.219549146	1.219550027
f.3063.0.0/f.3062.0.0	FEV1-FVC_ratio	140	162	404212	4.106599814	4.106600338	4.106603014	4.106603272	4.106604190	4.106604364	4.106604786	4.106605720	4.106606608	4.106610931	4.106611537	4.106613753	4.106615603	4.106617092	4.106617361	4.106618219	4.106619140	4.106620983	4.106621508	4.106622190	4.106623442	4.106623674	4.106624285	4.106624502	4.106624529	4.106624800	4.106628955	4.106631356	4.106631870	4.106632657	4.106633029	4.106633045	4.106634736	4.106635902	4.106636598	4.106638256	4.106638697	4.106639712	4.106642108	4.106643161	4.106643818	4.106646349	4.106646886	4.106647023	4.106647299	4.106647366	4.106647679	4.106648641	4.106648865	4.106650038	4.106650116	4.106651251	4.106651953	4.106652137	4.106653634	4.106654142	4.106654844	4.106655719	4.106656076	4.106657658	4.106658658	4.106660324	4.106661194	4.106661970	4.106662692	4.106663234	4.106663657	4.106664111	4.106665995	4.106668025	4.106668546	4.106669294	4.106670589	4.106671473	4.106672511	4.106675104	4.106675946	4.106676301	4.106677384	4.106677541	4.106677999	4.106679692	4.106679848	4.106680363	4.106681036	4.106681179	4.106682436	4.106685633	4.106685825	4.106687959	4.106688904	4.106692473	4.106692481	4.106692944	4.106694122	4.106694647	4.106696247	4.106696756	4.106696777	4.106697254	4.106700822	4.106701679	4.106703394	4.106703543	4.106703557	4.106705339	4.106705363	4.106707297	4.106708764	4.106708785	4.106710092	4.106710454	4.106710653	4.106712346	4.106713490	4.106715148	4.106716124	4.106716527	4.106717539	4.106719192	4.106719973	4.106724464	4.106725140	4.106729933	4.106730342	4.106730710	4.106733380	4.106734346	4.106735662	4.106736936	4.106737382	4.106738760	4.106739374	4.106739593	4.106741163	4.106742216	4.106745751	4.106745948	4.106746012	4.106746065
f.3063.0.0/f.3062.0.0	FEV1-FVC_ratio	10	57	200613	13.29066152	13.29067336	13.29067865	13.29068150	13.29068175	13.29069039	13.29070533	13.29073048	13.29073392	13.29075415
f.30730.0.0	Gamma_glutamyltransferase	16	19	201292	1.161463876	1.161465420	1.161474961	1.161475750	1.161476204	1.161476205	1.161476533	1.161476949	1.161477066	1.161477204	1.161477747	1.161477816	1.161478708	1.161479352	1.161479438	1.161479599
f.30730.0.0	Gamma_glutamyltransferase	22	49	200711	11.118246021	11.118247805	11.118248374	11.118254710	11.118259162	11.118262135	11.118267903	11.118273602	11.118274602	11.118276810	11.118278479	11.118278998	11.118282448	11.118283383	11.118287622	11.118289734	11.118290443	11.118293518	11.118293519	11.118296184	11.118301375	11.118303182
f.30750.0.0	Hemoglobin_A1c	31	175	460785	11.100456604	11.100456729	11.100457065	11.100460037	11.100463238	11.100464253	11.100471466	11.100481208	11.100488178	11.100497171	11.100497550	11.100537275	11.100540060	11.100553665	11.100554065	11.100558681	11.100561380	11.100564547	11.100568439	11.100569021	11.100594281	11.100600684	11.100604266	11.100604605	11.100605032	11.100612152	11.100624096	11.100631139	11.100632160	11.100633246	11.100633963
f.30760.0.0	HDL_cholesterol	30	39	201549	11.116708663	11.116718554	11.116723837	11.116724233	11.116726181	11.116727547	11.116727871	11.116728260	11.116730980	11.116731744	11.116749190	11.116757720	11.116763124	11.116808658	11.116813938	11.116815265	11.116823800	11.116831357	11.116838219	11.116843747	11.116853151	11.116860781	11.116864639	11.116866944	11.116871192	11.116872657	11.116873188	11.116873956	11.116876136	11.116879162
f.30760.0.0	HDL_cholesterol	20	29	200150	20.46374885	20.46412471	20.46413137	20.46413163	20.46413330	20.46417544	20.46421410	20.46423932	20.46426367	20.46428939	20.46428945	20.46429221	20.46431516	20.46433365	20.46434958	20.46436300	20.46436764	20.46437446	20.46438478	20.46443933
f.30770.0.0	IGF-1	57	129	200310	7.46332623	7.46333094	7.46334594	7.46334675	7.46335188	7.46335620	7.46337559	7.46343817	7.46351213	7.46352512	7.46352593	7.46353356	7.46353527	7.46353778	7.46356173	7.46357110	7.46360746	7.46360963	7.46361063	7.46361428	7.46361603	7.46362685	7.46363393	7.46363690	7.46365907	7.46367737	7.46369871	7.46371713	7.46373237	7.46375521	7.46375616	7.46380708	7.46380711	7.46380833	7.46381239	7.46381821	7.46382525	7.46382532	7.46382903	7.46383369	7.46383484	7.46384006	7.46384405	7.46384660	7.46384738	7.46384795	7.46385000	7.46385122	7.46385815	7.46385826	7.46385847	7.46386625	7.46386784	7.46386866	7.46386988	7.46387417	7.46387854
f.30770.0.0	IGF-1	92	108	340516	10.5124755	10.5127770	10.5128430	10.5129121	10.5129250	10.5129270	10.5133140	10.5133839	10.5134043	10.5134511	10.5136360	10.5138036	10.5139685	10.5142797	10.5145449	10.5147177	10.5151565	10.5152162	10.5152680	10.5154811	10.5157896	10.5158475	10.5158609	10.5159043	10.5159597	10.5159796	10.5160499	10.5162308	10.5164276	10.5168690	10.5238020	10.5238283	10.5239300	10.5239706	10.5239824	10.5239958	10.5241472	10.5241971	10.5246085	10.5246125	10.5247098	10.5247302	10.5247376	10.5247434	10.5247631	10.5247634	10.5247701	10.5247784	10.5251482	10.5251702	10.5251814	10.5251815	10.5252013	10.5252077	10.5252731	10.5252838	10.5252866	10.5252902	10.5253638	10.5254146	10.5254188	10.5254847	10.5256272	10.5256497	10.5256758	10.5256834	10.5257097	10.5257797	10.5257941	10.5261101	10.5261576	10.5261683	10.5261910	10.5262019	10.5262096	10.5262136	10.5262267	10.5262490	10.5262512	10.5262810	10.5262822	10.5262883	10.5262941	10.5263023	10.5263341	10.5263461	10.5263494	10.5263516	10.5263702	10.5265822	10.5266874	10.5267191
f.30770.0.0	IGF-1	34	47	200743	12.103020031	12.103021142	12.103021298	12.103023753	12.103025828	12.103029988	12.103030938	12.103032097	12.103033217	12.103034820	12.103035129	12.103036245	12.103038955	12.103042298	12.103044411	12.103044493	12.103045157	12.103045519	12.103046430	12.103046442	12.103047220	12.103047582	12.103051885	12.103053121	12.103056076	12.103057592	12.103062685	12.103064743	12.103065094	12.103065246	12.103073597	12.103079901	12.103080067	12.103082161
f.30770.0.0	IGF-1	25	70	308138	20.49116932	20.49117595	20.49120883	20.49132139	20.49133280	20.49143114	20.49148007	20.49150913	20.49151999	20.49153808	20.49161754	20.49166548	20.49168051	20.49171174	20.49172235	20.49173006	20.49180306	20.49183376	20.49183380	20.49188476	20.49191415	20.49191939	20.49194444	20.49201102	20.49203895
f.30780.0.0	LDL_direct	65	90	200086	2.118639298	2.118657978	2.118657990	2.118658004	2.118658017	2.118661032	2.118662395	2.118664762	2.118665074	2.118667776	2.118667793	2.118671206	2.118671494	2.118672643	2.118675337	2.118676385	2.118677813	2.118681153	2.118684133	2.118684873	2.118685065	2.118685415	2.118685503	2.118685662	2.118687645	2.118690792	2.118690820	2.118693249	2.118694379	2.118694943	2.118697676	2.118698074	2.118700137	2.118703719	2.118705886	2.118706990	2.118707282	2.118712113	2.118712411	2.118712802	2.118713877	2.118719139	2.118720271	2.118724004	2.118724837	2.118729582	2.118732831	2.118736370	2.118739791	2.118742157	2.118743276	2.118747026	2.118749282	2.118757793	2.118759428	2.118760940	2.118761192	2.118762697	2.118762818	2.118764427	2.118769866	2.118775189	2.118778106	2.118778486	2.118779769
f.30810.0.0	Phosphate	27	29	201684	1.159531663	1.159532524	1.159536213	1.159539474	1.159539626	1.159540179	1.159541104	1.159542443	1.159543930	1.159543931	1.159544523	1.159547203	1.159550104	1.159556051	1.159557515	1.159562292	1.159563701	1.159563832	1.159564628	1.159566492	1.159567865	1.159569135	1.159573679	1.159573701	1.159575119	1.159577301	1.159577438
f.30830.0.0	SHBG	101	108	340516	10.5124755	10.5126278	10.5126436	10.5126985	10.5127770	10.5128430	10.5129121	10.5129250	10.5129270	10.5133140	10.5133839	10.5134043	10.5134511	10.5136360	10.5138036	10.5139685	10.5142797	10.5145449	10.5147177	10.5151565	10.5152162	10.5152680	10.5157896	10.5158475	10.5158609	10.5159043	10.5159597	10.5159796	10.5160499	10.5162308	10.5164276	10.5168690	10.5238020	10.5238272	10.5239300	10.5239706	10.5239824	10.5239958	10.5241472	10.5241971	10.5246085	10.5246125	10.5247098	10.5247302	10.5247376	10.5247434	10.5247631	10.5247634	10.5247701	10.5247784	10.5251482	10.5251702	10.5251814	10.5251815	10.5252013	10.5252077	10.5252731	10.5252838	10.5252866	10.5252902	10.5253638	10.5254146	10.5254188	10.5254820	10.5254821	10.5254847	10.5256272	10.5256497	10.5256758	10.5256834	10.5257097	10.5257797	10.5257941	10.5260682	10.5261101	10.5261111	10.5261175	10.5261226	10.5261256	10.5261491	10.5261576	10.5261683	10.5261910	10.5262019	10.5262096	10.5262136	10.5262267	10.5262490	10.5262512	10.5262778	10.5262810	10.5262822	10.5262883	10.5262941	10.5263023	10.5263341	10.5263461	10.5263494	10.5263516	10.5263702	10.5266874
f.30830.0.0	SHBG	21	22	233957	10.63909924	10.63914890	10.63915972	10.63919392	10.63922233	10.63923732	10.63927239	10.63928620	10.63931071	10.63931242	10.63931692	10.63934231	10.63936591	10.63937307	10.63940329	10.63940646	10.63941656	10.63948369	10.63950669	10.63955204	10.63955697
f.30860.0.0	Total_protein	97	114	252795	17.37922804	17.37923771	17.37930421	17.37932063	17.37932221	17.37933468	17.37933823	17.37938094	17.37938497	17.37941380	17.37942018	17.37942984	17.37943767	17.37943801	17.37944411	17.37944482	17.37944519	17.37945709	17.37949791	17.37950422	17.37950813	17.37951848	17.37952092	17.37952351	17.37952509	17.37952655	17.37954798	17.37954800	17.37955555	17.37955818	17.37960422	17.37962237	17.37962408	17.37962846	17.37964176	17.37965567	17.37968495	17.37969371	17.37970687	17.37970903	17.37971636	17.37972648	17.37973011	17.37974499	17.37975593	17.37975661	17.37975856	17.37976206	17.37976501	17.37976599	17.37976602	17.37976927	17.37979125	17.37979780	17.37980023	17.37980567	17.37981129	17.37981224	17.37981238	17.37982697	17.37983513	17.37983752	17.37984078	17.37984086	17.37984430	17.37985322	17.37986337	17.37986873	17.37987043	17.37987400	17.37987589	17.37988293	17.37988477	17.37991328	17.37992001	17.37992885	17.37993239	17.37993352	17.37993992	17.37994625	17.37998705	17.38000018	17.38002153	17.38002916	17.38003025	17.38003330	17.38003859	17.38004906	17.38007190	17.38008165	17.38010103	17.38010104	17.38010758	17.38010759	17.38010815	17.38011266	17.38015060
f.30870.0.0	Triglycerides	110	163	314444	5.156264416	5.156267507	5.156268076	5.156268119	5.156269903	5.156270663	5.156270899	5.156272070	5.156273592	5.156277560	5.156280462	5.156281287	5.156281302	5.156282673	5.156286373	5.156288092	5.156290018	5.156291920	5.156295484	5.156296727	5.156297646	5.156297746	5.156297964	5.156298149	5.156298286	5.156299737	5.156300032	5.156303111	5.156304039	5.156304221	5.156304225	5.156304448	5.156306093	5.156306376	5.156306469	5.156307256	5.156307746	5.156309699	5.156310034	5.156310629	5.156310950	5.156322905	5.156323764	5.156324001	5.156324701	5.156325129	5.156327731	5.156328220	5.156331558	5.156352488	5.156359542	5.156360434	5.156360816	5.156361555	5.156366978	5.156366988	5.156367431	5.156368688	5.156369474	5.156369476	5.156370404	5.156372696	5.156374694	5.156376276	5.156380244	5.156384253	5.156385783	5.156385807	5.156386451	5.156387845	5.156391885	5.156394854	5.156395953	5.156397834	5.156397859	5.156400633	5.156403171	5.156403255	5.156403693	5.156403763	5.156404244	5.156404538	5.156404638	5.156404677	5.156407726	5.156408943	5.156411213	5.156413556	5.156417188	5.156417341	5.156417376	5.156417853	5.156419062	5.156419134	5.156427134	5.156428921	5.156430296	5.156436906	5.156444082	5.156447925	5.156452588	5.156454600	5.156468343	5.156473048	5.156473109	5.156474469	5.156475681	5.156476545	5.156478634	5.156480488
f.30870.0.0	Triglycerides	70	93	227511	10.5238272	10.5239300	10.5239706	10.5239958	10.5241971	10.5246085	10.5246125	10.5247098	10.5247302	10.5247376	10.5247434	10.5247631	10.5247634	10.5247701	10.5247784	10.5251482	10.5251702	10.5251814	10.5251815	10.5252013	10.5252077	10.5252731	10.5252838	10.5252866	10.5252902	10.5253638	10.5254146	10.5254188	10.5254820	10.5254821	10.5254847	10.5256272	10.5256497	10.5256758	10.5256834	10.5257097	10.5257797	10.5257941	10.5260682	10.5261101	10.5261111	10.5261175	10.5261226	10.5261256	10.5261491	10.5261576	10.5261683	10.5261910	10.5262019	10.5262096	10.5262136	10.5262267	10.5262490	10.5262512	10.5262778	10.5262810	10.5262822	10.5262883	10.5262941	10.5263023	10.5263341	10.5263461	10.5263494	10.5263516	10.5263702	10.5265822	10.5266874	10.5267191	10.5270301	10.5284557
f.30880.0.0	Urate	24	82	297797	4.10003451	4.10003912	4.10004949	4.10006915	4.10009064	4.9933514	4.9935584	4.9958093	4.9960168	4.9962226	4.9967255	4.9972920	4.9974682	4.9977128	4.9979261	4.9981599	4.9981754	4.9985235	4.9986616	4.9989220	4.9990429	4.9991723	4.9992998	4.9996604
