# Supplementary material for: The lingering effects of Neanderthal introgression on human complex traits
Source: eLife. 2023 Mar 20;12:e80757. doi: 10.7554/eLife.80757 (PMC10076017; doi:10.7554/eLife.80757)
Supplement: Figure 6—source data 2. [file elife-80757-fig6-data2.zip]

Archive with 1 entries (1 files):
- Data S8.txt
