# Supplementary material for: The lingering effects of Neanderthal introgression on human complex traits
Source: eLife. 2023 Mar 20;12:e80757. doi: 10.7554/eLife.80757 (PMC10076017; doi:10.7554/eLife.80757)
Supplement: Figure 6—source data 2. [file elife-80757-fig6-data2.zip › Data S8.txt]

#CHROM POS ID REF ALT INFO Allele_annotated Annotation Annotation_Impact Gene_Name Gene_ID
1 3418794 1:3418794 G C C intron_variant MODIFIER MEGF6 ENSG00000162591
1 3425867 1:3425867 C A A intron_variant MODIFIER MEGF6 ENSG00000162591
1 3426693 1:3426693 A G G intron_variant MODIFIER MEGF6 ENSG00000162591
1 3426796 1:3426796 C T T intron_variant MODIFIER MEGF6 ENSG00000162591
1 3427298 1:3427298 G A A intron_variant MODIFIER MEGF6 ENSG00000162591
1 3427351 1:3427351 A G G synonymous_variant LOW MEGF6 ENSG00000162591
1 3427485 1:3427485 G A A intron_variant MODIFIER MEGF6 ENSG00000162591
1 3428747 1:3428747 T C C intron_variant MODIFIER MEGF6 ENSG00000162591
1 3431441 1:3431441 G A A intron_variant MODIFIER MEGF6 ENSG00000162591
1 3431555 1:3431555 C T T intron_variant MODIFIER MEGF6 ENSG00000162591
1 3440445 1:3440445 G A A intron_variant MODIFIER MEGF6 ENSG00000162591
1 3443102 1:3443102 A G G intron_variant MODIFIER MEGF6 ENSG00000162591
1 3445286 1:3445286 G C C intron_variant MODIFIER MEGF6 ENSG00000162591
1 3445408 1:3445408 A T T intron_variant MODIFIER MEGF6 ENSG00000162591
1 3446250 1:3446250 G A A intron_variant MODIFIER MEGF6 ENSG00000162591
1 3447278 1:3447278 G A A intron_variant MODIFIER MEGF6 ENSG00000162591
1 3447899 1:3447899 C T T 5_prime_UTR_variant MODIFIER MEGF6 ENSG00000162591
1 3448489 1:3448489 C T T upstream_gene_variant MODIFIER MEGF6 ENSG00000162591
1 3449078 1:3449078 G A A upstream_gene_variant MODIFIER MEGF6 ENSG00000162591
1 3450097 1:3450097 A G G upstream_gene_variant MODIFIER MEGF6 ENSG00000162591
1 3450985 1:3450985 T C C upstream_gene_variant MODIFIER MEGF6 ENSG00000162591
1 3453046 1:3453046 C G G intron_variant MODIFIER MEGF6 ENSG00000162591
1 3453309 1:3453309 C T T intron_variant MODIFIER MEGF6 ENSG00000162591
1 3453592 1:3453592 C T T intron_variant MODIFIER MEGF6 ENSG00000162591
1 21645767 1:21645767 A G G intron_variant MODIFIER ECE1 ENSG00000117298
1 21647223 1:21647223 G A A intron_variant MODIFIER ECE1 ENSG00000117298
1 21648211 1:21648211 C T T intron_variant MODIFIER ECE1 ENSG00000117298
1 21648509 1:21648509 G A A intron_variant MODIFIER ECE1 ENSG00000117298
1 21649019 1:21649019 C G G intron_variant MODIFIER ECE1 ENSG00000117298
1 21649127 1:21649127 C A A intron_variant MODIFIER ECE1 ENSG00000117298
1 21649909 1:21649909 C T T intron_variant MODIFIER ECE1 ENSG00000117298
1 21651179 1:21651179 G A A intron_variant MODIFIER ECE1 ENSG00000117298
1 21652424 1:21652424 G A A intron_variant MODIFIER ECE1 ENSG00000117298
1 37958339 1:37958339 T C C 3_prime_UTR_variant MODIFIER MEAF6 ENSG00000163875
1 37958573 1:37958573 T C C 3_prime_UTR_variant MODIFIER MEAF6 ENSG00000163875
1 37962756 1:37962756 A C C downstream_gene_variant MODIFIER MIR5581 ENSG00000263675
1 37964745 1:37964745 T C C downstream_gene_variant MODIFIER MIR5581 ENSG00000263675
1 37965774 1:37965774 G A A downstream_gene_variant MODIFIER MIR5581 ENSG00000263675
1 37969794 1:37969794 G C C upstream_gene_variant MODIFIER MIR5581 ENSG00000263675
1 37970297 1:37970297 C T T upstream_gene_variant MODIFIER MIR5581 ENSG00000263675
1 37971433 1:37971433 G A A upstream_gene_variant MODIFIER MIR5581 ENSG00000263675
1 37976226 1:37976226 A G G intron_variant MODIFIER MEAF6 ENSG00000163875
1 37976617 1:37976617 G A A intron_variant MODIFIER MEAF6 ENSG00000163875
1 37976778 1:37976778 G A A intron_variant MODIFIER MEAF6 ENSG00000163875
1 37976952 1:37976952 C T T intron_variant MODIFIER MEAF6 ENSG00000163875
1 37977753 1:37977753 G T T intron_variant MODIFIER MEAF6 ENSG00000163875
1 37978999 1:37978999 A C C intron_variant MODIFIER MEAF6 ENSG00000163875
1 37980444 1:37980444 G C C upstream_gene_variant MODIFIER MEAF6 ENSG00000163875
1 37985910 1:37985910 G A A intergenic_region MODIFIER MEAF6-SNIP1 ENSG00000163875-ENSG00000163877
1 37986651 1:37986651 T C C intergenic_region MODIFIER MEAF6-SNIP1 ENSG00000163875-ENSG00000163877
1 37990783 1:37990783 A G G intergenic_region MODIFIER MEAF6-SNIP1 ENSG00000163875-ENSG00000163877
1 37992202 1:37992202 T C C intergenic_region MODIFIER MEAF6-SNIP1 ENSG00000163875-ENSG00000163877
1 37992330 1:37992330 T A A intergenic_region MODIFIER MEAF6-SNIP1 ENSG00000163875-ENSG00000163877
1 37993460 1:37993460 T C C intergenic_region MODIFIER MEAF6-SNIP1 ENSG00000163875-ENSG00000163877
1 38002251 1:38002251 G C C 3_prime_UTR_variant MODIFIER SNIP1 ENSG00000163877
1 38010243 1:38010243 G A A upstream_gene_variant MODIFIER FTH1P1 ENSG00000232273
1 38011786 1:38011786 G C C downstream_gene_variant MODIFIER FTH1P1 ENSG00000232273
1 38012153 1:38012153 C T T downstream_gene_variant MODIFIER FTH1P1 ENSG00000232273
1 38013823 1:38013823 C A A downstream_gene_variant MODIFIER FTH1P1 ENSG00000232273
1 38014722 1:38014722 C T T downstream_gene_variant MODIFIER FTH1P1 ENSG00000232273
1 38014838 1:38014838 A G G downstream_gene_variant MODIFIER FTH1P1 ENSG00000232273
1 38015757 1:38015757 A G G downstream_gene_variant MODIFIER FTH1P1 ENSG00000232273
1 38016589 1:38016589 A G G downstream_gene_variant MODIFIER SNIP1 ENSG00000163877
1 38017905 1:38017905 A G G upstream_gene_variant MODIFIER RP3-423B22.5 ENSG00000237749
1 38018150 1:38018150 T C C upstream_gene_variant MODIFIER RP3-423B22.5 ENSG00000237749
1 38023822 1:38023822 G A A upstream_gene_variant MODIFIER SNIP1 ENSG00000163877
1 38025103 1:38025103 T C C splice_region_variant&intron_variant LOW DNALI1 ENSG00000163879
1 38025897 1:38025897 A G G upstream_gene_variant MODIFIER DNALI1 ENSG00000163879
1 38026600 1:38026600 C T T upstream_gene_variant MODIFIER DNALI1 ENSG00000163879
1 38029269 1:38029269 T C C downstream_gene_variant MODIFIER GNL2 ENSG00000134697
1 38030609 1:38030609 C T T downstream_gene_variant MODIFIER GNL2 ENSG00000134697
1 38031105 1:38031105 T A A 3_prime_UTR_variant MODIFIER DNALI1 ENSG00000163879
1 38031798 1:38031798 A G G 3_prime_UTR_variant MODIFIER DNALI1 ENSG00000163879
1 38032081 1:38032081 C A A 3_prime_UTR_variant MODIFIER DNALI1 ENSG00000163879
1 38032164 1:38032164 C A A 3_prime_UTR_variant MODIFIER DNALI1 ENSG00000163879
1 38033217 1:38033217 G C C downstream_gene_variant MODIFIER DNALI1 ENSG00000163879
1 38036272 1:38036272 A C C upstream_gene_variant MODIFIER GNL2 ENSG00000134697
1 38042848 1:38042848 C G G intron_variant MODIFIER GNL2 ENSG00000134697
1 38043640 1:38043640 A G G downstream_gene_variant MODIFIER GNL2 ENSG00000134697
1 38046027 1:38046027 G A A downstream_gene_variant MODIFIER GNL2 ENSG00000134697
1 38046154 1:38046154 A G G downstream_gene_variant MODIFIER GNL2 ENSG00000134697
1 38046446 1:38046446 T C C downstream_gene_variant MODIFIER GNL2 ENSG00000134697
1 38047062 1:38047062 C G G missense_variant MODERATE GNL2 ENSG00000134697
1 38047226 1:38047226 T G G downstream_gene_variant MODIFIER GNL2 ENSG00000134697
1 38047385 1:38047385 T C C downstream_gene_variant MODIFIER GNL2 ENSG00000134697
1 38047391 1:38047391 C A A downstream_gene_variant MODIFIER GNL2 ENSG00000134697
1 38048673 1:38048673 G A A upstream_gene_variant MODIFIER GNL2 ENSG00000134697
1 38050019 1:38050019 G T T upstream_gene_variant MODIFIER GNL2 ENSG00000134697
1 38050809 1:38050809 G A A upstream_gene_variant MODIFIER GNL2 ENSG00000134697
1 38052710 1:38052710 T G G upstream_gene_variant MODIFIER GNL2 ENSG00000134697
1 38052799 1:38052799 C T T upstream_gene_variant MODIFIER GNL2 ENSG00000134697
1 38053458 1:38053458 C T T upstream_gene_variant MODIFIER GNL2 ENSG00000134697
1 38058597 1:38058597 T C C downstream_gene_variant MODIFIER GNL2 ENSG00000134697
1 60913143 1:60913143 C T T intergenic_region MODIFIER RP11-575B7.3-RP11-776H12.1 ENSG00000238242-ENSG00000226476
1 60914253 1:60914253 A G G intergenic_region MODIFIER RP11-575B7.3-RP11-776H12.1 ENSG00000238242-ENSG00000226476
1 60918142 1:60918142 C T T intergenic_region MODIFIER RP11-575B7.3-RP11-776H12.1 ENSG00000238242-ENSG00000226476
1 60920622 1:60920622 C A A intergenic_region MODIFIER RP11-575B7.3-RP11-776H12.1 ENSG00000238242-ENSG00000226476
1 60922836 1:60922836 G C C intergenic_region MODIFIER RP11-575B7.3-RP11-776H12.1 ENSG00000238242-ENSG00000226476
1 60926112 1:60926112 T C C intergenic_region MODIFIER RP11-575B7.3-RP11-776H12.1 ENSG00000238242-ENSG00000226476
1 60932258 1:60932258 T A A intergenic_region MODIFIER RP11-575B7.3-RP11-776H12.1 ENSG00000238242-ENSG00000226476
1 60935369 1:60935369 C G G intergenic_region MODIFIER RP11-575B7.3-RP11-776H12.1 ENSG00000238242-ENSG00000226476
1 60936735 1:60936735 T G G intergenic_region MODIFIER RP11-575B7.3-RP11-776H12.1 ENSG00000238242-ENSG00000226476
1 60948125 1:60948125 T C C intergenic_region MODIFIER RP11-575B7.3-RP11-776H12.1 ENSG00000238242-ENSG00000226476
1 60948880 1:60948880 C T T intergenic_region MODIFIER RP11-575B7.3-RP11-776H12.1 ENSG00000238242-ENSG00000226476
1 60949738 1:60949738 C G G intergenic_region MODIFIER RP11-575B7.3-RP11-776H12.1 ENSG00000238242-ENSG00000226476
1 60951698 1:60951698 A G G intergenic_region MODIFIER RP11-575B7.3-RP11-776H12.1 ENSG00000238242-ENSG00000226476
1 60951839 1:60951839 C A A intergenic_region MODIFIER RP11-575B7.3-RP11-776H12.1 ENSG00000238242-ENSG00000226476
1 60953075 1:60953075 A G G intergenic_region MODIFIER RP11-575B7.3-RP11-776H12.1 ENSG00000238242-ENSG00000226476
1 60953567 1:60953567 A G G intergenic_region MODIFIER RP11-575B7.3-RP11-776H12.1 ENSG00000238242-ENSG00000226476
1 60958006 1:60958006 T C C intergenic_region MODIFIER RP11-575B7.3-RP11-776H12.1 ENSG00000238242-ENSG00000226476
1 60961072 1:60961072 G A A intergenic_region MODIFIER RP11-575B7.3-RP11-776H12.1 ENSG00000238242-ENSG00000226476
1 60961326 1:60961326 A C C intergenic_region MODIFIER RP11-575B7.3-RP11-776H12.1 ENSG00000238242-ENSG00000226476
1 60961529 1:60961529 A G G intergenic_region MODIFIER RP11-575B7.3-RP11-776H12.1 ENSG00000238242-ENSG00000226476
1 60962424 1:60962424 T C C intergenic_region MODIFIER RP11-575B7.3-RP11-776H12.1 ENSG00000238242-ENSG00000226476
1 60963354 1:60963354 C G G intergenic_region MODIFIER RP11-575B7.3-RP11-776H12.1 ENSG00000238242-ENSG00000226476
1 60964041 1:60964041 T C C intergenic_region MODIFIER RP11-575B7.3-RP11-776H12.1 ENSG00000238242-ENSG00000226476
1 60964223 1:60964223 A G G intergenic_region MODIFIER RP11-575B7.3-RP11-776H12.1 ENSG00000238242-ENSG00000226476
1 60966772 1:60966772 T G G intergenic_region MODIFIER RP11-575B7.3-RP11-776H12.1 ENSG00000238242-ENSG00000226476
1 60969259 1:60969259 G A A intergenic_region MODIFIER RP11-575B7.3-RP11-776H12.1 ENSG00000238242-ENSG00000226476
1 60971258 1:60971258 G A A intergenic_region MODIFIER RP11-575B7.3-RP11-776H12.1 ENSG00000238242-ENSG00000226476
1 60974822 1:60974822 G A A intergenic_region MODIFIER RP11-575B7.3-RP11-776H12.1 ENSG00000238242-ENSG00000226476
1 60975143 1:60975143 T A A intergenic_region MODIFIER RP11-575B7.3-RP11-776H12.1 ENSG00000238242-ENSG00000226476
1 60975823 1:60975823 C G G intergenic_region MODIFIER RP11-575B7.3-RP11-776H12.1 ENSG00000238242-ENSG00000226476
1 60976517 1:60976517 T C C intergenic_region MODIFIER RP11-575B7.3-RP11-776H12.1 ENSG00000238242-ENSG00000226476
1 60978111 1:60978111 G A A intergenic_region MODIFIER RP11-575B7.3-RP11-776H12.1 ENSG00000238242-ENSG00000226476
1 60978657 1:60978657 T C C intergenic_region MODIFIER RP11-575B7.3-RP11-776H12.1 ENSG00000238242-ENSG00000226476
1 60979459 1:60979459 A T T intergenic_region MODIFIER RP11-575B7.3-RP11-776H12.1 ENSG00000238242-ENSG00000226476
1 60983369 1:60983369 T A A intergenic_region MODIFIER RP11-575B7.3-RP11-776H12.1 ENSG00000238242-ENSG00000226476
1 60983581 1:60983581 T C C intergenic_region MODIFIER RP11-575B7.3-RP11-776H12.1 ENSG00000238242-ENSG00000226476
1 60987181 1:60987181 G A A intergenic_region MODIFIER RP11-575B7.3-RP11-776H12.1 ENSG00000238242-ENSG00000226476
1 60988555 1:60988555 G A A intergenic_region MODIFIER RP11-575B7.3-RP11-776H12.1 ENSG00000238242-ENSG00000226476
1 60995611 1:60995611 C T T intergenic_region MODIFIER RP11-575B7.3-RP11-776H12.1 ENSG00000238242-ENSG00000226476
1 60999435 1:60999435 A G G intergenic_region MODIFIER RP11-575B7.3-RP11-776H12.1 ENSG00000238242-ENSG00000226476
1 61001022 1:61001022 A G G downstream_gene_variant MODIFIER RP11-776H12.1 ENSG00000226476
1 61002100 1:61002100 C T T downstream_gene_variant MODIFIER RP11-776H12.1 ENSG00000226476
1 61002804 1:61002804 G T T downstream_gene_variant MODIFIER RP11-776H12.1 ENSG00000226476
1 61003334 1:61003334 T A A downstream_gene_variant MODIFIER RP11-776H12.1 ENSG00000226476
1 159531663 1:159531663 A C C downstream_gene_variant MODIFIER RP11-740C1.2 ENSG00000231100
1 159532524 1:159532524 T C C downstream_gene_variant MODIFIER RP11-740C1.2 ENSG00000231100
1 159536213 1:159536213 C A A intergenic_region MODIFIER RP11-740C1.2-OR10AE1P ENSG00000231100-ENSG00000271890
1 159539474 1:159539474 C T T intergenic_region MODIFIER RP11-740C1.2-OR10AE1P ENSG00000231100-ENSG00000271890
1 159539626 1:159539626 G C C intergenic_region MODIFIER RP11-740C1.2-OR10AE1P ENSG00000231100-ENSG00000271890
1 159540179 1:159540179 C T T intergenic_region MODIFIER RP11-740C1.2-OR10AE1P ENSG00000231100-ENSG00000271890
1 159541104 1:159541104 G T T intergenic_region MODIFIER RP11-740C1.2-OR10AE1P ENSG00000231100-ENSG00000271890
1 159542443 1:159542443 T C C intergenic_region MODIFIER RP11-740C1.2-OR10AE1P ENSG00000231100-ENSG00000271890
1 159543930 1:159543930 C T T intergenic_region MODIFIER RP11-740C1.2-OR10AE1P ENSG00000231100-ENSG00000271890
1 159543931 1:159543931 A G G intergenic_region MODIFIER RP11-740C1.2-OR10AE1P ENSG00000231100-ENSG00000271890
1 159544523 1:159544523 A C C intergenic_region MODIFIER RP11-740C1.2-OR10AE1P ENSG00000231100-ENSG00000271890
1 159547203 1:159547203 C G G downstream_gene_variant MODIFIER OR10AE1P ENSG00000271890
1 159550104 1:159550104 T C C downstream_gene_variant MODIFIER OR10AE1P ENSG00000271890
1 159556051 1:159556051 A G G upstream_gene_variant MODIFIER OR10AE1P ENSG00000271890
1 159557515 1:159557515 G C C upstream_gene_variant MODIFIER APCS ENSG00000132703
1 159562292 1:159562292 C T T downstream_gene_variant MODIFIER APCS ENSG00000132703
1 159563701 1:159563701 T G G upstream_gene_variant MODIFIER OR10J6P ENSG00000158731
1 159563832 1:159563832 C A A upstream_gene_variant MODIFIER OR10J6P ENSG00000158731
1 159564628 1:159564628 A G G upstream_gene_variant MODIFIER OR10J6P ENSG00000158731
1 159566492 1:159566492 T C C upstream_gene_variant MODIFIER OR10J6P ENSG00000158731
1 159567865 1:159567865 A G G upstream_gene_variant MODIFIER OR10J6P ENSG00000158731
1 159569135 1:159569135 T A A downstream_gene_variant MODIFIER OR10J6P ENSG00000158731
1 159573679 1:159573679 G A A downstream_gene_variant MODIFIER OR10J6P ENSG00000158731
1 159573701 1:159573701 C T T downstream_gene_variant MODIFIER OR10J6P ENSG00000158731
1 159575119 1:159575119 G A A intergenic_region MODIFIER OR10J6P-CRPP1 ENSG00000158731-ENSG00000223603
1 159577301 1:159577301 G C C intergenic_region MODIFIER OR10J6P-CRPP1 ENSG00000158731-ENSG00000223603
1 159577438 1:159577438 C T T intergenic_region MODIFIER OR10J6P-CRPP1 ENSG00000158731-ENSG00000223603
1 161463876 1:161463876 G C C intergenic_region MODIFIER RP11-122G18.7-FCGR2A ENSG00000215840-ENSG00000143226
1 161465420 1:161465420 A G G intergenic_region MODIFIER RP11-122G18.7-FCGR2A ENSG00000215840-ENSG00000143226
1 161474961 1:161474961 G T T upstream_gene_variant MODIFIER FCGR2A ENSG00000143226
1 161475750 1:161475750 G A A upstream_gene_variant MODIFIER FCGR2A ENSG00000143226
1 161476204 1:161476204 C T T stop_gained HIGH FCGR2A ENSG00000143226
1 161476205 1:161476205 A G G missense_variant MODERATE FCGR2A ENSG00000143226
1 161476533 1:161476533 T C C downstream_gene_variant MODIFIER FCGR2A ENSG00000143226
1 161476949 1:161476949 C G G downstream_gene_variant MODIFIER FCGR2A ENSG00000143226
1 161477066 1:161477066 G A A downstream_gene_variant MODIFIER FCGR2A ENSG00000143226
1 161477204 1:161477204 C T T downstream_gene_variant MODIFIER FCGR2A ENSG00000143226
1 161477747 1:161477747 T A A downstream_gene_variant MODIFIER FCGR2A ENSG00000143226
1 161477816 1:161477816 C T T downstream_gene_variant MODIFIER FCGR2A ENSG00000143226
1 161478708 1:161478708 G A A upstream_gene_variant MODIFIER RP11-25K21.6 ENSG00000273112
1 161479352 1:161479352 G A A upstream_gene_variant MODIFIER RP11-25K21.6 ENSG00000273112
1 161479438 1:161479438 C T T upstream_gene_variant MODIFIER RP11-25K21.6 ENSG00000273112
1 161479599 1:161479599 G A A upstream_gene_variant MODIFIER RP11-25K21.6 ENSG00000273112
1 161653737 1:161653737 T C C downstream_gene_variant MODIFIER RPL31P11 ENSG00000213075
1 161658821 1:161658821 A G G upstream_gene_variant MODIFIER RPL31P11 ENSG00000213075
1 161660209 1:161660209 C A A intergenic_region MODIFIER RPL31P11-Y_RNA ENSG00000213075-ENSG00000199595
1 161660718 1:161660718 T C C intergenic_region MODIFIER RPL31P11-Y_RNA ENSG00000213075-ENSG00000199595
1 161661411 1:161661411 G T T intergenic_region MODIFIER RPL31P11-Y_RNA ENSG00000213075-ENSG00000199595
1 161662005 1:161662005 C T T intergenic_region MODIFIER RPL31P11-Y_RNA ENSG00000213075-ENSG00000199595
1 161666633 1:161666633 A G G upstream_gene_variant MODIFIER Y_RNA ENSG00000199595
1 161670827 1:161670827 C T T downstream_gene_variant MODIFIER Y_RNA ENSG00000199595
1 161671306 1:161671306 G T T downstream_gene_variant MODIFIER Y_RNA ENSG00000199595
1 219502193 1:219502193 G A A intergenic_region MODIFIER RP11-135J2.3-RP11-392O17.1 ENSG00000223842-ENSG00000228536
1 219503157 1:219503157 G T T intergenic_region MODIFIER RP11-135J2.3-RP11-392O17.1 ENSG00000223842-ENSG00000228536
1 219504140 1:219504140 C T T intergenic_region MODIFIER RP11-135J2.3-RP11-392O17.1 ENSG00000223842-ENSG00000228536
1 219504309 1:219504309 C T T intergenic_region MODIFIER RP11-135J2.3-RP11-392O17.1 ENSG00000223842-ENSG00000228536
1 219507580 1:219507580 C T T intergenic_region MODIFIER RP11-135J2.3-RP11-392O17.1 ENSG00000223842-ENSG00000228536
1 219512204 1:219512204 T C C intergenic_region MODIFIER RP11-135J2.3-RP11-392O17.1 ENSG00000223842-ENSG00000228536
1 219517826 1:219517826 G A A intergenic_region MODIFIER RP11-135J2.3-RP11-392O17.1 ENSG00000223842-ENSG00000228536
1 219519489 1:219519489 A C C intergenic_region MODIFIER RP11-135J2.3-RP11-392O17.1 ENSG00000223842-ENSG00000228536
1 219519711 1:219519711 C T T intergenic_region MODIFIER RP11-135J2.3-RP11-392O17.1 ENSG00000223842-ENSG00000228536
1 219520440 1:219520440 C T T intergenic_region MODIFIER RP11-135J2.3-RP11-392O17.1 ENSG00000223842-ENSG00000228536
1 219524884 1:219524884 C T T intergenic_region MODIFIER RP11-135J2.3-RP11-392O17.1 ENSG00000223842-ENSG00000228536
1 219527478 1:219527478 A T T intergenic_region MODIFIER RP11-135J2.3-RP11-392O17.1 ENSG00000223842-ENSG00000228536
1 219528001 1:219528001 G A A intergenic_region MODIFIER RP11-135J2.3-RP11-392O17.1 ENSG00000223842-ENSG00000228536
1 219529029 1:219529029 C T T intergenic_region MODIFIER RP11-135J2.3-RP11-392O17.1 ENSG00000223842-ENSG00000228536
1 219529045 1:219529045 A G G intergenic_region MODIFIER RP11-135J2.3-RP11-392O17.1 ENSG00000223842-ENSG00000228536
1 219538251 1:219538251 G A A intergenic_region MODIFIER RP11-135J2.3-RP11-392O17.1 ENSG00000223842-ENSG00000228536
1 219538312 1:219538312 A G G intergenic_region MODIFIER RP11-135J2.3-RP11-392O17.1 ENSG00000223842-ENSG00000228536
1 219538512 1:219538512 T G G intergenic_region MODIFIER RP11-135J2.3-RP11-392O17.1 ENSG00000223842-ENSG00000228536
1 219539306 1:219539306 T C C intergenic_region MODIFIER RP11-135J2.3-RP11-392O17.1 ENSG00000223842-ENSG00000228536
1 219539437 1:219539437 A G G intergenic_region MODIFIER RP11-135J2.3-RP11-392O17.1 ENSG00000223842-ENSG00000228536
1 219539635 1:219539635 T A A intergenic_region MODIFIER RP11-135J2.3-RP11-392O17.1 ENSG00000223842-ENSG00000228536
1 219542894 1:219542894 G A A intergenic_region MODIFIER RP11-135J2.3-RP11-392O17.1 ENSG00000223842-ENSG00000228536
1 219542942 1:219542942 C T T intergenic_region MODIFIER RP11-135J2.3-RP11-392O17.1 ENSG00000223842-ENSG00000228536
1 219547825 1:219547825 G T T intergenic_region MODIFIER RP11-135J2.3-RP11-392O17.1 ENSG00000223842-ENSG00000228536
1 219549146 1:219549146 C T T intergenic_region MODIFIER RP11-135J2.3-RP11-392O17.1 ENSG00000223842-ENSG00000228536
1 219550027 1:219550027 C T T intergenic_region MODIFIER RP11-135J2.3-RP11-392O17.1 ENSG00000223842-ENSG00000228536
1 225956883 1:225956883 T C C intergenic_region MODIFIER RP11-145A3.1-SRP9 ENSG00000227496-ENSG00000143742
1 225958099 1:225958099 A G G intergenic_region MODIFIER RP11-145A3.1-SRP9 ENSG00000227496-ENSG00000143742
1 225959491 1:225959491 C T T intergenic_region MODIFIER RP11-145A3.1-SRP9 ENSG00000227496-ENSG00000143742
1 225959519 1:225959519 T C C intergenic_region MODIFIER RP11-145A3.1-SRP9 ENSG00000227496-ENSG00000143742
1 225961942 1:225961942 C T T upstream_gene_variant MODIFIER SRP9 ENSG00000143742
1 225962525 1:225962525 A G G upstream_gene_variant MODIFIER SRP9 ENSG00000143742
1 225962917 1:225962917 T G G upstream_gene_variant MODIFIER SRP9 ENSG00000143742
2 66638331 2:66638331 T G G intergenic_region MODIFIER AC092669.3-MEIS1-AS3 ENSG00000232164-ENSG00000226819
2 66639309 2:66639309 T G G intergenic_region MODIFIER AC092669.3-MEIS1-AS3 ENSG00000232164-ENSG00000226819
2 66647632 2:66647632 A C C intergenic_region MODIFIER AC092669.3-MEIS1-AS3 ENSG00000232164-ENSG00000226819
2 66650533 2:66650533 G A A downstream_gene_variant MODIFIER MEIS1-AS3 ENSG00000226819
2 66650774 2:66650774 T C C downstream_gene_variant MODIFIER MEIS1-AS3 ENSG00000226819
2 66661309 2:66661309 G C C upstream_gene_variant MODIFIER MEIS1-AS3 ENSG00000226819
2 66665930 2:66665930 T A A upstream_gene_variant MODIFIER MEIS1 ENSG00000143995
2 66666588 2:66666588 G A A 5_prime_UTR_variant MODIFIER MEIS1 ENSG00000143995
2 66671852 2:66671852 G A A upstream_gene_variant MODIFIER MEIS1-AS2 ENSG00000230749
2 66674652 2:66674652 A G G downstream_gene_variant MODIFIER MEIS1 ENSG00000143995
2 66675761 2:66675761 A G G downstream_gene_variant MODIFIER MEIS1 ENSG00000143995
2 66678155 2:66678155 A G G intron_variant MODIFIER MEIS1 ENSG00000143995
2 66679259 2:66679259 T C C intron_variant MODIFIER MEIS1 ENSG00000143995
2 66681304 2:66681304 C T T intron_variant MODIFIER MEIS1 ENSG00000143995
2 66685130 2:66685130 G A A upstream_gene_variant MODIFIER MEIS1 ENSG00000143995
2 66686845 2:66686845 C T T upstream_gene_variant MODIFIER MEIS1 ENSG00000143995
2 66689791 2:66689791 C T T intron_variant MODIFIER MEIS1 ENSG00000143995
2 66690322 2:66690322 A G G intron_variant MODIFIER MEIS1 ENSG00000143995
2 118638336 2:118638336 T C C intron_variant MODIFIER HTR5BP ENSG00000125631
2 118639163 2:118639163 T C C intron_variant MODIFIER HTR5BP ENSG00000125631
2 118639298 2:118639298 G T T intron_variant MODIFIER HTR5BP ENSG00000125631
2 118642093 2:118642093 T C C intron_variant MODIFIER HTR5BP ENSG00000125631
2 118657978 2:118657978 C A A intron_variant MODIFIER HTR5BP ENSG00000125631
2 118657990 2:118657990 T C C intron_variant MODIFIER HTR5BP ENSG00000125631
2 118658004 2:118658004 T A A intron_variant MODIFIER HTR5BP ENSG00000125631
2 118658017 2:118658017 C T T intron_variant MODIFIER HTR5BP ENSG00000125631
2 118661032 2:118661032 A T T downstream_gene_variant MODIFIER HTR5BP ENSG00000125631
2 118662395 2:118662395 A G G downstream_gene_variant MODIFIER HTR5BP ENSG00000125631
2 118664762 2:118664762 G A A downstream_gene_variant MODIFIER HTR5BP ENSG00000125631
2 118665074 2:118665074 G C C downstream_gene_variant MODIFIER HTR5BP ENSG00000125631
2 118667776 2:118667776 G A A intron_variant MODIFIER HTR5BP ENSG00000125631
2 118667793 2:118667793 G A A intron_variant MODIFIER HTR5BP ENSG00000125631
2 118671206 2:118671206 G A A downstream_gene_variant MODIFIER CCDC93 ENSG00000125633
2 118671494 2:118671494 G A A downstream_gene_variant MODIFIER CCDC93 ENSG00000125633
2 118672643 2:118672643 G A A downstream_gene_variant MODIFIER CCDC93 ENSG00000125633
2 118675337 2:118675337 A G G 3_prime_UTR_variant MODIFIER CCDC93 ENSG00000125633
2 118676385 2:118676385 T C C 3_prime_UTR_variant MODIFIER CCDC93 ENSG00000125633
2 118677813 2:118677813 C T T 3_prime_UTR_variant MODIFIER CCDC93 ENSG00000125633
2 118681153 2:118681153 C G G intron_variant MODIFIER HTR5BP ENSG00000125631
2 118684133 2:118684133 A G G downstream_gene_variant MODIFIER CCDC93 ENSG00000125633
2 118684873 2:118684873 G A A downstream_gene_variant MODIFIER CCDC93 ENSG00000125633
2 118685065 2:118685065 T C C downstream_gene_variant MODIFIER CCDC93 ENSG00000125633
2 118685415 2:118685415 A G G downstream_gene_variant MODIFIER CCDC93 ENSG00000125633
2 118685503 2:118685503 A G G downstream_gene_variant MODIFIER CCDC93 ENSG00000125633
2 118685662 2:118685662 G C C downstream_gene_variant MODIFIER CCDC93 ENSG00000125633
2 118687645 2:118687645 T G G downstream_gene_variant MODIFIER AC009303.3 ENSG00000224967
2 118690792 2:118690792 G T T downstream_gene_variant MODIFIER AC009303.3 ENSG00000224967
2 118690820 2:118690820 T C C downstream_gene_variant MODIFIER AC009303.3 ENSG00000224967
2 118693249 2:118693249 C T T upstream_gene_variant MODIFIER AC009303.3 ENSG00000224967
2 118694379 2:118694379 C T T upstream_gene_variant MODIFIER AC009303.3 ENSG00000224967
2 118694943 2:118694943 T A A upstream_gene_variant MODIFIER AC009303.3 ENSG00000224967
2 118697676 2:118697676 T C C upstream_gene_variant MODIFIER CCDC93 ENSG00000125633
2 118698074 2:118698074 T A A upstream_gene_variant MODIFIER CCDC93 ENSG00000125633
2 118700137 2:118700137 C T T intron_variant MODIFIER CCDC93 ENSG00000125633
2 118703719 2:118703719 G C C upstream_gene_variant MODIFIER CCDC93 ENSG00000125633
2 118705886 2:118705886 T C C upstream_gene_variant MODIFIER CCDC93 ENSG00000125633
2 118706990 2:118706990 A G G upstream_gene_variant MODIFIER CCDC93 ENSG00000125633
2 118707282 2:118707282 A T T upstream_gene_variant MODIFIER CCDC93 ENSG00000125633
2 118712113 2:118712113 T C C upstream_gene_variant MODIFIER CCDC93 ENSG00000125633
2 118712411 2:118712411 C T T upstream_gene_variant MODIFIER CCDC93 ENSG00000125633
2 118712802 2:118712802 G A A upstream_gene_variant MODIFIER CCDC93 ENSG00000125633
2 118713877 2:118713877 T C C upstream_gene_variant MODIFIER CCDC93 ENSG00000125633
2 118719139 2:118719139 G A A intron_variant MODIFIER CCDC93 ENSG00000125633
2 118720271 2:118720271 A G G intron_variant MODIFIER CCDC93 ENSG00000125633
2 118724004 2:118724004 C T T intron_variant MODIFIER CCDC93 ENSG00000125633
2 118724837 2:118724837 G A A intron_variant MODIFIER CCDC93 ENSG00000125633
2 118729582 2:118729582 G A A intron_variant MODIFIER CCDC93 ENSG00000125633
2 118732831 2:118732831 G A A missense_variant MODERATE CCDC93 ENSG00000125633
2 118736370 2:118736370 C T T intron_variant MODIFIER CCDC93 ENSG00000125633
2 118739791 2:118739791 G C C intron_variant MODIFIER CCDC93 ENSG00000125633
2 118742157 2:118742157 G A A intron_variant MODIFIER CCDC93 ENSG00000125633
2 118743276 2:118743276 A T T intron_variant MODIFIER CCDC93 ENSG00000125633
2 118747026 2:118747026 T C C intron_variant MODIFIER CCDC93 ENSG00000125633
2 118749282 2:118749282 C G G upstream_gene_variant MODIFIER AC009303.1 ENSG00000235066
2 118757793 2:118757793 G C C upstream_gene_variant MODIFIER CCDC93 ENSG00000125633
2 118759428 2:118759428 T C C upstream_gene_variant MODIFIER CCDC93 ENSG00000125633
2 118760940 2:118760940 T C C upstream_gene_variant MODIFIER CCDC93 ENSG00000125633
2 118761192 2:118761192 A G G upstream_gene_variant MODIFIER CCDC93 ENSG00000125633
2 118762697 2:118762697 G A A upstream_gene_variant MODIFIER CCDC93 ENSG00000125633
2 118762818 2:118762818 G A A upstream_gene_variant MODIFIER CCDC93 ENSG00000125633
2 118764427 2:118764427 T C C intron_variant MODIFIER CCDC93 ENSG00000125633
2 118769866 2:118769866 A T T upstream_gene_variant MODIFIER RN7SL111P ENSG00000243510
2 118775189 2:118775189 G A A upstream_gene_variant MODIFIER CCDC93 ENSG00000125633
2 118778106 2:118778106 C T T downstream_gene_variant MODIFIER RN7SL111P ENSG00000243510
2 118778486 2:118778486 T C C downstream_gene_variant MODIFIER RN7SL111P ENSG00000243510
2 118779769 2:118779769 C T T intergenic_region MODIFIER RN7SL111P-INSIG2 ENSG00000243510-ENSG00000125629
2 169239686 2:169239686 A G G intergenic_region MODIFIER STK39-RN7SL95P ENSG00000198648-ENSG00000239230
2 169240666 2:169240666 C G G intergenic_region MODIFIER STK39-RN7SL95P ENSG00000198648-ENSG00000239230
2 169245098 2:169245098 T A A intergenic_region MODIFIER STK39-RN7SL95P ENSG00000198648-ENSG00000239230
2 169245661 2:169245661 A T T intergenic_region MODIFIER STK39-RN7SL95P ENSG00000198648-ENSG00000239230
2 169246562 2:169246562 C T T intergenic_region MODIFIER STK39-RN7SL95P ENSG00000198648-ENSG00000239230
2 169265449 2:169265449 G T T intergenic_region MODIFIER STK39-RN7SL95P ENSG00000198648-ENSG00000239230
2 169294221 2:169294221 A G G downstream_gene_variant MODIFIER RN7SL95P ENSG00000239230
2 169295628 2:169295628 A C C downstream_gene_variant MODIFIER RN7SL95P ENSG00000239230
2 169298842 2:169298842 T C C upstream_gene_variant MODIFIER RN7SL95P ENSG00000239230
2 169299997 2:169299997 G C C upstream_gene_variant MODIFIER RN7SL95P ENSG00000239230
2 169301920 2:169301920 A G G upstream_gene_variant MODIFIER RN7SL95P ENSG00000239230
2 169304555 2:169304555 A C C upstream_gene_variant MODIFIER RN7SL813P ENSG00000241074
2 169304912 2:169304912 A G G upstream_gene_variant MODIFIER RN7SL813P ENSG00000241074
2 169307391 2:169307391 A G G upstream_gene_variant MODIFIER RN7SL813P ENSG00000241074
2 169310321 2:169310321 C T T upstream_gene_variant MODIFIER CERS6 ENSG00000172292
2 169314620 2:169314620 A G G intron_variant MODIFIER CERS6 ENSG00000172292
2 169316949 2:169316949 C T T intron_variant MODIFIER CERS6 ENSG00000172292
2 169317423 2:169317423 G C C intron_variant MODIFIER CERS6 ENSG00000172292
2 169317926 2:169317926 C T T intron_variant MODIFIER CERS6 ENSG00000172292
2 169319924 2:169319924 C G G intron_variant MODIFIER CERS6 ENSG00000172292
2 169324257 2:169324257 C T T intron_variant MODIFIER CERS6 ENSG00000172292
2 169324970 2:169324970 G A A intron_variant MODIFIER CERS6 ENSG00000172292
2 169325215 2:169325215 T A A intron_variant MODIFIER CERS6 ENSG00000172292
2 169327995 2:169327995 A T T intron_variant MODIFIER CERS6 ENSG00000172292
2 169330056 2:169330056 G A A intron_variant MODIFIER CERS6 ENSG00000172292
2 169330162 2:169330162 C T T intron_variant MODIFIER CERS6 ENSG00000172292
2 169330260 2:169330260 A C C intron_variant MODIFIER CERS6 ENSG00000172292
2 169330608 2:169330608 C T T intron_variant MODIFIER CERS6 ENSG00000172292
2 169331384 2:169331384 G C C intron_variant MODIFIER CERS6 ENSG00000172292
2 169333160 2:169333160 T A A intron_variant MODIFIER CERS6 ENSG00000172292
2 169333810 2:169333810 C T T intron_variant MODIFIER CERS6 ENSG00000172292
2 169338828 2:169338828 C A A intron_variant MODIFIER CERS6 ENSG00000172292
2 169340129 2:169340129 T C C intron_variant MODIFIER CERS6 ENSG00000172292
2 169340853 2:169340853 G A A intron_variant MODIFIER CERS6 ENSG00000172292
2 169340918 2:169340918 C T T intron_variant MODIFIER CERS6 ENSG00000172292
2 169340983 2:169340983 T C C intron_variant MODIFIER CERS6 ENSG00000172292
2 169341368 2:169341368 G A A intron_variant MODIFIER CERS6 ENSG00000172292
2 169341723 2:169341723 G A A intron_variant MODIFIER CERS6 ENSG00000172292
2 169341796 2:169341796 T A A intron_variant MODIFIER CERS6 ENSG00000172292
2 169341908 2:169341908 G A A intron_variant MODIFIER CERS6 ENSG00000172292
2 169341912 2:169341912 C T T intron_variant MODIFIER CERS6 ENSG00000172292
2 169342152 2:169342152 G A A intron_variant MODIFIER CERS6 ENSG00000172292
2 169342226 2:169342226 A G G intron_variant MODIFIER CERS6 ENSG00000172292
2 169342257 2:169342257 A G G intron_variant MODIFIER CERS6 ENSG00000172292
2 169342350 2:169342350 A C C intron_variant MODIFIER CERS6 ENSG00000172292
2 169342661 2:169342661 G A A intron_variant MODIFIER CERS6 ENSG00000172292
2 169342771 2:169342771 T A A intron_variant MODIFIER CERS6 ENSG00000172292
2 169343072 2:169343072 G A A intron_variant MODIFIER CERS6 ENSG00000172292
2 169343174 2:169343174 A C C intron_variant MODIFIER CERS6 ENSG00000172292
2 169343205 2:169343205 A G G intron_variant MODIFIER CERS6 ENSG00000172292
2 169344224 2:169344224 G A A intron_variant MODIFIER CERS6 ENSG00000172292
2 169344519 2:169344519 T C C intron_variant MODIFIER CERS6 ENSG00000172292
2 169344923 2:169344923 G A A intron_variant MODIFIER CERS6 ENSG00000172292
2 169345253 2:169345253 G A A intron_variant MODIFIER CERS6 ENSG00000172292
2 169345409 2:169345409 A C C intron_variant MODIFIER CERS6 ENSG00000172292
2 169346115 2:169346115 T C C intron_variant MODIFIER CERS6 ENSG00000172292
2 169346117 2:169346117 A C C intron_variant MODIFIER CERS6 ENSG00000172292
2 169346614 2:169346614 G A A intron_variant MODIFIER CERS6 ENSG00000172292
2 169346662 2:169346662 T C C intron_variant MODIFIER CERS6 ENSG00000172292
2 169346758 2:169346758 G C C intron_variant MODIFIER CERS6 ENSG00000172292
2 169347103 2:169347103 A G G intron_variant MODIFIER CERS6 ENSG00000172292
2 169347138 2:169347138 C T T intron_variant MODIFIER CERS6 ENSG00000172292
2 169347343 2:169347343 A G G intron_variant MODIFIER CERS6 ENSG00000172292
2 169347885 2:169347885 G A A intron_variant MODIFIER CERS6 ENSG00000172292
2 169348361 2:169348361 C T T intron_variant MODIFIER CERS6 ENSG00000172292
2 169352406 2:169352406 G T T intron_variant MODIFIER CERS6 ENSG00000172292
2 169353049 2:169353049 C T T intron_variant MODIFIER CERS6 ENSG00000172292
2 169353357 2:169353357 C G G intron_variant MODIFIER CERS6 ENSG00000172292
2 169354896 2:169354896 G A A intron_variant MODIFIER CERS6 ENSG00000172292
3 196343817 3:196343817 A G G intergenic_region MODIFIER FBXO45-LINC01063 ENSG00000174013-ENSG00000232065
3 196349004 3:196349004 C T T intergenic_region MODIFIER FBXO45-LINC01063 ENSG00000174013-ENSG00000232065
3 196350876 3:196350876 T C C intergenic_region MODIFIER FBXO45-LINC01063 ENSG00000174013-ENSG00000232065
3 196352726 3:196352726 G A A intergenic_region MODIFIER FBXO45-LINC01063 ENSG00000174013-ENSG00000232065
3 196354501 3:196354501 C T T downstream_gene_variant MODIFIER LINC01063 ENSG00000232065
3 196354623 3:196354623 C T T downstream_gene_variant MODIFIER LINC01063 ENSG00000232065
3 196368077 3:196368077 T A A intron_variant MODIFIER NRROS ENSG00000174004
3 196368501 3:196368501 A G G intron_variant MODIFIER NRROS ENSG00000174004
3 196373630 3:196373630 A G G intron_variant MODIFIER NRROS ENSG00000174004
3 196373652 3:196373652 T C C intron_variant MODIFIER NRROS ENSG00000174004
4 9933514 4:9933514 C T T intron_variant MODIFIER SLC2A9 ENSG00000109667
4 9935584 4:9935584 G A A intron_variant MODIFIER SLC2A9 ENSG00000109667
4 9958093 4:9958093 G C C intron_variant MODIFIER SLC2A9 ENSG00000109667
4 9960168 4:9960168 C A A intron_variant MODIFIER SLC2A9 ENSG00000109667
4 9962226 4:9962226 G C C intron_variant MODIFIER SLC2A9 ENSG00000109667
4 9967255 4:9967255 A G G intron_variant MODIFIER SLC2A9 ENSG00000109667
4 9972920 4:9972920 T C C intron_variant MODIFIER SLC2A9 ENSG00000109667
4 9974682 4:9974682 T C C intron_variant MODIFIER SLC2A9 ENSG00000109667
4 9977128 4:9977128 C T T intron_variant MODIFIER SLC2A9 ENSG00000109667
4 9979261 4:9979261 T G G downstream_gene_variant MODIFIER SLC2A9 ENSG00000109667
4 9981599 4:9981599 C T T downstream_gene_variant MODIFIER SLC2A9 ENSG00000109667
4 9981754 4:9981754 G A A downstream_gene_variant MODIFIER SLC2A9 ENSG00000109667
4 9985235 4:9985235 C T T downstream_gene_variant MODIFIER SLC2A9 ENSG00000109667
4 9986616 4:9986616 C T T downstream_gene_variant MODIFIER SLC2A9 ENSG00000109667
4 9989220 4:9989220 T C C intron_variant MODIFIER SLC2A9 ENSG00000109667
4 9990429 4:9990429 A G G intron_variant MODIFIER SLC2A9 ENSG00000109667
4 9991723 4:9991723 C T T intron_variant MODIFIER SLC2A9 ENSG00000109667
4 9992998 4:9992998 T C C downstream_gene_variant MODIFIER SLC2A9 ENSG00000109667
4 9996604 4:9996604 C T T downstream_gene_variant MODIFIER SLC2A9 ENSG00000109667
4 10003451 4:10003451 C T T upstream_gene_variant MODIFIER RP11-448G15.1 ENSG00000250413
4 10003912 4:10003912 T C C upstream_gene_variant MODIFIER RP11-448G15.1 ENSG00000250413
4 10004949 4:10004949 T C C upstream_gene_variant MODIFIER RP11-448G15.1 ENSG00000250413
4 10006915 4:10006915 G T T upstream_gene_variant MODIFIER RP11-448G15.1 ENSG00000250413
4 10009064 4:10009064 C T T intron_variant MODIFIER SLC2A9 ENSG00000109667
4 12468507 4:12468507 C T T intergenic_region MODIFIER RNU6-578P-RP11-352E6.1 ENSG00000212282-ENSG00000249995
4 12468902 4:12468902 C T T intergenic_region MODIFIER RNU6-578P-RP11-352E6.1 ENSG00000212282-ENSG00000249995
4 12472362 4:12472362 A T T intergenic_region MODIFIER RNU6-578P-RP11-352E6.1 ENSG00000212282-ENSG00000249995
4 12472372 4:12472372 A T T intergenic_region MODIFIER RNU6-578P-RP11-352E6.1 ENSG00000212282-ENSG00000249995
4 12730369 4:12730369 A G G intergenic_region MODIFIER RP11-352E6.1-RP11-22A3.2 ENSG00000249995-ENSG00000250371
4 12731259 4:12731259 C A A intergenic_region MODIFIER RP11-352E6.1-RP11-22A3.2 ENSG00000249995-ENSG00000250371
4 12731260 4:12731260 A T T intergenic_region MODIFIER RP11-352E6.1-RP11-22A3.2 ENSG00000249995-ENSG00000250371
4 12732596 4:12732596 T A A intergenic_region MODIFIER RP11-352E6.1-RP11-22A3.2 ENSG00000249995-ENSG00000250371
4 12733694 4:12733694 A G G intergenic_region MODIFIER RP11-352E6.1-RP11-22A3.2 ENSG00000249995-ENSG00000250371
4 12734687 4:12734687 C A A intergenic_region MODIFIER RP11-352E6.1-RP11-22A3.2 ENSG00000249995-ENSG00000250371
4 12736496 4:12736496 G C C intergenic_region MODIFIER RP11-352E6.1-RP11-22A3.2 ENSG00000249995-ENSG00000250371
4 12739899 4:12739899 A C C intergenic_region MODIFIER RP11-352E6.1-RP11-22A3.2 ENSG00000249995-ENSG00000250371
4 12740962 4:12740962 C T T intergenic_region MODIFIER RP11-352E6.1-RP11-22A3.2 ENSG00000249995-ENSG00000250371
4 12741366 4:12741366 C G G intergenic_region MODIFIER RP11-352E6.1-RP11-22A3.2 ENSG00000249995-ENSG00000250371
4 12742263 4:12742263 A G G intergenic_region MODIFIER RP11-352E6.1-RP11-22A3.2 ENSG00000249995-ENSG00000250371
4 12744112 4:12744112 C T T intergenic_region MODIFIER RP11-352E6.1-RP11-22A3.2 ENSG00000249995-ENSG00000250371
4 12745868 4:12745868 T C C intergenic_region MODIFIER RP11-352E6.1-RP11-22A3.2 ENSG00000249995-ENSG00000250371
4 12748791 4:12748791 C A A intergenic_region MODIFIER RP11-352E6.1-RP11-22A3.2 ENSG00000249995-ENSG00000250371
4 12749352 4:12749352 A C C intergenic_region MODIFIER RP11-352E6.1-RP11-22A3.2 ENSG00000249995-ENSG00000250371
4 12749501 4:12749501 C T T intergenic_region MODIFIER RP11-352E6.1-RP11-22A3.2 ENSG00000249995-ENSG00000250371
4 12750254 4:12750254 C G G intergenic_region MODIFIER RP11-352E6.1-RP11-22A3.2 ENSG00000249995-ENSG00000250371
4 12751592 4:12751592 C A A intergenic_region MODIFIER RP11-352E6.1-RP11-22A3.2 ENSG00000249995-ENSG00000250371
4 12753566 4:12753566 G A A intergenic_region MODIFIER RP11-352E6.1-RP11-22A3.2 ENSG00000249995-ENSG00000250371
4 12756153 4:12756153 C A A intergenic_region MODIFIER RP11-352E6.1-RP11-22A3.2 ENSG00000249995-ENSG00000250371
4 12756357 4:12756357 G T T intergenic_region MODIFIER RP11-352E6.1-RP11-22A3.2 ENSG00000249995-ENSG00000250371
4 12758076 4:12758076 G A A intergenic_region MODIFIER RP11-352E6.1-RP11-22A3.2 ENSG00000249995-ENSG00000250371
4 12762949 4:12762949 C A A intergenic_region MODIFIER RP11-352E6.1-RP11-22A3.2 ENSG00000249995-ENSG00000250371
4 12913340 4:12913340 A G G intergenic_region MODIFIER RP11-22A3.2-RP11-22A3.1 ENSG00000250371-ENSG00000250098
4 12920790 4:12920790 T C C intergenic_region MODIFIER RP11-22A3.2-RP11-22A3.1 ENSG00000250371-ENSG00000250098
4 12921454 4:12921454 A G G intergenic_region MODIFIER RP11-22A3.2-RP11-22A3.1 ENSG00000250371-ENSG00000250098
4 12922783 4:12922783 T C C intergenic_region MODIFIER RP11-22A3.2-RP11-22A3.1 ENSG00000250371-ENSG00000250098
4 12923542 4:12923542 G C C intergenic_region MODIFIER RP11-22A3.2-RP11-22A3.1 ENSG00000250371-ENSG00000250098
4 12925107 4:12925107 A C C intergenic_region MODIFIER RP11-22A3.2-RP11-22A3.1 ENSG00000250371-ENSG00000250098
4 12925905 4:12925905 A C C intergenic_region MODIFIER RP11-22A3.2-RP11-22A3.1 ENSG00000250371-ENSG00000250098
4 12928313 4:12928313 A C C intergenic_region MODIFIER RP11-22A3.2-RP11-22A3.1 ENSG00000250371-ENSG00000250098
4 12929066 4:12929066 T C C intergenic_region MODIFIER RP11-22A3.2-RP11-22A3.1 ENSG00000250371-ENSG00000250098
4 12933537 4:12933537 T C C intergenic_region MODIFIER RP11-22A3.2-RP11-22A3.1 ENSG00000250371-ENSG00000250098
4 12935417 4:12935417 A G G intergenic_region MODIFIER RP11-22A3.2-RP11-22A3.1 ENSG00000250371-ENSG00000250098
4 12935727 4:12935727 C T T intergenic_region MODIFIER RP11-22A3.2-RP11-22A3.1 ENSG00000250371-ENSG00000250098
4 12937185 4:12937185 A G G intergenic_region MODIFIER RP11-22A3.2-RP11-22A3.1 ENSG00000250371-ENSG00000250098
4 12937630 4:12937630 C G G intergenic_region MODIFIER RP11-22A3.2-RP11-22A3.1 ENSG00000250371-ENSG00000250098
4 12938357 4:12938357 T G G intergenic_region MODIFIER RP11-22A3.2-RP11-22A3.1 ENSG00000250371-ENSG00000250098
4 12938371 4:12938371 C T T intergenic_region MODIFIER RP11-22A3.2-RP11-22A3.1 ENSG00000250371-ENSG00000250098
4 12940583 4:12940583 T A A intergenic_region MODIFIER RP11-22A3.2-RP11-22A3.1 ENSG00000250371-ENSG00000250098
4 12940762 4:12940762 A G G intergenic_region MODIFIER RP11-22A3.2-RP11-22A3.1 ENSG00000250371-ENSG00000250098
4 12941082 4:12941082 C A A intergenic_region MODIFIER RP11-22A3.2-RP11-22A3.1 ENSG00000250371-ENSG00000250098
4 12941287 4:12941287 G T T intergenic_region MODIFIER RP11-22A3.2-RP11-22A3.1 ENSG00000250371-ENSG00000250098
4 12942525 4:12942525 T G G intergenic_region MODIFIER RP11-22A3.2-RP11-22A3.1 ENSG00000250371-ENSG00000250098
4 12945415 4:12945415 T G G downstream_gene_variant MODIFIER RP11-22A3.1 ENSG00000250098
4 12945448 4:12945448 T C C downstream_gene_variant MODIFIER RP11-22A3.1 ENSG00000250098
4 12945568 4:12945568 C G G downstream_gene_variant MODIFIER RP11-22A3.1 ENSG00000250098
4 12945836 4:12945836 A G G downstream_gene_variant MODIFIER RP11-22A3.1 ENSG00000250098
4 12945844 4:12945844 G C C downstream_gene_variant MODIFIER RP11-22A3.1 ENSG00000250098
4 12946197 4:12946197 A C C downstream_gene_variant MODIFIER RP11-22A3.1 ENSG00000250098
4 12946275 4:12946275 G A A downstream_gene_variant MODIFIER RP11-22A3.1 ENSG00000250098
4 12947678 4:12947678 G C C downstream_gene_variant MODIFIER RP11-22A3.1 ENSG00000250098
4 12948973 4:12948973 A T T downstream_gene_variant MODIFIER RP11-22A3.1 ENSG00000250098
4 12949449 4:12949449 C G G intron_variant MODIFIER RP11-22A3.1 ENSG00000250098
4 12949994 4:12949994 C G G intron_variant MODIFIER RP11-22A3.1 ENSG00000250098
4 12950099 4:12950099 A G G non_coding_transcript_exon_variant MODIFIER RP11-22A3.1 ENSG00000250098
4 12950276 4:12950276 A T T non_coding_transcript_exon_variant MODIFIER RP11-22A3.1 ENSG00000250098
4 12950510 4:12950510 G T T upstream_gene_variant MODIFIER RP11-22A3.1 ENSG00000250098
4 12950686 4:12950686 C T T upstream_gene_variant MODIFIER RP11-22A3.1 ENSG00000250098
4 12950696 4:12950696 C T T upstream_gene_variant MODIFIER RP11-22A3.1 ENSG00000250098
4 12951043 4:12951043 G A A upstream_gene_variant MODIFIER RP11-22A3.1 ENSG00000250098
4 12953269 4:12953269 T C C upstream_gene_variant MODIFIER RP11-22A3.1 ENSG00000250098
4 12954017 4:12954017 A C C upstream_gene_variant MODIFIER RP11-22A3.1 ENSG00000250098
4 12954108 4:12954108 A G G upstream_gene_variant MODIFIER RP11-22A3.1 ENSG00000250098
4 12954481 4:12954481 G T T upstream_gene_variant MODIFIER RP11-22A3.1 ENSG00000250098
4 12954527 4:12954527 G A A upstream_gene_variant MODIFIER RP11-22A3.1 ENSG00000250098
4 12954707 4:12954707 T C C upstream_gene_variant MODIFIER RP11-22A3.1 ENSG00000250098
4 12955679 4:12955679 A G G intergenic_region MODIFIER RP11-22A3.1-RNU6-962P ENSG00000250098-ENSG00000252235
4 12956169 4:12956169 T C C intergenic_region MODIFIER RP11-22A3.1-RNU6-962P ENSG00000250098-ENSG00000252235
4 12956475 4:12956475 C G G intergenic_region MODIFIER RP11-22A3.1-RNU6-962P ENSG00000250098-ENSG00000252235
4 12957788 4:12957788 T A A intergenic_region MODIFIER RP11-22A3.1-RNU6-962P ENSG00000250098-ENSG00000252235
4 12958127 4:12958127 G A A intergenic_region MODIFIER RP11-22A3.1-RNU6-962P ENSG00000250098-ENSG00000252235
4 12958585 4:12958585 A G G intergenic_region MODIFIER RP11-22A3.1-RNU6-962P ENSG00000250098-ENSG00000252235
4 12959340 4:12959340 G A A intergenic_region MODIFIER RP11-22A3.1-RNU6-962P ENSG00000250098-ENSG00000252235
4 12959526 4:12959526 C T T intergenic_region MODIFIER RP11-22A3.1-RNU6-962P ENSG00000250098-ENSG00000252235
4 12959589 4:12959589 G A A intergenic_region MODIFIER RP11-22A3.1-RNU6-962P ENSG00000250098-ENSG00000252235
4 12961411 4:12961411 G A A intergenic_region MODIFIER RP11-22A3.1-RNU6-962P ENSG00000250098-ENSG00000252235
4 12961968 4:12961968 T G G intergenic_region MODIFIER RP11-22A3.1-RNU6-962P ENSG00000250098-ENSG00000252235
4 12962324 4:12962324 G A A intergenic_region MODIFIER RP11-22A3.1-RNU6-962P ENSG00000250098-ENSG00000252235
4 12962782 4:12962782 A C C intergenic_region MODIFIER RP11-22A3.1-RNU6-962P ENSG00000250098-ENSG00000252235
4 12964780 4:12964780 G A A intergenic_region MODIFIER RP11-22A3.1-RNU6-962P ENSG00000250098-ENSG00000252235
4 12964972 4:12964972 A G G intergenic_region MODIFIER RP11-22A3.1-RNU6-962P ENSG00000250098-ENSG00000252235
4 12965113 4:12965113 G A A intergenic_region MODIFIER RP11-22A3.1-RNU6-962P ENSG00000250098-ENSG00000252235
4 12965624 4:12965624 C A A intergenic_region MODIFIER RP11-22A3.1-RNU6-962P ENSG00000250098-ENSG00000252235
4 12967729 4:12967729 A C C intergenic_region MODIFIER RP11-22A3.1-RNU6-962P ENSG00000250098-ENSG00000252235
4 12968343 4:12968343 T C C intergenic_region MODIFIER RP11-22A3.1-RNU6-962P ENSG00000250098-ENSG00000252235
4 12973131 4:12973131 A G G intergenic_region MODIFIER RP11-22A3.1-RNU6-962P ENSG00000250098-ENSG00000252235
4 106517866 4:106517866 G A A intron_variant MODIFIER ARHGEF38 ENSG00000236699
4 106520742 4:106520742 C T T intron_variant MODIFIER ARHGEF38 ENSG00000236699
4 106520852 4:106520852 C T T intron_variant MODIFIER ARHGEF38 ENSG00000236699
4 106523563 4:106523563 G A A intron_variant MODIFIER ARHGEF38 ENSG00000236699
4 106523932 4:106523932 C A A intron_variant MODIFIER ARHGEF38 ENSG00000236699
4 106524954 4:106524954 C T T intron_variant MODIFIER ARHGEF38 ENSG00000236699
4 106526694 4:106526694 C A A intron_variant MODIFIER ARHGEF38 ENSG00000236699
4 106527508 4:106527508 T G G intron_variant MODIFIER ARHGEF38 ENSG00000236699
4 106599814 4:106599814 C T T 3_prime_UTR_variant MODIFIER ARHGEF38 ENSG00000236699
4 106600338 4:106600338 A C C 3_prime_UTR_variant MODIFIER ARHGEF38 ENSG00000236699
4 106603014 4:106603014 G A A upstream_gene_variant MODIFIER RP11-311D14.1 ENSG00000248778
4 106603272 4:106603272 G A A upstream_gene_variant MODIFIER RP11-311D14.1 ENSG00000248778
4 106604190 4:106604190 A G G synonymous_variant LOW INTS12 ENSG00000138785
4 106604364 4:106604364 A G G synonymous_variant LOW INTS12 ENSG00000138785
4 106604786 4:106604786 G C C upstream_gene_variant MODIFIER RP11-311D14.1 ENSG00000248778
4 106605720 4:106605720 A C C upstream_gene_variant MODIFIER RP11-311D14.1 ENSG00000248778
4 106606608 4:106606608 A G G downstream_gene_variant MODIFIER ARHGEF38 ENSG00000236699
4 106610931 4:106610931 C T T upstream_gene_variant MODIFIER INTS12 ENSG00000138785
4 106611537 4:106611537 A C C upstream_gene_variant MODIFIER INTS12 ENSG00000138785
4 106613753 4:106613753 T C C upstream_gene_variant MODIFIER ARHGEF38 ENSG00000236699
4 106615603 4:106615603 C T T upstream_gene_variant MODIFIER ARHGEF38 ENSG00000236699
4 106617092 4:106617092 C A A upstream_gene_variant MODIFIER ARHGEF38 ENSG00000236699
4 106617361 4:106617361 G A A upstream_gene_variant MODIFIER ARHGEF38 ENSG00000236699
4 106618219 4:106618219 A G G upstream_gene_variant MODIFIER ARHGEF38 ENSG00000236699
4 106619140 4:106619140 G T T upstream_gene_variant MODIFIER ARHGEF38 ENSG00000236699
4 106620983 4:106620983 C T T upstream_gene_variant MODIFIER ARHGEF38 ENSG00000236699
4 106621508 4:106621508 G C C downstream_gene_variant MODIFIER ARHGEF38 ENSG00000236699
4 106622190 4:106622190 T C C intron_variant MODIFIER INTS12 ENSG00000138785
4 106623442 4:106623442 G A A intron_variant MODIFIER INTS12 ENSG00000138785
4 106623674 4:106623674 A T T intron_variant MODIFIER INTS12 ENSG00000138785
4 106624285 4:106624285 C T T intron_variant MODIFIER INTS12 ENSG00000138785
4 106624502 4:106624502 T C C intron_variant MODIFIER INTS12 ENSG00000138785
4 106624529 4:106624529 C T T intron_variant MODIFIER INTS12 ENSG00000138785
4 106624800 4:106624800 C T T splice_region_variant&intron_variant LOW INTS12 ENSG00000138785
4 106628955 4:106628955 C T T upstream_gene_variant MODIFIER GSTCD ENSG00000138780
4 106631356 4:106631356 C T T upstream_gene_variant MODIFIER INTS12 ENSG00000138785
4 106631870 4:106631870 A G G upstream_gene_variant MODIFIER INTS12 ENSG00000138785
4 106632657 4:106632657 G A A upstream_gene_variant MODIFIER INTS12 ENSG00000138785
4 106633029 4:106633029 A G G upstream_gene_variant MODIFIER INTS12 ENSG00000138785
4 106633045 4:106633045 T A A upstream_gene_variant MODIFIER INTS12 ENSG00000138785
4 106634736 4:106634736 T C C upstream_gene_variant MODIFIER INTS12 ENSG00000138785
4 106635902 4:106635902 A G G upstream_gene_variant MODIFIER GSTCD ENSG00000138780
4 106636598 4:106636598 A G G upstream_gene_variant MODIFIER GSTCD ENSG00000138780
4 106638256 4:106638256 T G G upstream_gene_variant MODIFIER GSTCD ENSG00000138780
4 106638697 4:106638697 A G G upstream_gene_variant MODIFIER GSTCD ENSG00000138780
4 106639712 4:106639712 A G G downstream_gene_variant MODIFIER GSTCD ENSG00000138780
4 106642108 4:106642108 T C C downstream_gene_variant MODIFIER GSTCD ENSG00000138780
4 106643161 4:106643161 G A A downstream_gene_variant MODIFIER GSTCD ENSG00000138780
4 106643818 4:106643818 T A A downstream_gene_variant MODIFIER GSTCD ENSG00000138780
4 106646349 4:106646349 A G G intron_variant MODIFIER GSTCD ENSG00000138780
4 106646886 4:106646886 G A A intron_variant MODIFIER GSTCD ENSG00000138780
4 106647023 4:106647023 T G G intron_variant MODIFIER GSTCD ENSG00000138780
4 106647299 4:106647299 A G G intron_variant MODIFIER GSTCD ENSG00000138780
4 106647366 4:106647366 C T T intron_variant MODIFIER GSTCD ENSG00000138780
4 106647679 4:106647679 C T T intron_variant MODIFIER GSTCD ENSG00000138780
4 106648641 4:106648641 C T T intron_variant MODIFIER GSTCD ENSG00000138780
4 106648865 4:106648865 C T T intron_variant MODIFIER GSTCD ENSG00000138780
4 106650038 4:106650038 A G G intron_variant MODIFIER GSTCD ENSG00000138780
4 106650116 4:106650116 G A A intron_variant MODIFIER GSTCD ENSG00000138780
4 106651251 4:106651251 A G G intron_variant MODIFIER GSTCD ENSG00000138780
4 106651953 4:106651953 G T T intron_variant MODIFIER GSTCD ENSG00000138780
4 106652137 4:106652137 A G G intron_variant MODIFIER GSTCD ENSG00000138780
4 106653634 4:106653634 A G G intron_variant MODIFIER GSTCD ENSG00000138780
4 106654142 4:106654142 T C C intron_variant MODIFIER GSTCD ENSG00000138780
4 106654844 4:106654844 G A A intron_variant MODIFIER GSTCD ENSG00000138780
4 106655719 4:106655719 T C C intron_variant MODIFIER GSTCD ENSG00000138780
4 106656076 4:106656076 A G G intron_variant MODIFIER GSTCD ENSG00000138780
4 106657658 4:106657658 T G G intron_variant MODIFIER GSTCD ENSG00000138780
4 106658658 4:106658658 G A A intron_variant MODIFIER GSTCD ENSG00000138780
4 106660324 4:106660324 A G G intron_variant MODIFIER GSTCD ENSG00000138780
4 106661194 4:106661194 G A A intron_variant MODIFIER GSTCD ENSG00000138780
4 106661970 4:106661970 A G G intron_variant MODIFIER GSTCD ENSG00000138780
4 106662692 4:106662692 G C C downstream_gene_variant MODIFIER RP11-45L9.1 ENSG00000251175
4 106663234 4:106663234 C T T downstream_gene_variant MODIFIER RP11-45L9.1 ENSG00000251175
4 106663657 4:106663657 C T T downstream_gene_variant MODIFIER RP11-45L9.1 ENSG00000251175
4 106664111 4:106664111 T C C downstream_gene_variant MODIFIER RP11-45L9.1 ENSG00000251175
4 106665995 4:106665995 T A A downstream_gene_variant MODIFIER RP11-45L9.1 ENSG00000251175
4 106666335 4:106666335 C G G downstream_gene_variant MODIFIER RP11-45L9.1 ENSG00000251175
4 106668025 4:106668025 T C C intron_variant MODIFIER GSTCD ENSG00000138780
4 106668546 4:106668546 G A A intron_variant MODIFIER GSTCD ENSG00000138780
4 106669294 4:106669294 C T T intron_variant MODIFIER GSTCD ENSG00000138780
4 106670589 4:106670589 G C C intron_variant MODIFIER GSTCD ENSG00000138780
4 106671473 4:106671473 C T T intron_variant MODIFIER GSTCD ENSG00000138780
4 106672511 4:106672511 T G G intron_variant MODIFIER GSTCD ENSG00000138780
4 106675104 4:106675104 G A A intron_variant MODIFIER GSTCD ENSG00000138780
4 106675946 4:106675946 A T T intron_variant MODIFIER GSTCD ENSG00000138780
4 106676301 4:106676301 A G G intron_variant MODIFIER GSTCD ENSG00000138780
4 106677384 4:106677384 G A A intron_variant MODIFIER GSTCD ENSG00000138780
4 106677541 4:106677541 A T T intron_variant MODIFIER GSTCD ENSG00000138780
4 106677999 4:106677999 C T T intron_variant MODIFIER GSTCD ENSG00000138780
4 106679692 4:106679692 A G G intron_variant MODIFIER GSTCD ENSG00000138780
4 106679848 4:106679848 G A A intron_variant MODIFIER GSTCD ENSG00000138780
4 106680363 4:106680363 G A A intron_variant MODIFIER GSTCD ENSG00000138780
4 106681036 4:106681036 A G G intron_variant MODIFIER GSTCD ENSG00000138780
4 106681179 4:106681179 A G G intron_variant MODIFIER GSTCD ENSG00000138780
4 106682436 4:106682436 T C C 3_prime_UTR_variant MODIFIER GSTCD ENSG00000138780
4 106685633 4:106685633 T C C downstream_gene_variant MODIFIER GSTCD ENSG00000138780
4 106685825 4:106685825 C A A downstream_gene_variant MODIFIER GSTCD ENSG00000138780
4 106687959 4:106687959 A T T downstream_gene_variant MODIFIER GSTCD ENSG00000138780
4 106688904 4:106688904 A G G intron_variant MODIFIER GSTCD ENSG00000138780
4 106692473 4:106692473 G C C intron_variant MODIFIER GSTCD ENSG00000138780
4 106692481 4:106692481 A G G intron_variant MODIFIER GSTCD ENSG00000138780
4 106692944 4:106692944 C T T intron_variant MODIFIER GSTCD ENSG00000138780
4 106694122 4:106694122 C T T intron_variant MODIFIER GSTCD ENSG00000138780
4 106694647 4:106694647 A G G intron_variant MODIFIER GSTCD ENSG00000138780
4 106696247 4:106696247 T G G intron_variant MODIFIER GSTCD ENSG00000138780
4 106696756 4:106696756 A G G intron_variant MODIFIER GSTCD ENSG00000138780
4 106696777 4:106696777 G C C intron_variant MODIFIER GSTCD ENSG00000138780
4 106697254 4:106697254 G A A intron_variant MODIFIER GSTCD ENSG00000138780
4 106700822 4:106700822 C G G intron_variant MODIFIER GSTCD ENSG00000138780
4 106701679 4:106701679 A T T intron_variant MODIFIER GSTCD ENSG00000138780
4 106703394 4:106703394 C T T intron_variant MODIFIER GSTCD ENSG00000138780
4 106703543 4:106703543 A G G intron_variant MODIFIER GSTCD ENSG00000138780
4 106703557 4:106703557 A G G intron_variant MODIFIER GSTCD ENSG00000138780
4 106705339 4:106705339 G A A intron_variant MODIFIER GSTCD ENSG00000138780
4 106705363 4:106705363 C G G intron_variant MODIFIER GSTCD ENSG00000138780
4 106707297 4:106707297 T C C intron_variant MODIFIER GSTCD ENSG00000138780
4 106708764 4:106708764 C T T intron_variant MODIFIER GSTCD ENSG00000138780
4 106708785 4:106708785 C T T intron_variant MODIFIER GSTCD ENSG00000138780
4 106710092 4:106710092 A G G intron_variant MODIFIER GSTCD ENSG00000138780
4 106710454 4:106710454 G T T intron_variant MODIFIER GSTCD ENSG00000138780
4 106710653 4:106710653 T C C intron_variant MODIFIER GSTCD ENSG00000138780
4 106712346 4:106712346 C T T intron_variant MODIFIER GSTCD ENSG00000138780
4 106713490 4:106713490 G A A intron_variant MODIFIER GSTCD ENSG00000138780
4 106715148 4:106715148 T A A intron_variant MODIFIER GSTCD ENSG00000138780
4 106716124 4:106716124 C T T intron_variant MODIFIER GSTCD ENSG00000138780
4 106716527 4:106716527 T G G intron_variant MODIFIER GSTCD ENSG00000138780
4 106717539 4:106717539 T G G intron_variant MODIFIER GSTCD ENSG00000138780
4 106719192 4:106719192 A G G intron_variant MODIFIER GSTCD ENSG00000138780
4 106719973 4:106719973 G T T intron_variant MODIFIER GSTCD ENSG00000138780
4 106724464 4:106724464 A G G intron_variant MODIFIER GSTCD ENSG00000138780
4 106725140 4:106725140 T A A intron_variant MODIFIER GSTCD ENSG00000138780
4 106729933 4:106729933 C T T intron_variant MODIFIER GSTCD ENSG00000138780
4 106730342 4:106730342 C G G intron_variant MODIFIER GSTCD ENSG00000138780
4 106730710 4:106730710 C A A intron_variant MODIFIER GSTCD ENSG00000138780
4 106733380 4:106733380 C T T downstream_gene_variant MODIFIER RP11-45L9.1 ENSG00000251175
4 106734346 4:106734346 A G G downstream_gene_variant MODIFIER RP11-45L9.1 ENSG00000251175
4 106735662 4:106735662 C T T downstream_gene_variant MODIFIER RP11-45L9.1 ENSG00000251175
4 106736936 4:106736936 T C C intron_variant MODIFIER GSTCD ENSG00000138780
4 106737382 4:106737382 G A A intron_variant MODIFIER GSTCD ENSG00000138780
4 106738760 4:106738760 A G G intron_variant MODIFIER GSTCD ENSG00000138780
4 106739374 4:106739374 G A A intron_variant MODIFIER GSTCD ENSG00000138780
4 106739593 4:106739593 G T T intron_variant MODIFIER GSTCD ENSG00000138780
4 106741163 4:106741163 G A A intron_variant MODIFIER GSTCD ENSG00000138780
4 106742216 4:106742216 T C C splice_region_variant&non_coding_transcript_exon_variant LOW RP11-45L9.1 ENSG00000251175
4 106745751 4:106745751 T C C downstream_gene_variant MODIFIER GSTCD ENSG00000138780
4 106745948 4:106745948 T C C downstream_gene_variant MODIFIER GSTCD ENSG00000138780
4 106746012 4:106746012 A G G downstream_gene_variant MODIFIER GSTCD ENSG00000138780
4 106746065 4:106746065 C T T downstream_gene_variant MODIFIER GSTCD ENSG00000138780
4 123050910 4:123050910 T G G intergenic_region MODIFIER RN7SL335P-KIAA1109 ENSG00000241037-ENSG00000138688
4 123051685 4:123051685 C T T intergenic_region MODIFIER RN7SL335P-KIAA1109 ENSG00000241037-ENSG00000138688
4 123052186 4:123052186 G C C intergenic_region MODIFIER RN7SL335P-KIAA1109 ENSG00000241037-ENSG00000138688
4 123054271 4:123054271 G T T intergenic_region MODIFIER RN7SL335P-KIAA1109 ENSG00000241037-ENSG00000138688
4 123056932 4:123056932 A G G intergenic_region MODIFIER RN7SL335P-KIAA1109 ENSG00000241037-ENSG00000138688
4 123057411 4:123057411 C A A intergenic_region MODIFIER RN7SL335P-KIAA1109 ENSG00000241037-ENSG00000138688
4 123060210 4:123060210 A G G intergenic_region MODIFIER RN7SL335P-KIAA1109 ENSG00000241037-ENSG00000138688
4 123060255 4:123060255 C T T intergenic_region MODIFIER RN7SL335P-KIAA1109 ENSG00000241037-ENSG00000138688
4 123060541 4:123060541 C T T intergenic_region MODIFIER RN7SL335P-KIAA1109 ENSG00000241037-ENSG00000138688
4 123061401 4:123061401 G A A intergenic_region MODIFIER RN7SL335P-KIAA1109 ENSG00000241037-ENSG00000138688
4 123064582 4:123064582 T G G intergenic_region MODIFIER RN7SL335P-KIAA1109 ENSG00000241037-ENSG00000138688
4 123065724 4:123065724 C G G intergenic_region MODIFIER RN7SL335P-KIAA1109 ENSG00000241037-ENSG00000138688
4 123068398 4:123068398 A G G intergenic_region MODIFIER RN7SL335P-KIAA1109 ENSG00000241037-ENSG00000138688
4 123068817 4:123068817 T C C upstream_gene_variant MODIFIER KIAA1109 ENSG00000138688
4 123069200 4:123069200 C T T upstream_gene_variant MODIFIER KIAA1109 ENSG00000138688
4 123069369 4:123069369 G A A upstream_gene_variant MODIFIER KIAA1109 ENSG00000138688
4 123071608 4:123071608 G A A upstream_gene_variant MODIFIER KIAA1109 ENSG00000138688
4 123075794 4:123075794 C T T intron_variant MODIFIER KIAA1109 ENSG00000138688
4 123079440 4:123079440 A G G intron_variant MODIFIER KIAA1109 ENSG00000138688
4 123079595 4:123079595 C G G intron_variant MODIFIER KIAA1109 ENSG00000138688
4 123079722 4:123079722 A G G intron_variant MODIFIER KIAA1109 ENSG00000138688
4 123083272 4:123083272 A G G intron_variant MODIFIER KIAA1109 ENSG00000138688
4 123085682 4:123085682 A G G intron_variant MODIFIER KIAA1109 ENSG00000138688
4 123087497 4:123087497 A C C upstream_gene_variant MODIFIER KIAA1109 ENSG00000138688
4 123091049 4:123091049 G A A upstream_gene_variant MODIFIER KIAA1109 ENSG00000138688
4 123091678 4:123091678 C T T upstream_gene_variant MODIFIER KIAA1109 ENSG00000138688
4 123098839 4:123098839 A G G intron_variant MODIFIER KIAA1109 ENSG00000138688
4 123102597 4:123102597 C T T upstream_gene_variant MODIFIER KIAA1109 ENSG00000138688
4 123106222 4:123106222 T C C upstream_gene_variant MODIFIER KIAA1109 ENSG00000138688
4 123108168 4:123108168 G A A intron_variant MODIFIER KIAA1109 ENSG00000138688
4 123110152 4:123110152 G A A intron_variant MODIFIER KIAA1109 ENSG00000138688
4 123111869 4:123111869 G A A intron_variant MODIFIER KIAA1109 ENSG00000138688
4 123117729 4:123117729 T C C upstream_gene_variant MODIFIER KIAA1109 ENSG00000138688
4 123117955 4:123117955 T C C intron_variant MODIFIER KIAA1109 ENSG00000138688
4 123124149 4:123124149 T A A intron_variant MODIFIER KIAA1109 ENSG00000138688
4 123128901 4:123128901 T A A upstream_gene_variant MODIFIER KIAA1109 ENSG00000138688
4 123134158 4:123134158 G A A intron_variant MODIFIER KIAA1109 ENSG00000138688
4 123138006 4:123138006 A G G upstream_gene_variant MODIFIER KIAA1109 ENSG00000138688
4 123143358 4:123143358 G A A intron_variant MODIFIER KIAA1109 ENSG00000138688
4 123149154 4:123149154 C T T downstream_gene_variant MODIFIER KIAA1109 ENSG00000138688
4 123163562 4:123163562 A G G upstream_gene_variant MODIFIER KIAA1109 ENSG00000138688
4 123169866 4:123169866 A G G downstream_gene_variant MODIFIER KIAA1109 ENSG00000138688
4 123172576 4:123172576 C G G upstream_gene_variant MODIFIER KIAA1109 ENSG00000138688
4 123181402 4:123181402 T C C intron_variant MODIFIER KIAA1109 ENSG00000138688
4 123185663 4:123185663 C A A intron_variant MODIFIER KIAA1109 ENSG00000138688
4 123186594 4:123186594 G A A intron_variant MODIFIER KIAA1109 ENSG00000138688
4 123187054 4:123187054 G A A intron_variant MODIFIER KIAA1109 ENSG00000138688
4 123189949 4:123189949 T C C intron_variant MODIFIER KIAA1109 ENSG00000138688
4 123193246 4:123193246 A G G intron_variant MODIFIER KIAA1109 ENSG00000138688
4 123195682 4:123195682 A G G intron_variant MODIFIER KIAA1109 ENSG00000138688
4 123209359 4:123209359 G A A intron_variant MODIFIER KIAA1109 ENSG00000138688
4 123212035 4:123212035 A T T intron_variant MODIFIER KIAA1109 ENSG00000138688
4 123214835 4:123214835 A G G intron_variant MODIFIER KIAA1109 ENSG00000138688
4 123214980 4:123214980 C T T intron_variant MODIFIER KIAA1109 ENSG00000138688
4 123220151 4:123220151 T C C intron_variant MODIFIER KIAA1109 ENSG00000138688
4 123221565 4:123221565 G C C intron_variant MODIFIER KIAA1109 ENSG00000138688
4 123223132 4:123223132 A G G intron_variant MODIFIER KIAA1109 ENSG00000138688
4 123241735 4:123241735 G A A upstream_gene_variant MODIFIER KIAA1109 ENSG00000138688
4 123248762 4:123248762 A C C upstream_gene_variant MODIFIER KIAA1109 ENSG00000138688
4 123250653 4:123250653 G A A downstream_gene_variant MODIFIER KIAA1109 ENSG00000138688
4 123251028 4:123251028 C T T downstream_gene_variant MODIFIER KIAA1109 ENSG00000138688
4 123257931 4:123257931 G A A upstream_gene_variant MODIFIER KIAA1109 ENSG00000138688
4 123261530 4:123261530 A C C downstream_gene_variant MODIFIER KIAA1109 ENSG00000138688
4 123261648 4:123261648 T C C downstream_gene_variant MODIFIER KIAA1109 ENSG00000138688
4 123262473 4:123262473 C G G downstream_gene_variant MODIFIER KIAA1109 ENSG00000138688
4 123266792 4:123266792 T C C upstream_gene_variant MODIFIER KIAA1109 ENSG00000138688
4 123304892 4:123304892 T C C downstream_gene_variant MODIFIER ADAD1 ENSG00000164113
4 123305599 4:123305599 G A A downstream_gene_variant MODIFIER ADAD1 ENSG00000164113
4 123306588 4:123306588 C T T downstream_gene_variant MODIFIER ADAD1 ENSG00000164113
4 123307008 4:123307008 C G G downstream_gene_variant MODIFIER ADAD1 ENSG00000164113
4 123312352 4:123312352 A C C intron_variant MODIFIER ADAD1 ENSG00000164113
4 123314166 4:123314166 G T T intron_variant MODIFIER ADAD1 ENSG00000164113
4 123315699 4:123315699 G A A intron_variant MODIFIER ADAD1 ENSG00000164113
4 123324618 4:123324618 A T T intron_variant MODIFIER ADAD1 ENSG00000164113
4 123325760 4:123325760 A G G intron_variant MODIFIER ADAD1 ENSG00000164113
4 123326486 4:123326486 C T T intron_variant MODIFIER ADAD1 ENSG00000164113
4 123337046 4:123337046 A G G intron_variant MODIFIER ADAD1 ENSG00000164113
4 123337214 4:123337214 C T T intron_variant MODIFIER ADAD1 ENSG00000164113
4 123338128 4:123338128 A C C intron_variant MODIFIER ADAD1 ENSG00000164113
4 123338193 4:123338193 T C C intron_variant MODIFIER ADAD1 ENSG00000164113
4 123339340 4:123339340 T G G intron_variant MODIFIER ADAD1 ENSG00000164113
4 123339626 4:123339626 C T T intron_variant MODIFIER ADAD1 ENSG00000164113
4 123342324 4:123342324 A G G intron_variant MODIFIER ADAD1 ENSG00000164113
4 123344398 4:123344398 G A A intron_variant MODIFIER ADAD1 ENSG00000164113
4 123344559 4:123344559 A T T intron_variant MODIFIER ADAD1 ENSG00000164113
4 123344678 4:123344678 A T T intron_variant MODIFIER ADAD1 ENSG00000164113
4 123355848 4:123355848 G A A downstream_gene_variant MODIFIER ADAD1 ENSG00000164113
4 123358901 4:123358901 G A A intergenic_region MODIFIER ADAD1-IL2 ENSG00000164113-ENSG00000109471
4 123359124 4:123359124 A C C intergenic_region MODIFIER ADAD1-IL2 ENSG00000164113-ENSG00000109471
4 123362326 4:123362326 C T T intergenic_region MODIFIER ADAD1-IL2 ENSG00000164113-ENSG00000109471
4 123367889 4:123367889 C A A downstream_gene_variant MODIFIER IL2 ENSG00000109471
4 123367997 4:123367997 A T T downstream_gene_variant MODIFIER IL2 ENSG00000109471
4 123369598 4:123369598 T C C downstream_gene_variant MODIFIER IL2 ENSG00000109471
4 123370673 4:123370673 G A A downstream_gene_variant MODIFIER IL2 ENSG00000109471
4 123371292 4:123371292 G C C downstream_gene_variant MODIFIER IL2 ENSG00000109471
4 123373897 4:123373897 G A A intron_variant MODIFIER IL2 ENSG00000109471
4 123376437 4:123376437 G A A intron_variant MODIFIER IL2 ENSG00000109471
4 123381072 4:123381072 C A A upstream_gene_variant MODIFIER IL2 ENSG00000109471
4 123381707 4:123381707 C T T upstream_gene_variant MODIFIER IL2 ENSG00000109471
4 123381900 4:123381900 G C C upstream_gene_variant MODIFIER IL2 ENSG00000109471
4 123382743 4:123382743 G A A upstream_gene_variant MODIFIER IL2 ENSG00000109471
4 123384586 4:123384586 A G G intergenic_region MODIFIER IL2-IL21 ENSG00000109471-ENSG00000138684
4 123385223 4:123385223 A G G intergenic_region MODIFIER IL2-IL21 ENSG00000109471-ENSG00000138684
4 123387087 4:123387087 C T T intergenic_region MODIFIER IL2-IL21 ENSG00000109471-ENSG00000138684
4 123389135 4:123389135 A G G intergenic_region MODIFIER IL2-IL21 ENSG00000109471-ENSG00000138684
4 123395936 4:123395936 G T T intergenic_region MODIFIER IL2-IL21 ENSG00000109471-ENSG00000138684
4 123396876 4:123396876 A T T intergenic_region MODIFIER IL2-IL21 ENSG00000109471-ENSG00000138684
4 123399373 4:123399373 G A A intergenic_region MODIFIER IL2-IL21 ENSG00000109471-ENSG00000138684
4 123399491 4:123399491 A G G intergenic_region MODIFIER IL2-IL21 ENSG00000109471-ENSG00000138684
4 123414925 4:123414925 C T T intergenic_region MODIFIER IL2-IL21 ENSG00000109471-ENSG00000138684
4 123416121 4:123416121 C T T intergenic_region MODIFIER IL2-IL21 ENSG00000109471-ENSG00000138684
4 123417106 4:123417106 A G G intergenic_region MODIFIER IL2-IL21 ENSG00000109471-ENSG00000138684
4 123417494 4:123417494 G A A intergenic_region MODIFIER IL2-IL21 ENSG00000109471-ENSG00000138684
4 123417672 4:123417672 T C C intergenic_region MODIFIER IL2-IL21 ENSG00000109471-ENSG00000138684
4 123418270 4:123418270 C T T intergenic_region MODIFIER IL2-IL21 ENSG00000109471-ENSG00000138684
4 123419760 4:123419760 G C C intergenic_region MODIFIER IL2-IL21 ENSG00000109471-ENSG00000138684
4 123422791 4:123422791 A G G intergenic_region MODIFIER IL2-IL21 ENSG00000109471-ENSG00000138684
4 123424934 4:123424934 T C C intergenic_region MODIFIER IL2-IL21 ENSG00000109471-ENSG00000138684
4 123425172 4:123425172 A G G intergenic_region MODIFIER IL2-IL21 ENSG00000109471-ENSG00000138684
4 123425511 4:123425511 A C C intergenic_region MODIFIER IL2-IL21 ENSG00000109471-ENSG00000138684
4 123429138 4:123429138 C A A intergenic_region MODIFIER IL2-IL21 ENSG00000109471-ENSG00000138684
4 123430407 4:123430407 C G G intergenic_region MODIFIER IL2-IL21 ENSG00000109471-ENSG00000138684
4 123431999 4:123431999 G A A intergenic_region MODIFIER IL2-IL21 ENSG00000109471-ENSG00000138684
4 123435565 4:123435565 C T T intergenic_region MODIFIER IL2-IL21 ENSG00000109471-ENSG00000138684
4 123435861 4:123435861 G C C intergenic_region MODIFIER IL2-IL21 ENSG00000109471-ENSG00000138684
4 123438074 4:123438074 G A A intergenic_region MODIFIER IL2-IL21 ENSG00000109471-ENSG00000138684
4 123440269 4:123440269 A G G intergenic_region MODIFIER IL2-IL21 ENSG00000109471-ENSG00000138684
4 123440494 4:123440494 C T T intergenic_region MODIFIER IL2-IL21 ENSG00000109471-ENSG00000138684
4 123440994 4:123440994 G T T intergenic_region MODIFIER IL2-IL21 ENSG00000109471-ENSG00000138684
4 123442912 4:123442912 C T T intergenic_region MODIFIER IL2-IL21 ENSG00000109471-ENSG00000138684
4 123445122 4:123445122 A G G intergenic_region MODIFIER IL2-IL21 ENSG00000109471-ENSG00000138684
4 123446963 4:123446963 G A A intergenic_region MODIFIER IL2-IL21 ENSG00000109471-ENSG00000138684
4 123450929 4:123450929 G A A intergenic_region MODIFIER IL2-IL21 ENSG00000109471-ENSG00000138684
4 123452599 4:123452599 T C C intergenic_region MODIFIER IL2-IL21 ENSG00000109471-ENSG00000138684
4 123454111 4:123454111 C A A intergenic_region MODIFIER IL2-IL21 ENSG00000109471-ENSG00000138684
4 123462760 4:123462760 C T T intergenic_region MODIFIER IL2-IL21 ENSG00000109471-ENSG00000138684
4 123464169 4:123464169 G A A intergenic_region MODIFIER IL2-IL21 ENSG00000109471-ENSG00000138684
4 123473845 4:123473845 A G G intergenic_region MODIFIER IL2-IL21 ENSG00000109471-ENSG00000138684
4 123475924 4:123475924 G A A intergenic_region MODIFIER IL2-IL21 ENSG00000109471-ENSG00000138684
4 123476742 4:123476742 G A A intergenic_region MODIFIER IL2-IL21 ENSG00000109471-ENSG00000138684
4 123479127 4:123479127 G A A intergenic_region MODIFIER IL2-IL21 ENSG00000109471-ENSG00000138684
4 123481826 4:123481826 C T T intergenic_region MODIFIER IL2-IL21 ENSG00000109471-ENSG00000138684
4 123482065 4:123482065 T C C intergenic_region MODIFIER IL2-IL21 ENSG00000109471-ENSG00000138684
4 123483416 4:123483416 A G G intergenic_region MODIFIER IL2-IL21 ENSG00000109471-ENSG00000138684
4 123488113 4:123488113 T C C intergenic_region MODIFIER IL2-IL21 ENSG00000109471-ENSG00000138684
4 123489031 4:123489031 G A A intergenic_region MODIFIER IL2-IL21 ENSG00000109471-ENSG00000138684
4 123492308 4:123492308 C G G intergenic_region MODIFIER IL2-IL21 ENSG00000109471-ENSG00000138684
4 123492505 4:123492505 G A A intergenic_region MODIFIER IL2-IL21 ENSG00000109471-ENSG00000138684
4 123495315 4:123495315 C T T intergenic_region MODIFIER IL2-IL21 ENSG00000109471-ENSG00000138684
4 123498293 4:123498293 G T T intergenic_region MODIFIER IL2-IL21 ENSG00000109471-ENSG00000138684
4 123500478 4:123500478 T C C intergenic_region MODIFIER IL2-IL21 ENSG00000109471-ENSG00000138684
4 123503540 4:123503540 T G G intergenic_region MODIFIER IL2-IL21 ENSG00000109471-ENSG00000138684
4 123503591 4:123503591 G A A intergenic_region MODIFIER IL2-IL21 ENSG00000109471-ENSG00000138684
4 123523832 4:123523832 C T T intergenic_region MODIFIER IL2-IL21 ENSG00000109471-ENSG00000138684
4 123785184 4:123785184 T C C intron_variant MODIFIER FGF2 ENSG00000138685
4 123787127 4:123787127 T A A intron_variant MODIFIER FGF2 ENSG00000138685
4 123788542 4:123788542 A G G intron_variant MODIFIER FGF2 ENSG00000138685
4 123788948 4:123788948 T C C intron_variant MODIFIER FGF2 ENSG00000138685
4 123789025 4:123789025 C G G intron_variant MODIFIER FGF2 ENSG00000138685
4 123792432 4:123792432 G A A intron_variant MODIFIER FGF2 ENSG00000138685
4 123792620 4:123792620 T A A intron_variant MODIFIER FGF2 ENSG00000138685
4 123795904 4:123795904 A G G intron_variant MODIFIER FGF2 ENSG00000138685
4 123798270 4:123798270 T C C downstream_gene_variant MODIFIER RP11-170N16.3 ENSG00000273007
4 123798874 4:123798874 C T T downstream_gene_variant MODIFIER RP11-170N16.3 ENSG00000273007
4 123799654 4:123799654 G A A downstream_gene_variant MODIFIER RP11-170N16.3 ENSG00000273007
4 123800907 4:123800907 G A A downstream_gene_variant MODIFIER RP11-170N16.3 ENSG00000273007
4 123802865 4:123802865 C T T downstream_gene_variant MODIFIER RP11-170N16.3 ENSG00000273007
4 123802968 4:123802968 C A A downstream_gene_variant MODIFIER RP11-170N16.3 ENSG00000273007
4 123803279 4:123803279 C T T intron_variant MODIFIER FGF2 ENSG00000138685
4 123805865 4:123805865 C T T downstream_gene_variant MODIFIER NUDT6 ENSG00000170917
4 123806538 4:123806538 T C C upstream_gene_variant MODIFIER RP11-170N16.3 ENSG00000273007
4 123808505 4:123808505 G A A upstream_gene_variant MODIFIER RP11-170N16.3 ENSG00000273007
4 123809122 4:123809122 A G G upstream_gene_variant MODIFIER RP11-170N16.3 ENSG00000273007
4 123810622 4:123810622 A G G upstream_gene_variant MODIFIER RP11-170N16.3 ENSG00000273007
4 123812187 4:123812187 T G G downstream_gene_variant MODIFIER NUDT6 ENSG00000170917
4 123813719 4:123813719 A C C 3_prime_UTR_variant MODIFIER FGF2 ENSG00000138685
4 123815018 4:123815018 A G G 3_prime_UTR_variant MODIFIER FGF2 ENSG00000138685
4 123816317 4:123816317 C G G 3_prime_UTR_variant MODIFIER FGF2 ENSG00000138685
4 123817175 4:123817175 T C C 3_prime_UTR_variant MODIFIER FGF2 ENSG00000138685
4 123818140 4:123818140 A C C 3_prime_UTR_variant MODIFIER FGF2 ENSG00000138685
4 123818247 4:123818247 A G G 3_prime_UTR_variant MODIFIER FGF2 ENSG00000138685
4 123819556 4:123819556 C T T downstream_gene_variant MODIFIER FGF2 ENSG00000138685
4 123820067 4:123820067 A T T downstream_gene_variant MODIFIER FGF2 ENSG00000138685
4 123820225 4:123820225 A G G downstream_gene_variant MODIFIER FGF2 ENSG00000138685
4 123820681 4:123820681 T G G downstream_gene_variant MODIFIER FGF2 ENSG00000138685
4 123822207 4:123822207 T C C downstream_gene_variant MODIFIER FGF2 ENSG00000138685
4 123822263 4:123822263 G A A downstream_gene_variant MODIFIER FGF2 ENSG00000138685
4 123828434 4:123828434 C T T intron_variant MODIFIER NUDT6 ENSG00000170917
4 123830273 4:123830273 T A A intron_variant MODIFIER NUDT6 ENSG00000170917
4 123830673 4:123830673 C G G intron_variant MODIFIER NUDT6 ENSG00000170917
4 123832807 4:123832807 C T T intron_variant MODIFIER NUDT6 ENSG00000170917
4 123834051 4:123834051 C T T intron_variant MODIFIER NUDT6 ENSG00000170917
4 123834111 4:123834111 T C C intron_variant MODIFIER NUDT6 ENSG00000170917
4 123834292 4:123834292 G C C intron_variant MODIFIER NUDT6 ENSG00000170917
4 123843236 4:123843236 G A A 3_prime_UTR_variant MODIFIER NUDT6 ENSG00000170917
4 123845102 4:123845102 T G G upstream_gene_variant MODIFIER NUDT6 ENSG00000170917
4 123845403 4:123845403 A G G upstream_gene_variant MODIFIER NUDT6 ENSG00000170917
4 123846246 4:123846246 C A A upstream_gene_variant MODIFIER NUDT6 ENSG00000170917
4 123852099 4:123852099 T C C intron_variant MODIFIER SPATA5 ENSG00000145375
4 123860858 4:123860858 C T T intron_variant MODIFIER SPATA5 ENSG00000145375
4 123862268 4:123862268 C T T intron_variant MODIFIER SPATA5 ENSG00000145375
4 123863383 4:123863383 C A A intron_variant MODIFIER SPATA5 ENSG00000145375
4 123863917 4:123863917 G A A intron_variant MODIFIER SPATA5 ENSG00000145375
4 123867499 4:123867499 A T T intron_variant MODIFIER SPATA5 ENSG00000145375
4 123872557 4:123872557 G A A intron_variant MODIFIER SPATA5 ENSG00000145375
4 123873881 4:123873881 G A A intron_variant MODIFIER SPATA5 ENSG00000145375
4 123878695 4:123878695 G A A intron_variant MODIFIER SPATA5 ENSG00000145375
4 123885929 4:123885929 A T T intron_variant MODIFIER SPATA5 ENSG00000145375
4 123891840 4:123891840 C T T intron_variant MODIFIER SPATA5 ENSG00000145375
4 123913368 4:123913368 C G G intron_variant MODIFIER SPATA5 ENSG00000145375
4 123928125 4:123928125 G A A downstream_gene_variant MODIFIER AC109357.1 ENSG00000216154
4 123929366 4:123929366 G A A upstream_gene_variant MODIFIER AC109357.1 ENSG00000216154
4 123943082 4:123943082 G C C intron_variant MODIFIER SPATA5 ENSG00000145375
4 123943660 4:123943660 G C C intron_variant MODIFIER SPATA5 ENSG00000145375
4 123944886 4:123944886 C T T intron_variant MODIFIER SPATA5 ENSG00000145375
4 123944971 4:123944971 C T T intron_variant MODIFIER SPATA5 ENSG00000145375
4 123946698 4:123946698 A G G intron_variant MODIFIER SPATA5 ENSG00000145375
4 123948566 4:123948566 C T T intron_variant MODIFIER SPATA5 ENSG00000145375
4 123958756 4:123958756 T C C intron_variant MODIFIER SPATA5 ENSG00000145375
4 123959368 4:123959368 C G G intron_variant MODIFIER SPATA5 ENSG00000145375
4 123963220 4:123963220 C T T intron_variant MODIFIER SPATA5 ENSG00000145375
4 123965925 4:123965925 A G G intron_variant MODIFIER SPATA5 ENSG00000145375
4 123967256 4:123967256 A G G intron_variant MODIFIER SPATA5 ENSG00000145375
4 123970241 4:123970241 T A A intron_variant MODIFIER SPATA5 ENSG00000145375
4 123973713 4:123973713 C G G intron_variant MODIFIER SPATA5 ENSG00000145375
4 123974658 4:123974658 G A A intron_variant MODIFIER SPATA5 ENSG00000145375
4 123976539 4:123976539 T C C intron_variant MODIFIER SPATA5 ENSG00000145375
4 123980869 4:123980869 C T T intron_variant MODIFIER SPATA5 ENSG00000145375
4 123982558 4:123982558 T G G intron_variant MODIFIER SPATA5 ENSG00000145375
4 123984355 4:123984355 G C C intron_variant MODIFIER SPATA5 ENSG00000145375
4 123984597 4:123984597 A G G intron_variant MODIFIER SPATA5 ENSG00000145375
4 123991258 4:123991258 T C C intron_variant MODIFIER SPATA5 ENSG00000145375
4 123998930 4:123998930 C G G intron_variant MODIFIER SPATA5 ENSG00000145375
4 124000081 4:124000081 C G G intron_variant MODIFIER SPATA5 ENSG00000145375
4 124007682 4:124007682 G A A intron_variant MODIFIER SPATA5 ENSG00000145375
4 124011162 4:124011162 A C C intron_variant MODIFIER SPATA5 ENSG00000145375
4 124011350 4:124011350 C G G intron_variant MODIFIER SPATA5 ENSG00000145375
4 124012748 4:124012748 C A A intron_variant MODIFIER SPATA5 ENSG00000145375
4 124013361 4:124013361 G A A intron_variant MODIFIER SPATA5 ENSG00000145375
4 124014192 4:124014192 C T T intron_variant MODIFIER SPATA5 ENSG00000145375
4 124018919 4:124018919 A G G intron_variant MODIFIER SPATA5 ENSG00000145375
4 124023735 4:124023735 G A A downstream_gene_variant MODIFIER SPATA5 ENSG00000145375
4 124024050 4:124024050 T G G downstream_gene_variant MODIFIER SPATA5 ENSG00000145375
4 124027562 4:124027562 C T T downstream_gene_variant MODIFIER SPATA5 ENSG00000145375
4 124028443 4:124028443 G A A downstream_gene_variant MODIFIER SPATA5 ENSG00000145375
4 124028628 4:124028628 T C C intron_variant MODIFIER SPATA5 ENSG00000145375
4 124029120 4:124029120 T C C intron_variant MODIFIER SPATA5 ENSG00000145375
4 124031231 4:124031231 T C C intron_variant MODIFIER SPATA5 ENSG00000145375
4 124032960 4:124032960 C T T intron_variant MODIFIER SPATA5 ENSG00000145375
4 124033363 4:124033363 A C C intron_variant MODIFIER SPATA5 ENSG00000145375
4 124036464 4:124036464 C T T intron_variant MODIFIER SPATA5 ENSG00000145375
4 124037626 4:124037626 C T T intron_variant MODIFIER SPATA5 ENSG00000145375
4 124037782 4:124037782 T C C intron_variant MODIFIER SPATA5 ENSG00000145375
4 124038111 4:124038111 A C C intron_variant MODIFIER SPATA5 ENSG00000145375
4 124039948 4:124039948 T C C intron_variant MODIFIER SPATA5 ENSG00000145375
4 124040526 4:124040526 C G G intron_variant MODIFIER SPATA5 ENSG00000145375
4 124042063 4:124042063 T G G intron_variant MODIFIER SPATA5 ENSG00000145375
4 124046590 4:124046590 C T T intron_variant MODIFIER SPATA5 ENSG00000145375
4 124047741 4:124047741 G A A intron_variant MODIFIER SPATA5 ENSG00000145375
4 124048350 4:124048350 C T T intron_variant MODIFIER SPATA5 ENSG00000145375
4 124051708 4:124051708 C T T intron_variant MODIFIER SPATA5 ENSG00000145375
4 124052669 4:124052669 C A A intron_variant MODIFIER SPATA5 ENSG00000145375
4 124053440 4:124053440 C T T intron_variant MODIFIER SPATA5 ENSG00000145375
4 124053989 4:124053989 G A A intron_variant MODIFIER SPATA5 ENSG00000145375
4 124054774 4:124054774 T C C intron_variant MODIFIER SPATA5 ENSG00000145375
4 124056126 4:124056126 C T T intron_variant MODIFIER SPATA5 ENSG00000145375
4 124056588 4:124056588 A G G intron_variant MODIFIER SPATA5 ENSG00000145375
4 124056844 4:124056844 A T T intron_variant MODIFIER SPATA5 ENSG00000145375
4 124057281 4:124057281 T G G intron_variant MODIFIER SPATA5 ENSG00000145375
4 124057421 4:124057421 G A A intron_variant MODIFIER SPATA5 ENSG00000145375
4 124058025 4:124058025 A G G intron_variant MODIFIER SPATA5 ENSG00000145375
4 124058173 4:124058173 C T T intron_variant MODIFIER SPATA5 ENSG00000145375
4 124058376 4:124058376 G A A intron_variant MODIFIER SPATA5 ENSG00000145375
4 124058465 4:124058465 A G G intron_variant MODIFIER SPATA5 ENSG00000145375
4 124069406 4:124069406 A G G intron_variant MODIFIER SPATA5 ENSG00000145375
4 124069455 4:124069455 A G G intron_variant MODIFIER SPATA5 ENSG00000145375
4 124070166 4:124070166 C A A intron_variant MODIFIER SPATA5 ENSG00000145375
4 124070300 4:124070300 A T T intron_variant MODIFIER SPATA5 ENSG00000145375
4 124070602 4:124070602 A C C intron_variant MODIFIER SPATA5 ENSG00000145375
4 124070923 4:124070923 G T T intron_variant MODIFIER SPATA5 ENSG00000145375
4 124071276 4:124071276 A T T intron_variant MODIFIER SPATA5 ENSG00000145375
4 124071459 4:124071459 G A A intron_variant MODIFIER SPATA5 ENSG00000145375
4 124072377 4:124072377 T C C intron_variant MODIFIER SPATA5 ENSG00000145375
4 124072535 4:124072535 G A A intron_variant MODIFIER SPATA5 ENSG00000145375
4 124074166 4:124074166 A G G intron_variant MODIFIER SPATA5 ENSG00000145375
4 124074880 4:124074880 C G G intron_variant MODIFIER SPATA5 ENSG00000145375
4 124075438 4:124075438 C T T intron_variant MODIFIER SPATA5 ENSG00000145375
4 124075905 4:124075905 A G G intron_variant MODIFIER SPATA5 ENSG00000145375
4 124076250 4:124076250 T C C intron_variant MODIFIER SPATA5 ENSG00000145375
4 124078215 4:124078215 G C C intron_variant MODIFIER SPATA5 ENSG00000145375
4 124079437 4:124079437 T C C intron_variant MODIFIER SPATA5 ENSG00000145375
4 124079644 4:124079644 A G G intron_variant MODIFIER SPATA5 ENSG00000145375
4 124081964 4:124081964 A G G intron_variant MODIFIER SPATA5 ENSG00000145375
4 124082656 4:124082656 T A A intron_variant MODIFIER SPATA5 ENSG00000145375
4 124085219 4:124085219 C T T intron_variant MODIFIER SPATA5 ENSG00000145375
4 124085624 4:124085624 T A A intron_variant MODIFIER SPATA5 ENSG00000145375
4 124087118 4:124087118 A C C intron_variant MODIFIER SPATA5 ENSG00000145375
4 124088140 4:124088140 A G G intron_variant MODIFIER SPATA5 ENSG00000145375
4 124093481 4:124093481 T C C intron_variant MODIFIER SPATA5 ENSG00000145375
4 124093681 4:124093681 C T T intron_variant MODIFIER SPATA5 ENSG00000145375
4 124093881 4:124093881 A G G intron_variant MODIFIER SPATA5 ENSG00000145375
4 124093922 4:124093922 G A A intron_variant MODIFIER SPATA5 ENSG00000145375
4 124095255 4:124095255 A G G intron_variant MODIFIER SPATA5 ENSG00000145375
4 124095985 4:124095985 T A A intron_variant MODIFIER SPATA5 ENSG00000145375
4 124097227 4:124097227 A G G intron_variant MODIFIER SPATA5 ENSG00000145375
4 124098412 4:124098412 G A A intron_variant MODIFIER SPATA5 ENSG00000145375
4 124098417 4:124098417 G A A intron_variant MODIFIER SPATA5 ENSG00000145375
4 124100241 4:124100241 T C C intron_variant MODIFIER SPATA5 ENSG00000145375
4 124102506 4:124102506 C A A intron_variant MODIFIER SPATA5 ENSG00000145375
4 124104650 4:124104650 A T T intron_variant MODIFIER SPATA5 ENSG00000145375
4 124105741 4:124105741 G A A intron_variant MODIFIER SPATA5 ENSG00000145375
4 124108245 4:124108245 T A A intron_variant MODIFIER SPATA5 ENSG00000145375
4 124108252 4:124108252 C T T intron_variant MODIFIER SPATA5 ENSG00000145375
4 124109245 4:124109245 C G G intron_variant MODIFIER SPATA5 ENSG00000145375
4 124110338 4:124110338 G T T intron_variant MODIFIER SPATA5 ENSG00000145375
4 124110344 4:124110344 G A A intron_variant MODIFIER SPATA5 ENSG00000145375
4 124113733 4:124113733 G T T intron_variant MODIFIER SPATA5 ENSG00000145375
4 124114130 4:124114130 G A A intron_variant MODIFIER SPATA5 ENSG00000145375
4 124114405 4:124114405 T A A intron_variant MODIFIER SPATA5 ENSG00000145375
4 124115441 4:124115441 A G G intron_variant MODIFIER SPATA5 ENSG00000145375
4 124117876 4:124117876 G T T intron_variant MODIFIER SPATA5 ENSG00000145375
4 124118848 4:124118848 G A A intron_variant MODIFIER SPATA5 ENSG00000145375
4 124124963 4:124124963 A T T intron_variant MODIFIER SPATA5 ENSG00000145375
4 124127810 4:124127810 G A A intron_variant MODIFIER SPATA5 ENSG00000145375
4 124133737 4:124133737 G A A intron_variant MODIFIER SPATA5 ENSG00000145375
4 124135931 4:124135931 A T T intron_variant MODIFIER SPATA5 ENSG00000145375
4 124137273 4:124137273 T G G intron_variant MODIFIER SPATA5 ENSG00000145375
4 124137591 4:124137591 G A A intron_variant MODIFIER SPATA5 ENSG00000145375
4 124137866 4:124137866 G A A intron_variant MODIFIER SPATA5 ENSG00000145375
4 124138291 4:124138291 C T T intron_variant MODIFIER SPATA5 ENSG00000145375
4 124140991 4:124140991 A G G intron_variant MODIFIER SPATA5 ENSG00000145375
4 124143038 4:124143038 C T T intron_variant MODIFIER SPATA5 ENSG00000145375
4 124145856 4:124145856 T G G intron_variant MODIFIER SPATA5 ENSG00000145375
4 124146220 4:124146220 T G G intron_variant MODIFIER SPATA5 ENSG00000145375
4 124147885 4:124147885 G A A intron_variant MODIFIER SPATA5 ENSG00000145375
4 124149724 4:124149724 G A A intron_variant MODIFIER SPATA5 ENSG00000145375
4 124155063 4:124155063 A G G intron_variant MODIFIER SPATA5 ENSG00000145375
4 124157987 4:124157987 G A A intron_variant MODIFIER SPATA5 ENSG00000145375
4 124162623 4:124162623 C A A intron_variant MODIFIER SPATA5 ENSG00000145375
4 124163868 4:124163868 C T T intron_variant MODIFIER SPATA5 ENSG00000145375
4 124165082 4:124165082 T C C intron_variant MODIFIER SPATA5 ENSG00000145375
4 124173051 4:124173051 G A A intron_variant MODIFIER SPATA5 ENSG00000145375
4 124173238 4:124173238 G A A intron_variant MODIFIER SPATA5 ENSG00000145375
4 124174366 4:124174366 G A A intron_variant MODIFIER SPATA5 ENSG00000145375
4 124175223 4:124175223 T C C intron_variant MODIFIER SPATA5 ENSG00000145375
4 124175676 4:124175676 T C C intron_variant MODIFIER SPATA5 ENSG00000145375
4 124175746 4:124175746 C T T intron_variant MODIFIER SPATA5 ENSG00000145375
4 124177079 4:124177079 C T T downstream_gene_variant MODIFIER CTB-51E13.1 ENSG00000250322
4 124178007 4:124178007 A G G downstream_gene_variant MODIFIER CTB-51E13.1 ENSG00000250322
4 124180891 4:124180891 T C C downstream_gene_variant MODIFIER CTB-51E13.1 ENSG00000250322
4 124181228 4:124181228 G A A intron_variant MODIFIER SPATA5 ENSG00000145375
4 124183208 4:124183208 G A A upstream_gene_variant MODIFIER CTB-51E13.1 ENSG00000250322
4 124185825 4:124185825 C T T upstream_gene_variant MODIFIER CTB-51E13.1 ENSG00000250322
4 124186047 4:124186047 A G G upstream_gene_variant MODIFIER CTB-51E13.1 ENSG00000250322
4 124186723 4:124186723 A C C intron_variant MODIFIER SPATA5 ENSG00000145375
4 124186929 4:124186929 C T T intron_variant MODIFIER SPATA5 ENSG00000145375
4 124187866 4:124187866 T G G intron_variant MODIFIER SPATA5 ENSG00000145375
4 124188858 4:124188858 A G G intron_variant MODIFIER SPATA5 ENSG00000145375
4 124190724 4:124190724 G A A intron_variant MODIFIER SPATA5 ENSG00000145375
4 124194068 4:124194068 A T T intron_variant MODIFIER SPATA5 ENSG00000145375
4 124196189 4:124196189 G A A intron_variant MODIFIER SPATA5 ENSG00000145375
4 124196627 4:124196627 A G G intron_variant MODIFIER SPATA5 ENSG00000145375
4 124196726 4:124196726 C G G intron_variant MODIFIER SPATA5 ENSG00000145375
4 124196762 4:124196762 C T T intron_variant MODIFIER SPATA5 ENSG00000145375
4 124197928 4:124197928 T C C intron_variant MODIFIER SPATA5 ENSG00000145375
4 124208018 4:124208018 A G G intron_variant MODIFIER SPATA5 ENSG00000145375
4 124209598 4:124209598 A G G intron_variant MODIFIER SPATA5 ENSG00000145375
4 124211934 4:124211934 A G G intron_variant MODIFIER SPATA5 ENSG00000145375
4 124215309 4:124215309 G A A intron_variant MODIFIER SPATA5 ENSG00000145375
4 124215907 4:124215907 T C C intron_variant MODIFIER SPATA5 ENSG00000145375
4 124227787 4:124227787 T C C intron_variant MODIFIER SPATA5 ENSG00000145375
4 124230606 4:124230606 C T T intron_variant MODIFIER SPATA5 ENSG00000145375
4 124231237 4:124231237 C T T intron_variant MODIFIER SPATA5 ENSG00000145375
4 124234145 4:124234145 G A A intron_variant MODIFIER SPATA5 ENSG00000145375
4 124235293 4:124235293 T C C 3_prime_UTR_variant MODIFIER SPATA5 ENSG00000145375
4 124235935 4:124235935 G C C 3_prime_UTR_variant MODIFIER SPATA5 ENSG00000145375
4 124236412 4:124236412 C T T 3_prime_UTR_variant MODIFIER SPATA5 ENSG00000145375
4 124242004 4:124242004 C G G downstream_gene_variant MODIFIER SPATA5 ENSG00000145375
4 124242835 4:124242835 C G G downstream_gene_variant MODIFIER SPATA5 ENSG00000145375
4 124247755 4:124247755 G A A intergenic_region MODIFIER SPATA5-SPRY1 ENSG00000145375-ENSG00000164056
4 124247942 4:124247942 C T T intergenic_region MODIFIER SPATA5-SPRY1 ENSG00000145375-ENSG00000164056
4 124248151 4:124248151 G T T intergenic_region MODIFIER SPATA5-SPRY1 ENSG00000145375-ENSG00000164056
4 124251349 4:124251349 T C C intergenic_region MODIFIER SPATA5-SPRY1 ENSG00000145375-ENSG00000164056
4 124259430 4:124259430 A G G intergenic_region MODIFIER SPATA5-SPRY1 ENSG00000145375-ENSG00000164056
4 124261107 4:124261107 G A A intergenic_region MODIFIER SPATA5-SPRY1 ENSG00000145375-ENSG00000164056
4 124272255 4:124272255 C G G intergenic_region MODIFIER SPATA5-SPRY1 ENSG00000145375-ENSG00000164056
4 124273122 4:124273122 C T T intergenic_region MODIFIER SPATA5-SPRY1 ENSG00000145375-ENSG00000164056
4 124273133 4:124273133 C T T intergenic_region MODIFIER SPATA5-SPRY1 ENSG00000145375-ENSG00000164056
4 124273134 4:124273134 T G G intergenic_region MODIFIER SPATA5-SPRY1 ENSG00000145375-ENSG00000164056
4 124277474 4:124277474 C T T intergenic_region MODIFIER SPATA5-SPRY1 ENSG00000145375-ENSG00000164056
4 124277546 4:124277546 G A A intergenic_region MODIFIER SPATA5-SPRY1 ENSG00000145375-ENSG00000164056
4 124278377 4:124278377 G A A intergenic_region MODIFIER SPATA5-SPRY1 ENSG00000145375-ENSG00000164056
4 124283682 4:124283682 G A A intergenic_region MODIFIER SPATA5-SPRY1 ENSG00000145375-ENSG00000164056
5 140758004 5:140758004 C T T upstream_gene_variant MODIFIER PCDHGA7 ENSG00000253537
5 140760850 5:140760850 C T T upstream_gene_variant MODIFIER PCDHGA7 ENSG00000253537
5 140762406 5:140762406 T C C upstream_gene_variant MODIFIER PCDHGA7 ENSG00000253537
5 140765197 5:140765197 C T T upstream_gene_variant MODIFIER PCDHGB4 ENSG00000253953
5 140767306 5:140767306 C A A upstream_gene_variant MODIFIER PCDHGB4 ENSG00000253953
5 140774131 5:140774131 G C C missense_variant MODERATE PCDHGA8 ENSG00000253767
5 140774132 5:140774132 T C C synonymous_variant LOW PCDHGA8 ENSG00000253767
5 140778760 5:140778760 G A A upstream_gene_variant MODIFIER PCDHGA9 ENSG00000261934
5 140782180 5:140782180 A G G upstream_gene_variant MODIFIER PCDHGA9 ENSG00000261934
5 140782731 5:140782731 G A A missense_variant MODERATE PCDHGA9 ENSG00000261934
5 140789026 5:140789026 T C C synonymous_variant LOW PCDHGB6 ENSG00000253305
5 140790584 5:140790584 A T T upstream_gene_variant MODIFIER PCDHGA10 ENSG00000253846
5 140791894 5:140791894 A C C upstream_gene_variant MODIFIER PCDHGA10 ENSG00000253846
5 140795339 5:140795339 T A A upstream_gene_variant MODIFIER PCDHGB7 ENSG00000254122
5 140797963 5:140797963 A G G synonymous_variant LOW PCDHGB7 ENSG00000254122
5 140799205 5:140799205 C T T synonymous_variant LOW PCDHGB7 ENSG00000254122
5 140799449 5:140799449 T A A missense_variant MODERATE PCDHGB7 ENSG00000254122
5 140800521 5:140800521 A C C upstream_gene_variant MODIFIER PCDHGA11 ENSG00000253873
5 140803570 5:140803570 T C C upstream_gene_variant MODIFIER PCDHGB8P ENSG00000248449
5 140816273 5:140816273 A G G intron_variant MODIFIER PCDHGA1 ENSG00000204956
5 140817914 5:140817914 C A A intron_variant MODIFIER PCDHGA1 ENSG00000204956
5 140818523 5:140818523 G A A intron_variant MODIFIER PCDHGA1 ENSG00000204956
5 140819708 5:140819708 C A A intron_variant MODIFIER PCDHGA1 ENSG00000204956
5 140820083 5:140820083 A G G intron_variant MODIFIER PCDHGA1 ENSG00000204956
5 140827048 5:140827048 A G G intron_variant MODIFIER PCDHGA1 ENSG00000204956
5 140827552 5:140827552 C T T intron_variant MODIFIER PCDHGA1 ENSG00000204956
5 140830438 5:140830438 C A A intron_variant MODIFIER PCDHGA1 ENSG00000204956
5 140833001 5:140833001 G C C intron_variant MODIFIER PCDHGA1 ENSG00000204956
5 140833887 5:140833887 C T T intron_variant MODIFIER PCDHGA1 ENSG00000204956
5 140836283 5:140836283 G A A intron_variant MODIFIER PCDHGA1 ENSG00000204956
5 140842331 5:140842331 G C C intron_variant MODIFIER PCDHGA1 ENSG00000204956
5 140843758 5:140843758 G C C intron_variant MODIFIER PCDHGA1 ENSG00000204956
5 140844785 5:140844785 A G G intron_variant MODIFIER PCDHGA1 ENSG00000204956
5 140847490 5:140847490 T C C intron_variant MODIFIER PCDHGA1 ENSG00000204956
5 140848851 5:140848851 A G G intron_variant MODIFIER PCDHGA1 ENSG00000204956
5 140849326 5:140849326 T C C intron_variant MODIFIER PCDHGA1 ENSG00000204956
5 140849436 5:140849436 G A A intron_variant MODIFIER PCDHGA1 ENSG00000204956
5 140851531 5:140851531 T C C upstream_gene_variant MODIFIER PCDHGC3 ENSG00000240184
5 140852055 5:140852055 C T T upstream_gene_variant MODIFIER PCDHGC3 ENSG00000240184
5 140852852 5:140852852 G A A upstream_gene_variant MODIFIER PCDHGC3 ENSG00000240184
5 140857222 5:140857222 T C C synonymous_variant LOW PCDHGC3 ENSG00000240184
5 140860480 5:140860480 C T T upstream_gene_variant MODIFIER PCDHGC4 ENSG00000242419
5 140862596 5:140862596 G A A upstream_gene_variant MODIFIER PCDHGC4 ENSG00000242419
5 140864784 5:140864784 C T T missense_variant MODERATE PCDHGC4 ENSG00000242419
5 140867152 5:140867152 C T T synonymous_variant LOW PCDHGC4 ENSG00000242419
5 140868632 5:140868632 C A A upstream_gene_variant MODIFIER PCDHGC5 ENSG00000240764
5 140872468 5:140872468 T C C intron_variant MODIFIER PCDHGA1 ENSG00000204956
5 140874196 5:140874196 A G G intron_variant MODIFIER PCDHGA1 ENSG00000204956
5 140876688 5:140876688 G T T intron_variant MODIFIER PCDHGA1 ENSG00000204956
5 140879529 5:140879529 A G G intron_variant MODIFIER PCDHGA1 ENSG00000204956
5 140880088 5:140880088 A T T intron_variant MODIFIER PCDHGA1 ENSG00000204956
5 140882765 5:140882765 C T T intron_variant MODIFIER PCDHGA1 ENSG00000204956
5 140884655 5:140884655 G A A intron_variant MODIFIER PCDHGA1 ENSG00000204956
5 140886414 5:140886414 T C C intron_variant MODIFIER PCDHGA1 ENSG00000204956
5 140886892 5:140886892 T C C intron_variant MODIFIER PCDHGA1 ENSG00000204956
5 140888232 5:140888232 C T T intron_variant MODIFIER PCDHGA1 ENSG00000204956
5 140888237 5:140888237 C A A intron_variant MODIFIER PCDHGA1 ENSG00000204956
5 140889474 5:140889474 C G G intron_variant MODIFIER PCDHGA1 ENSG00000204956
5 140891738 5:140891738 T C C 3_prime_UTR_variant MODIFIER PCDHGA1 ENSG00000204956
5 140892020 5:140892020 G A A 3_prime_UTR_variant MODIFIER PCDHGA1 ENSG00000204956
5 140895800 5:140895800 C G G 3_prime_UTR_variant MODIFIER DIAPH1 ENSG00000131504
5 140896051 5:140896051 G C C 3_prime_UTR_variant MODIFIER DIAPH1 ENSG00000131504
5 140900789 5:140900789 G A A intron_variant MODIFIER DIAPH1 ENSG00000131504
5 140903874 5:140903874 A C C downstream_gene_variant MODIFIER DIAPH1 ENSG00000131504
5 140904883 5:140904883 T C C upstream_gene_variant MODIFIER DIAPH1 ENSG00000131504
5 140905314 5:140905314 T C C upstream_gene_variant MODIFIER DIAPH1 ENSG00000131504
5 140906648 5:140906648 A G G upstream_gene_variant MODIFIER DIAPH1 ENSG00000131504
5 140907634 5:140907634 C T T upstream_gene_variant MODIFIER DIAPH1 ENSG00000131504
5 140910514 5:140910514 T G G upstream_gene_variant MODIFIER DIAPH1 ENSG00000131504
5 140911221 5:140911221 A G G intron_variant MODIFIER DIAPH1 ENSG00000131504
5 140912281 5:140912281 A G G intron_variant MODIFIER DIAPH1 ENSG00000131504
5 140915176 5:140915176 G A A upstream_gene_variant MODIFIER DIAPH1 ENSG00000131504
5 140915367 5:140915367 C T T upstream_gene_variant MODIFIER DIAPH1 ENSG00000131504
5 140915616 5:140915616 C T T upstream_gene_variant MODIFIER DIAPH1 ENSG00000131504
5 140915982 5:140915982 C A A upstream_gene_variant MODIFIER DIAPH1 ENSG00000131504
5 140917012 5:140917012 T C C upstream_gene_variant MODIFIER DIAPH1 ENSG00000131504
5 140917766 5:140917766 T C C upstream_gene_variant MODIFIER DIAPH1 ENSG00000131504
5 140918346 5:140918346 T G G upstream_gene_variant MODIFIER DIAPH1 ENSG00000131504
5 140918466 5:140918466 A T T upstream_gene_variant MODIFIER DIAPH1 ENSG00000131504
5 140919645 5:140919645 T C C intron_variant MODIFIER DIAPH1 ENSG00000131504
5 140919682 5:140919682 T C C intron_variant MODIFIER DIAPH1 ENSG00000131504
5 140919771 5:140919771 C T T intron_variant MODIFIER DIAPH1 ENSG00000131504
5 140920444 5:140920444 A T T intron_variant MODIFIER DIAPH1 ENSG00000131504
5 140921641 5:140921641 C T T intron_variant MODIFIER DIAPH1 ENSG00000131504
5 140927776 5:140927776 A C C intron_variant MODIFIER DIAPH1 ENSG00000131504
5 140928988 5:140928988 T C C intron_variant MODIFIER DIAPH1 ENSG00000131504
5 140930644 5:140930644 G T T intron_variant MODIFIER DIAPH1 ENSG00000131504
5 140931482 5:140931482 C T T intron_variant MODIFIER DIAPH1 ENSG00000131504
5 140936610 5:140936610 A T T upstream_gene_variant MODIFIER CTD-2024I7.13 ENSG00000246422
5 140939176 5:140939176 G A A upstream_gene_variant MODIFIER DIAPH1 ENSG00000131504
5 140939432 5:140939432 G A A upstream_gene_variant MODIFIER DIAPH1 ENSG00000131504
5 140940577 5:140940577 C G G upstream_gene_variant MODIFIER DIAPH1 ENSG00000131504
5 140940817 5:140940817 G C C upstream_gene_variant MODIFIER DIAPH1 ENSG00000131504
5 140941484 5:140941484 C T T upstream_gene_variant MODIFIER DIAPH1 ENSG00000131504
5 140942127 5:140942127 A G G upstream_gene_variant MODIFIER DIAPH1 ENSG00000131504
5 140942358 5:140942358 T C C upstream_gene_variant MODIFIER DIAPH1 ENSG00000131504
5 140944261 5:140944261 A C C upstream_gene_variant MODIFIER DIAPH1 ENSG00000131504
5 140944268 5:140944268 C T T upstream_gene_variant MODIFIER DIAPH1 ENSG00000131504
5 140945661 5:140945661 A C C downstream_gene_variant MODIFIER CTD-2024I7.13 ENSG00000246422
5 140950103 5:140950103 G C C intron_variant MODIFIER DIAPH1 ENSG00000131504
5 140951190 5:140951190 A G G intron_variant MODIFIER DIAPH1 ENSG00000131504
5 140951829 5:140951829 T C C intron_variant MODIFIER DIAPH1 ENSG00000131504
5 140952863 5:140952863 G A A downstream_gene_variant MODIFIER DIAPH1 ENSG00000131504
5 140952918 5:140952918 C T T downstream_gene_variant MODIFIER DIAPH1 ENSG00000131504
5 140954385 5:140954385 C T T downstream_gene_variant MODIFIER DIAPH1 ENSG00000131504
5 140955451 5:140955451 T C C downstream_gene_variant MODIFIER DIAPH1 ENSG00000131504
5 140956090 5:140956090 C G G downstream_gene_variant MODIFIER DIAPH1 ENSG00000131504
5 140957344 5:140957344 A G G downstream_gene_variant MODIFIER DIAPH1 ENSG00000131504
5 140959309 5:140959309 G A A upstream_gene_variant MODIFIER DIAPH1 ENSG00000131504
5 140961424 5:140961424 G A A upstream_gene_variant MODIFIER DIAPH1 ENSG00000131504
5 140962597 5:140962597 G A A upstream_gene_variant MODIFIER DIAPH1 ENSG00000131504
5 140963869 5:140963869 T C C upstream_gene_variant MODIFIER CTD-2024I7.1 ENSG00000240974
5 140966975 5:140966975 T C C 5_prime_UTR_premature_start_codon_gain_variant LOW DIAPH1 ENSG00000131504
5 140967576 5:140967576 T G G upstream_gene_variant MODIFIER CTD-2024I7.1 ENSG00000240974
5 140970630 5:140970630 T G G upstream_gene_variant MODIFIER DIAPH1 ENSG00000131504
5 140970897 5:140970897 C T T upstream_gene_variant MODIFIER DIAPH1 ENSG00000131504
5 156264416 5:156264416 A G G intergenic_region MODIFIER RNU6-556P-PPP1R2P3 ENSG00000199468-ENSG00000231989
5 156267507 5:156267507 A G G intergenic_region MODIFIER RNU6-556P-PPP1R2P3 ENSG00000199468-ENSG00000231989
5 156268076 5:156268076 T C C intergenic_region MODIFIER RNU6-556P-PPP1R2P3 ENSG00000199468-ENSG00000231989
5 156268119 5:156268119 C T T intergenic_region MODIFIER RNU6-556P-PPP1R2P3 ENSG00000199468-ENSG00000231989
5 156269903 5:156269903 A G G intergenic_region MODIFIER RNU6-556P-PPP1R2P3 ENSG00000199468-ENSG00000231989
5 156270663 5:156270663 T C C intergenic_region MODIFIER RNU6-556P-PPP1R2P3 ENSG00000199468-ENSG00000231989
5 156270899 5:156270899 A G G intergenic_region MODIFIER RNU6-556P-PPP1R2P3 ENSG00000199468-ENSG00000231989
5 156272070 5:156272070 C T T intergenic_region MODIFIER RNU6-556P-PPP1R2P3 ENSG00000199468-ENSG00000231989
5 156273592 5:156273592 G A A upstream_gene_variant MODIFIER PPP1R2P3 ENSG00000231989
5 156277560 5:156277560 C T T upstream_gene_variant MODIFIER PPP1R2P3 ENSG00000231989
5 156280462 5:156280462 G A A downstream_gene_variant MODIFIER PPP1R2P3 ENSG00000231989
5 156281287 5:156281287 A G G downstream_gene_variant MODIFIER PPP1R2P3 ENSG00000231989
5 156281302 5:156281302 G A A downstream_gene_variant MODIFIER PPP1R2P3 ENSG00000231989
5 156282673 5:156282673 C T T downstream_gene_variant MODIFIER PPP1R2P3 ENSG00000231989
5 156286373 5:156286373 C T T intergenic_region MODIFIER PPP1R2P3-TIMD4 ENSG00000231989-ENSG00000145850
5 156288092 5:156288092 G A A intergenic_region MODIFIER PPP1R2P3-TIMD4 ENSG00000231989-ENSG00000145850
5 156290018 5:156290018 A G G intergenic_region MODIFIER PPP1R2P3-TIMD4 ENSG00000231989-ENSG00000145850
5 156291920 5:156291920 T A A intergenic_region MODIFIER PPP1R2P3-TIMD4 ENSG00000231989-ENSG00000145850
5 156295484 5:156295484 T A A intergenic_region MODIFIER PPP1R2P3-TIMD4 ENSG00000231989-ENSG00000145850
5 156296727 5:156296727 G A A intergenic_region MODIFIER PPP1R2P3-TIMD4 ENSG00000231989-ENSG00000145850
5 156297646 5:156297646 C T T intergenic_region MODIFIER PPP1R2P3-TIMD4 ENSG00000231989-ENSG00000145850
5 156297746 5:156297746 G T T intergenic_region MODIFIER PPP1R2P3-TIMD4 ENSG00000231989-ENSG00000145850
5 156297964 5:156297964 G A A intergenic_region MODIFIER PPP1R2P3-TIMD4 ENSG00000231989-ENSG00000145850
5 156298149 5:156298149 T G G intergenic_region MODIFIER PPP1R2P3-TIMD4 ENSG00000231989-ENSG00000145850
5 156298286 5:156298286 A G G intergenic_region MODIFIER PPP1R2P3-TIMD4 ENSG00000231989-ENSG00000145850
5 156299737 5:156299737 A C C intergenic_region MODIFIER PPP1R2P3-TIMD4 ENSG00000231989-ENSG00000145850
5 156300032 5:156300032 G A A intergenic_region MODIFIER PPP1R2P3-TIMD4 ENSG00000231989-ENSG00000145850
5 156303111 5:156303111 G A A intergenic_region MODIFIER PPP1R2P3-TIMD4 ENSG00000231989-ENSG00000145850
5 156304039 5:156304039 G A A intergenic_region MODIFIER PPP1R2P3-TIMD4 ENSG00000231989-ENSG00000145850
5 156304221 5:156304221 A G G intergenic_region MODIFIER PPP1R2P3-TIMD4 ENSG00000231989-ENSG00000145850
5 156304225 5:156304225 T C C intergenic_region MODIFIER PPP1R2P3-TIMD4 ENSG00000231989-ENSG00000145850
5 156304448 5:156304448 G A A intergenic_region MODIFIER PPP1R2P3-TIMD4 ENSG00000231989-ENSG00000145850
5 156306093 5:156306093 C T T intergenic_region MODIFIER PPP1R2P3-TIMD4 ENSG00000231989-ENSG00000145850
5 156306376 5:156306376 G A A intergenic_region MODIFIER PPP1R2P3-TIMD4 ENSG00000231989-ENSG00000145850
5 156306469 5:156306469 C A A intergenic_region MODIFIER PPP1R2P3-TIMD4 ENSG00000231989-ENSG00000145850
5 156307256 5:156307256 G A A intergenic_region MODIFIER PPP1R2P3-TIMD4 ENSG00000231989-ENSG00000145850
5 156307746 5:156307746 G A A intergenic_region MODIFIER PPP1R2P3-TIMD4 ENSG00000231989-ENSG00000145850
5 156309699 5:156309699 T C C intergenic_region MODIFIER PPP1R2P3-TIMD4 ENSG00000231989-ENSG00000145850
5 156310034 5:156310034 C T T intergenic_region MODIFIER PPP1R2P3-TIMD4 ENSG00000231989-ENSG00000145850
5 156310629 5:156310629 A G G intergenic_region MODIFIER PPP1R2P3-TIMD4 ENSG00000231989-ENSG00000145850
5 156310950 5:156310950 T A A intergenic_region MODIFIER PPP1R2P3-TIMD4 ENSG00000231989-ENSG00000145850
5 156322905 5:156322905 G A A intergenic_region MODIFIER PPP1R2P3-TIMD4 ENSG00000231989-ENSG00000145850
5 156323764 5:156323764 A C C intergenic_region MODIFIER PPP1R2P3-TIMD4 ENSG00000231989-ENSG00000145850
5 156324001 5:156324001 C T T intergenic_region MODIFIER PPP1R2P3-TIMD4 ENSG00000231989-ENSG00000145850
5 156324701 5:156324701 C T T intergenic_region MODIFIER PPP1R2P3-TIMD4 ENSG00000231989-ENSG00000145850
5 156325129 5:156325129 T A A intergenic_region MODIFIER PPP1R2P3-TIMD4 ENSG00000231989-ENSG00000145850
5 156327731 5:156327731 C T T intergenic_region MODIFIER PPP1R2P3-TIMD4 ENSG00000231989-ENSG00000145850
5 156328220 5:156328220 G T T intergenic_region MODIFIER PPP1R2P3-TIMD4 ENSG00000231989-ENSG00000145850
5 156331558 5:156331558 G A A intergenic_region MODIFIER PPP1R2P3-TIMD4 ENSG00000231989-ENSG00000145850
5 156352488 5:156352488 T C C downstream_gene_variant MODIFIER APOOP1 ENSG00000270560
5 156359542 5:156359542 C T T intron_variant MODIFIER TIMD4 ENSG00000145850
5 156360434 5:156360434 C T T intron_variant MODIFIER TIMD4 ENSG00000145850
5 156360816 5:156360816 C A A intron_variant MODIFIER TIMD4 ENSG00000145850
5 156361555 5:156361555 G A A intron_variant MODIFIER TIMD4 ENSG00000145850
5 156366978 5:156366978 C T T upstream_gene_variant MODIFIER TIMD4 ENSG00000145850
5 156366988 5:156366988 G A A upstream_gene_variant MODIFIER TIMD4 ENSG00000145850
5 156367431 5:156367431 G A A upstream_gene_variant MODIFIER TIMD4 ENSG00000145850
5 156368688 5:156368688 A G G intron_variant MODIFIER TIMD4 ENSG00000145850
5 156369474 5:156369474 C T T intron_variant MODIFIER TIMD4 ENSG00000145850
5 156369476 5:156369476 A C C intron_variant MODIFIER TIMD4 ENSG00000145850
5 156370404 5:156370404 T C C intron_variant MODIFIER TIMD4 ENSG00000145850
5 156372696 5:156372696 G C C intron_variant MODIFIER TIMD4 ENSG00000145850
5 156374694 5:156374694 C T T intron_variant MODIFIER TIMD4 ENSG00000145850
5 156376276 5:156376276 C T T intron_variant MODIFIER TIMD4 ENSG00000145850
5 156380244 5:156380244 T C C intron_variant MODIFIER TIMD4 ENSG00000145850
5 156384253 5:156384253 A G G intron_variant MODIFIER TIMD4 ENSG00000145850
5 156385783 5:156385783 A G G intron_variant MODIFIER TIMD4 ENSG00000145850
5 156385807 5:156385807 A G G intron_variant MODIFIER TIMD4 ENSG00000145850
5 156386451 5:156386451 A C C intron_variant MODIFIER TIMD4 ENSG00000145850
5 156387845 5:156387845 G C C intron_variant MODIFIER TIMD4 ENSG00000145850
5 156391885 5:156391885 C T T upstream_gene_variant MODIFIER TIMD4 ENSG00000145850
5 156394854 5:156394854 G C C upstream_gene_variant MODIFIER TIMD4 ENSG00000145850
5 156395953 5:156395953 G A A intergenic_region MODIFIER TIMD4-HAVCR1 ENSG00000145850-ENSG00000113249
5 156397834 5:156397834 C T T intergenic_region MODIFIER TIMD4-HAVCR1 ENSG00000145850-ENSG00000113249
5 156397859 5:156397859 G A A intergenic_region MODIFIER TIMD4-HAVCR1 ENSG00000145850-ENSG00000113249
5 156400633 5:156400633 T C C intergenic_region MODIFIER TIMD4-HAVCR1 ENSG00000145850-ENSG00000113249
5 156403171 5:156403171 T G G intergenic_region MODIFIER TIMD4-HAVCR1 ENSG00000145850-ENSG00000113249
5 156403255 5:156403255 G A A intergenic_region MODIFIER TIMD4-HAVCR1 ENSG00000145850-ENSG00000113249
5 156403693 5:156403693 A T T intergenic_region MODIFIER TIMD4-HAVCR1 ENSG00000145850-ENSG00000113249
5 156403763 5:156403763 C T T intergenic_region MODIFIER TIMD4-HAVCR1 ENSG00000145850-ENSG00000113249
5 156404244 5:156404244 G T T intergenic_region MODIFIER TIMD4-HAVCR1 ENSG00000145850-ENSG00000113249
5 156404538 5:156404538 G C C intergenic_region MODIFIER TIMD4-HAVCR1 ENSG00000145850-ENSG00000113249
5 156404638 5:156404638 C T T intergenic_region MODIFIER TIMD4-HAVCR1 ENSG00000145850-ENSG00000113249
5 156404677 5:156404677 C T T intergenic_region MODIFIER TIMD4-HAVCR1 ENSG00000145850-ENSG00000113249
5 156407726 5:156407726 G A A intergenic_region MODIFIER TIMD4-HAVCR1 ENSG00000145850-ENSG00000113249
5 156408943 5:156408943 C G G intergenic_region MODIFIER TIMD4-HAVCR1 ENSG00000145850-ENSG00000113249
5 156411213 5:156411213 A G G intergenic_region MODIFIER TIMD4-HAVCR1 ENSG00000145850-ENSG00000113249
5 156413556 5:156413556 A G G intergenic_region MODIFIER TIMD4-HAVCR1 ENSG00000145850-ENSG00000113249
5 156417188 5:156417188 C T T intergenic_region MODIFIER TIMD4-HAVCR1 ENSG00000145850-ENSG00000113249
5 156417341 5:156417341 G A A intergenic_region MODIFIER TIMD4-HAVCR1 ENSG00000145850-ENSG00000113249
5 156417376 5:156417376 G A A intergenic_region MODIFIER TIMD4-HAVCR1 ENSG00000145850-ENSG00000113249
5 156417853 5:156417853 A T T intergenic_region MODIFIER TIMD4-HAVCR1 ENSG00000145850-ENSG00000113249
5 156419062 5:156419062 C T T intergenic_region MODIFIER TIMD4-HAVCR1 ENSG00000145850-ENSG00000113249
5 156419134 5:156419134 G T T intergenic_region MODIFIER TIMD4-HAVCR1 ENSG00000145850-ENSG00000113249
5 156427134 5:156427134 G T T intergenic_region MODIFIER TIMD4-HAVCR1 ENSG00000145850-ENSG00000113249
5 156428921 5:156428921 A G G intergenic_region MODIFIER TIMD4-HAVCR1 ENSG00000145850-ENSG00000113249
5 156430296 5:156430296 A G G intergenic_region MODIFIER TIMD4-HAVCR1 ENSG00000145850-ENSG00000113249
5 156436906 5:156436906 C T T intergenic_region MODIFIER TIMD4-HAVCR1 ENSG00000145850-ENSG00000113249
5 156444082 5:156444082 C G G intergenic_region MODIFIER TIMD4-HAVCR1 ENSG00000145850-ENSG00000113249
5 156447925 5:156447925 G A A intergenic_region MODIFIER TIMD4-HAVCR1 ENSG00000145850-ENSG00000113249
5 156452588 5:156452588 G A A downstream_gene_variant MODIFIER HAVCR1 ENSG00000113249
5 156454600 5:156454600 G A A downstream_gene_variant MODIFIER HAVCR1 ENSG00000113249
5 156468343 5:156468343 T A A intron_variant MODIFIER HAVCR1 ENSG00000113249
5 156473048 5:156473048 G A A intron_variant MODIFIER HAVCR1 ENSG00000113249
5 156473109 5:156473109 T C C intron_variant MODIFIER HAVCR1 ENSG00000113249
5 156474469 5:156474469 G A A downstream_gene_variant MODIFIER HAVCR1 ENSG00000113249
5 156475681 5:156475681 A G G downstream_gene_variant MODIFIER HAVCR1 ENSG00000113249
5 156476545 5:156476545 T C C upstream_gene_variant MODIFIER HAVCR1 ENSG00000113249
5 156478634 5:156478634 C T T upstream_gene_variant MODIFIER HAVCR1 ENSG00000113249
5 156480488 5:156480488 T C C upstream_gene_variant MODIFIER HAVCR1 ENSG00000113249
5 176528423 5:176528423 A G G downstream_gene_variant MODIFIER FGFR4 ENSG00000160867
5 176529532 5:176529532 C T T downstream_gene_variant MODIFIER FGFR4 ENSG00000160867
5 176529559 5:176529559 A G G downstream_gene_variant MODIFIER FGFR4 ENSG00000160867
5 176529583 5:176529583 A C C downstream_gene_variant MODIFIER FGFR4 ENSG00000160867
5 176531747 5:176531747 T C C intergenic_region MODIFIER FGFR4-NSD1 ENSG00000160867-ENSG00000165671
5 176532692 5:176532692 C A A intergenic_region MODIFIER FGFR4-NSD1 ENSG00000160867-ENSG00000165671
5 176532713 5:176532713 G A A intergenic_region MODIFIER FGFR4-NSD1 ENSG00000160867-ENSG00000165671
5 176532972 5:176532972 C T T intergenic_region MODIFIER FGFR4-NSD1 ENSG00000160867-ENSG00000165671
5 176532989 5:176532989 G A A intergenic_region MODIFIER FGFR4-NSD1 ENSG00000160867-ENSG00000165671
5 176532991 5:176532991 G A A intergenic_region MODIFIER FGFR4-NSD1 ENSG00000160867-ENSG00000165671
5 176533687 5:176533687 C T T intergenic_region MODIFIER FGFR4-NSD1 ENSG00000160867-ENSG00000165671
5 176536481 5:176536481 G A A intergenic_region MODIFIER FGFR4-NSD1 ENSG00000160867-ENSG00000165671
5 176538826 5:176538826 C G G intergenic_region MODIFIER FGFR4-NSD1 ENSG00000160867-ENSG00000165671
5 176538949 5:176538949 T C C intergenic_region MODIFIER FGFR4-NSD1 ENSG00000160867-ENSG00000165671
5 176539582 5:176539582 C T T intergenic_region MODIFIER FGFR4-NSD1 ENSG00000160867-ENSG00000165671
5 176541683 5:176541683 G A A intergenic_region MODIFIER FGFR4-NSD1 ENSG00000160867-ENSG00000165671
5 176563079 5:176563079 A G G downstream_gene_variant MODIFIER NSD1 ENSG00000165671
5 176564486 5:176564486 G T T downstream_gene_variant MODIFIER NSD1 ENSG00000165671
5 176564830 5:176564830 G T T downstream_gene_variant MODIFIER NSD1 ENSG00000165671
5 176565115 5:176565115 C A A downstream_gene_variant MODIFIER NSD1 ENSG00000165671
5 176566229 5:176566229 G A A downstream_gene_variant MODIFIER NSD1 ENSG00000165671
5 176567994 5:176567994 T C C downstream_gene_variant MODIFIER NSD1 ENSG00000165671
5 176568463 5:176568463 C T T downstream_gene_variant MODIFIER NSD1 ENSG00000165671
5 176570282 5:176570282 A T T intron_variant MODIFIER NSD1 ENSG00000165671
5 176570917 5:176570917 G C C intron_variant MODIFIER NSD1 ENSG00000165671
5 176571808 5:176571808 C T T intron_variant MODIFIER NSD1 ENSG00000165671
5 176579580 5:176579580 A G G intron_variant MODIFIER NSD1 ENSG00000165671
5 176580567 5:176580567 G A A intron_variant MODIFIER NSD1 ENSG00000165671
5 176581366 5:176581366 C T T intron_variant MODIFIER NSD1 ENSG00000165671
5 176582600 5:176582600 A C C intron_variant MODIFIER NSD1 ENSG00000165671
5 176583418 5:176583418 G A A intron_variant MODIFIER NSD1 ENSG00000165671
5 176585524 5:176585524 T C C intron_variant MODIFIER NSD1 ENSG00000165671
5 176588685 5:176588685 T C C intron_variant MODIFIER NSD1 ENSG00000165671
5 176588787 5:176588787 C T T intron_variant MODIFIER NSD1 ENSG00000165671
5 176589021 5:176589021 G T T intron_variant MODIFIER NSD1 ENSG00000165671
5 176590186 5:176590186 A G G intron_variant MODIFIER NSD1 ENSG00000165671
5 176590968 5:176590968 A G G intron_variant MODIFIER NSD1 ENSG00000165671
5 176593216 5:176593216 C G G intron_variant MODIFIER NSD1 ENSG00000165671
5 176593889 5:176593889 C T T intron_variant MODIFIER NSD1 ENSG00000165671
5 176595077 5:176595077 G A A intron_variant MODIFIER NSD1 ENSG00000165671
5 176596809 5:176596809 C A A intron_variant MODIFIER NSD1 ENSG00000165671
5 176599302 5:176599302 A C C intron_variant MODIFIER NSD1 ENSG00000165671
5 176600144 5:176600144 T A A intron_variant MODIFIER NSD1 ENSG00000165671
5 176600567 5:176600567 T C C intron_variant MODIFIER NSD1 ENSG00000165671
5 176605484 5:176605484 G C C intron_variant MODIFIER NSD1 ENSG00000165671
5 176605897 5:176605897 A G G intron_variant MODIFIER NSD1 ENSG00000165671
5 176606305 5:176606305 C T T intron_variant MODIFIER NSD1 ENSG00000165671
5 176606831 5:176606831 G A A intron_variant MODIFIER NSD1 ENSG00000165671
5 176607242 5:176607242 C T T intron_variant MODIFIER NSD1 ENSG00000165671
5 176607382 5:176607382 C T T intron_variant MODIFIER NSD1 ENSG00000165671
5 176609621 5:176609621 C T T intron_variant MODIFIER NSD1 ENSG00000165671
5 176611440 5:176611440 T G G intron_variant MODIFIER NSD1 ENSG00000165671
5 176612223 5:176612223 C G G intron_variant MODIFIER NSD1 ENSG00000165671
5 176613450 5:176613450 G A A intron_variant MODIFIER NSD1 ENSG00000165671
5 176614083 5:176614083 G A A intron_variant MODIFIER NSD1 ENSG00000165671
5 176614403 5:176614403 G A A intron_variant MODIFIER NSD1 ENSG00000165671
5 176614675 5:176614675 G T T intron_variant MODIFIER NSD1 ENSG00000165671
5 176615640 5:176615640 G T T intron_variant MODIFIER NSD1 ENSG00000165671
5 176617757 5:176617757 G A A intron_variant MODIFIER NSD1 ENSG00000165671
5 176618227 5:176618227 T A A intron_variant MODIFIER NSD1 ENSG00000165671
5 176618257 5:176618257 C T T intron_variant MODIFIER NSD1 ENSG00000165671
5 176619387 5:176619387 T G G intron_variant MODIFIER NSD1 ENSG00000165671
5 176619469 5:176619469 C G G intron_variant MODIFIER NSD1 ENSG00000165671
5 176620210 5:176620210 C G G intron_variant MODIFIER NSD1 ENSG00000165671
5 176620603 5:176620603 T C C intron_variant MODIFIER NSD1 ENSG00000165671
5 176622623 5:176622623 T A A intron_variant MODIFIER NSD1 ENSG00000165671
5 176622721 5:176622721 C T T intron_variant MODIFIER NSD1 ENSG00000165671
5 176624734 5:176624734 G A A intron_variant MODIFIER NSD1 ENSG00000165671
5 176626483 5:176626483 A C C intron_variant MODIFIER NSD1 ENSG00000165671
5 176626746 5:176626746 A G G intron_variant MODIFIER NSD1 ENSG00000165671
5 176634217 5:176634217 A G G upstream_gene_variant MODIFIER NSD1 ENSG00000165671
5 176635407 5:176635407 A G G upstream_gene_variant MODIFIER NSD1 ENSG00000165671
5 176636455 5:176636455 G C C upstream_gene_variant MODIFIER NSD1 ENSG00000165671
5 176638506 5:176638506 G C C missense_variant MODERATE NSD1 ENSG00000165671
5 176640543 5:176640543 A C C downstream_gene_variant MODIFIER NSD1 ENSG00000165671
5 176640718 5:176640718 C T T downstream_gene_variant MODIFIER NSD1 ENSG00000165671
5 176641225 5:176641225 C T T downstream_gene_variant MODIFIER NSD1 ENSG00000165671
5 176641306 5:176641306 G A A downstream_gene_variant MODIFIER NSD1 ENSG00000165671
5 176641729 5:176641729 C T T intron_variant MODIFIER NSD1 ENSG00000165671
5 176642565 5:176642565 G A A intron_variant MODIFIER NSD1 ENSG00000165671
5 176643912 5:176643912 A G G intron_variant MODIFIER NSD1 ENSG00000165671
5 176644652 5:176644652 G A A intron_variant MODIFIER NSD1 ENSG00000165671
5 176645527 5:176645527 C G G intron_variant MODIFIER NSD1 ENSG00000165671
5 176648275 5:176648275 G A A intron_variant MODIFIER NSD1 ENSG00000165671
5 176649274 5:176649274 C T T intron_variant MODIFIER NSD1 ENSG00000165671
5 176650088 5:176650088 T C C intron_variant MODIFIER NSD1 ENSG00000165671
5 176651083 5:176651083 T C C intron_variant MODIFIER NSD1 ENSG00000165671
5 176653445 5:176653445 G A A intron_variant MODIFIER NSD1 ENSG00000165671
5 176656317 5:176656317 T G G intron_variant MODIFIER NSD1 ENSG00000165671
5 176661898 5:176661898 G A A intron_variant MODIFIER NSD1 ENSG00000165671
5 176662239 5:176662239 T C C intron_variant MODIFIER NSD1 ENSG00000165671
5 176663489 5:176663489 T A A intron_variant MODIFIER NSD1 ENSG00000165671
5 176667541 5:176667541 C A A downstream_gene_variant MODIFIER NSD1 ENSG00000165671
5 176676463 5:176676463 T A A intron_variant MODIFIER NSD1 ENSG00000165671
5 176679650 5:176679650 T C C intron_variant MODIFIER NSD1 ENSG00000165671
5 176681349 5:176681349 G A A intron_variant MODIFIER NSD1 ENSG00000165671
5 176686157 5:176686157 C T T intron_variant MODIFIER NSD1 ENSG00000165671
5 176686815 5:176686815 G T T upstream_gene_variant MODIFIER CTD-2301A4.3 ENSG00000240729
6 35461867 6:35461867 C A A downstream_gene_variant MODIFIER TULP1 ENSG00000112041
6 35462305 6:35462305 T C C downstream_gene_variant MODIFIER TULP1 ENSG00000112041
6 35468039 6:35468039 G C C upstream_gene_variant MODIFIER TEAD3 ENSG00000007866
6 35472585 6:35472585 C T T upstream_gene_variant MODIFIER TULP1 ENSG00000112041
6 35473318 6:35473318 C T T upstream_gene_variant MODIFIER TULP1 ENSG00000112041
6 35475164 6:35475164 C A A upstream_gene_variant MODIFIER TULP1 ENSG00000112041
6 35477804 6:35477804 G A A upstream_gene_variant MODIFIER TULP1 ENSG00000112041
6 35478499 6:35478499 A T T upstream_gene_variant MODIFIER TULP1 ENSG00000112041
6 35481195 6:35481195 C T T upstream_gene_variant MODIFIER TULP1 ENSG00000112041
6 35486699 6:35486699 T A A intergenic_region MODIFIER TULP1-RP3-340B19.3 ENSG00000112041-ENSG00000228559
6 35487734 6:35487734 C T T intergenic_region MODIFIER TULP1-RP3-340B19.3 ENSG00000112041-ENSG00000228559
6 35493699 6:35493699 C T T intergenic_region MODIFIER TULP1-RP3-340B19.3 ENSG00000112041-ENSG00000228559
6 35494599 6:35494599 C T T intergenic_region MODIFIER TULP1-RP3-340B19.3 ENSG00000112041-ENSG00000228559
6 35496855 6:35496855 C T T intergenic_region MODIFIER TULP1-RP3-340B19.3 ENSG00000112041-ENSG00000228559
6 35497136 6:35497136 C T T intergenic_region MODIFIER TULP1-RP3-340B19.3 ENSG00000112041-ENSG00000228559
6 35500948 6:35500948 T A A intergenic_region MODIFIER TULP1-RP3-340B19.3 ENSG00000112041-ENSG00000228559
6 35515234 6:35515234 G A A downstream_gene_variant MODIFIER RP3-340B19.3 ENSG00000228559
6 35515436 6:35515436 C G G downstream_gene_variant MODIFIER RP3-340B19.3 ENSG00000228559
6 35519133 6:35519133 A C C upstream_gene_variant MODIFIER RP3-340B19.2 ENSG00000219023
6 35519483 6:35519483 G A A upstream_gene_variant MODIFIER RP3-340B19.2 ENSG00000219023
6 35520651 6:35520651 G A A upstream_gene_variant MODIFIER RP3-340B19.2 ENSG00000219023
6 35521086 6:35521086 G T T upstream_gene_variant MODIFIER RP3-340B19.2 ENSG00000219023
6 35521182 6:35521182 G A A upstream_gene_variant MODIFIER RP3-340B19.2 ENSG00000219023
6 35521630 6:35521630 C T T upstream_gene_variant MODIFIER RP3-340B19.2 ENSG00000219023
6 35521702 6:35521702 G A A upstream_gene_variant MODIFIER RP3-340B19.2 ENSG00000219023
6 35523794 6:35523794 G A A non_coding_transcript_exon_variant MODIFIER RP3-340B19.2 ENSG00000219023
6 35525164 6:35525164 T C C downstream_gene_variant MODIFIER RP3-340B19.2 ENSG00000219023
6 35525821 6:35525821 A G G downstream_gene_variant MODIFIER RP3-340B19.2 ENSG00000219023
6 35528312 6:35528312 G A A downstream_gene_variant MODIFIER RP3-340B19.2 ENSG00000219023
6 35528690 6:35528690 C A A downstream_gene_variant MODIFIER RP3-340B19.2 ENSG00000219023
6 35530062 6:35530062 C T T intergenic_region MODIFIER RP3-340B19.2-FKBP5 ENSG00000219023-ENSG00000096060
6 35531163 6:35531163 C T T intergenic_region MODIFIER RP3-340B19.2-FKBP5 ENSG00000219023-ENSG00000096060
6 35542526 6:35542526 T A A 3_prime_UTR_variant MODIFIER FKBP5 ENSG00000096060
6 35549670 6:35549670 C T T 3_prime_UTR_variant MODIFIER FKBP5 ENSG00000096060
6 35555110 6:35555110 C T T intron_variant MODIFIER FKBP5 ENSG00000096060
6 35559773 6:35559773 A C C intron_variant MODIFIER FKBP5 ENSG00000096060
6 35575707 6:35575707 A G G intron_variant MODIFIER FKBP5 ENSG00000096060
6 35581803 6:35581803 G C C intron_variant MODIFIER FKBP5 ENSG00000096060
6 35584115 6:35584115 A G G intron_variant MODIFIER FKBP5 ENSG00000096060
6 35585099 6:35585099 T C C intron_variant MODIFIER FKBP5 ENSG00000096060
6 35586373 6:35586373 G A A intron_variant MODIFIER FKBP5 ENSG00000096060
6 35589637 6:35589637 T C C intron_variant MODIFIER FKBP5 ENSG00000096060
6 35590092 6:35590092 G A A intron_variant MODIFIER FKBP5 ENSG00000096060
6 35608096 6:35608096 T C C intron_variant MODIFIER FKBP5 ENSG00000096060
6 35609814 6:35609814 T C C intron_variant MODIFIER FKBP5 ENSG00000096060
6 35610751 6:35610751 A T T intron_variant MODIFIER FKBP5 ENSG00000096060
6 35615130 6:35615130 C T T upstream_gene_variant MODIFIER SNORA40 ENSG00000212579
6 42013949 6:42013949 G A A upstream_gene_variant MODIFIER TAF8 ENSG00000137413
6 42014057 6:42014057 T C C upstream_gene_variant MODIFIER TAF8 ENSG00000137413
6 42015886 6:42015886 C T T upstream_gene_variant MODIFIER TAF8 ENSG00000137413
6 42016246 6:42016246 T C C 5_prime_UTR_variant MODIFIER CCND3 ENSG00000112576
6 42016796 6:42016796 T C C upstream_gene_variant MODIFIER TAF8 ENSG00000137413
6 42017286 6:42017286 T C C upstream_gene_variant MODIFIER TAF8 ENSG00000137413
6 42017321 6:42017321 T C C upstream_gene_variant MODIFIER TAF8 ENSG00000137413
6 42019622 6:42019622 T G G upstream_gene_variant MODIFIER CCND3 ENSG00000112576
6 42022287 6:42022287 G A A upstream_gene_variant MODIFIER CCND3 ENSG00000112576
6 42022563 6:42022563 T C C upstream_gene_variant MODIFIER CCND3 ENSG00000112576
6 42022815 6:42022815 C T T upstream_gene_variant MODIFIER CCND3 ENSG00000112576
6 42022945 6:42022945 C T T upstream_gene_variant MODIFIER CCND3 ENSG00000112576
6 42024285 6:42024285 G A A downstream_gene_variant MODIFIER TAF8 ENSG00000137413
6 42024634 6:42024634 G A A downstream_gene_variant MODIFIER TAF8 ENSG00000137413
6 42025318 6:42025318 G A A 3_prime_UTR_variant MODIFIER TAF8 ENSG00000137413
6 42025545 6:42025545 A C C downstream_gene_variant MODIFIER TAF8 ENSG00000137413
6 42027128 6:42027128 A C C downstream_gene_variant MODIFIER TAF8 ENSG00000137413
6 42029271 6:42029271 C A A downstream_gene_variant MODIFIER TAF8 ENSG00000137413
6 42029866 6:42029866 A G G downstream_gene_variant MODIFIER TAF8 ENSG00000137413
6 42029906 6:42029906 G A A downstream_gene_variant MODIFIER TAF8 ENSG00000137413
6 42030645 6:42030645 G T T intron_variant MODIFIER TAF8 ENSG00000137413
6 42030878 6:42030878 C G G intron_variant MODIFIER TAF8 ENSG00000137413
6 42037348 6:42037348 T C C intron_variant MODIFIER TAF8 ENSG00000137413
6 43285773 6:43285773 A C C intron_variant MODIFIER ZNF318 ENSG00000171467
6 43287804 6:43287804 G A A intron_variant MODIFIER ZNF318 ENSG00000171467
6 43293446 6:43293446 G A A upstream_gene_variant MODIFIER RP11-480N24.4 ENSG00000220614
6 43311851 6:43311851 G A A upstream_gene_variant MODIFIER ZNF318 ENSG00000171467
6 43323917 6:43323917 G A A intron_variant MODIFIER ZNF318 ENSG00000171467
6 43325787 6:43325787 C A A intron_variant MODIFIER ZNF318 ENSG00000171467
6 43326139 6:43326139 T A A intron_variant MODIFIER ZNF318 ENSG00000171467
6 43328062 6:43328062 A G G upstream_gene_variant MODIFIER RPS2P28 ENSG00000179157
6 43334547 6:43334547 C T T downstream_gene_variant MODIFIER RPS2P28 ENSG00000179157
6 43337802 6:43337802 A G G upstream_gene_variant MODIFIER ZNF318 ENSG00000171467
6 43338115 6:43338115 T C C upstream_gene_variant MODIFIER ZNF318 ENSG00000171467
6 43340810 6:43340810 G A A upstream_gene_variant MODIFIER ZNF318 ENSG00000171467
6 43341689 6:43341689 A G G upstream_gene_variant MODIFIER ZNF318 ENSG00000171467
6 43352048 6:43352048 G A A intergenic_region MODIFIER ZNF318-ABCC10 ENSG00000171467-ENSG00000124574
6 43352623 6:43352623 A G G intergenic_region MODIFIER ZNF318-ABCC10 ENSG00000171467-ENSG00000124574
6 43355151 6:43355151 T C C intergenic_region MODIFIER ZNF318-ABCC10 ENSG00000171467-ENSG00000124574
6 43355396 6:43355396 T C C intergenic_region MODIFIER ZNF318-ABCC10 ENSG00000171467-ENSG00000124574
6 43357601 6:43357601 C T T intergenic_region MODIFIER ZNF318-ABCC10 ENSG00000171467-ENSG00000124574
6 43358362 6:43358362 A G G intergenic_region MODIFIER ZNF318-ABCC10 ENSG00000171467-ENSG00000124574
6 43359424 6:43359424 G A A intergenic_region MODIFIER ZNF318-ABCC10 ENSG00000171467-ENSG00000124574
6 50343586 6:50343586 C T T intergenic_region MODIFIER RP11-397G17.1-RP11-524K22.1 ENSG00000226733-ENSG00000233470
6 50344215 6:50344215 G T T intergenic_region MODIFIER RP11-397G17.1-RP11-524K22.1 ENSG00000226733-ENSG00000233470
6 50350387 6:50350387 G C C intergenic_region MODIFIER RP11-397G17.1-RP11-524K22.1 ENSG00000226733-ENSG00000233470
6 50356726 6:50356726 A C C intergenic_region MODIFIER RP11-397G17.1-RP11-524K22.1 ENSG00000226733-ENSG00000233470
6 50356904 6:50356904 T C C intergenic_region MODIFIER RP11-397G17.1-RP11-524K22.1 ENSG00000226733-ENSG00000233470
6 50360189 6:50360189 G C C intergenic_region MODIFIER RP11-397G17.1-RP11-524K22.1 ENSG00000226733-ENSG00000233470
6 50361012 6:50361012 A G G intergenic_region MODIFIER RP11-397G17.1-RP11-524K22.1 ENSG00000226733-ENSG00000233470
6 50363217 6:50363217 A T T intergenic_region MODIFIER RP11-397G17.1-RP11-524K22.1 ENSG00000226733-ENSG00000233470
6 50364455 6:50364455 G A A intergenic_region MODIFIER RP11-397G17.1-RP11-524K22.1 ENSG00000226733-ENSG00000233470
6 50368340 6:50368340 T C C intergenic_region MODIFIER RP11-397G17.1-RP11-524K22.1 ENSG00000226733-ENSG00000233470
6 50376763 6:50376763 A G G intergenic_region MODIFIER RP11-397G17.1-RP11-524K22.1 ENSG00000226733-ENSG00000233470
6 50378717 6:50378717 C T T intergenic_region MODIFIER RP11-397G17.1-RP11-524K22.1 ENSG00000226733-ENSG00000233470
6 50379067 6:50379067 G A A intergenic_region MODIFIER RP11-397G17.1-RP11-524K22.1 ENSG00000226733-ENSG00000233470
6 50380766 6:50380766 A G G intergenic_region MODIFIER RP11-397G17.1-RP11-524K22.1 ENSG00000226733-ENSG00000233470
6 50382147 6:50382147 G C C intergenic_region MODIFIER RP11-397G17.1-RP11-524K22.1 ENSG00000226733-ENSG00000233470
6 50382425 6:50382425 C G G intergenic_region MODIFIER RP11-397G17.1-RP11-524K22.1 ENSG00000226733-ENSG00000233470
6 50382518 6:50382518 C T T intergenic_region MODIFIER RP11-397G17.1-RP11-524K22.1 ENSG00000226733-ENSG00000233470
6 50383304 6:50383304 C G G intergenic_region MODIFIER RP11-397G17.1-RP11-524K22.1 ENSG00000226733-ENSG00000233470
6 50383519 6:50383519 T C C intergenic_region MODIFIER RP11-397G17.1-RP11-524K22.1 ENSG00000226733-ENSG00000233470
6 50383641 6:50383641 T C C intergenic_region MODIFIER RP11-397G17.1-RP11-524K22.1 ENSG00000226733-ENSG00000233470
6 50384608 6:50384608 T C C intergenic_region MODIFIER RP11-397G17.1-RP11-524K22.1 ENSG00000226733-ENSG00000233470
6 50386145 6:50386145 A G G intergenic_region MODIFIER RP11-397G17.1-RP11-524K22.1 ENSG00000226733-ENSG00000233470
6 50386180 6:50386180 T G G intergenic_region MODIFIER RP11-397G17.1-RP11-524K22.1 ENSG00000226733-ENSG00000233470
6 50386474 6:50386474 T C C intergenic_region MODIFIER RP11-397G17.1-RP11-524K22.1 ENSG00000226733-ENSG00000233470
6 50387102 6:50387102 G A A intergenic_region MODIFIER RP11-397G17.1-RP11-524K22.1 ENSG00000226733-ENSG00000233470
6 50388778 6:50388778 C T T intergenic_region MODIFIER RP11-397G17.1-RP11-524K22.1 ENSG00000226733-ENSG00000233470
6 50389155 6:50389155 T G G intergenic_region MODIFIER RP11-397G17.1-RP11-524K22.1 ENSG00000226733-ENSG00000233470
6 50390679 6:50390679 A T T intergenic_region MODIFIER RP11-397G17.1-RP11-524K22.1 ENSG00000226733-ENSG00000233470
6 50393144 6:50393144 A G G intergenic_region MODIFIER RP11-397G17.1-RP11-524K22.1 ENSG00000226733-ENSG00000233470
6 50394920 6:50394920 A G G intergenic_region MODIFIER RP11-397G17.1-RP11-524K22.1 ENSG00000226733-ENSG00000233470
6 50399786 6:50399786 C T T intergenic_region MODIFIER RP11-397G17.1-RP11-524K22.1 ENSG00000226733-ENSG00000233470
6 50400800 6:50400800 G A A intergenic_region MODIFIER RP11-397G17.1-RP11-524K22.1 ENSG00000226733-ENSG00000233470
6 50401003 6:50401003 G A A intergenic_region MODIFIER RP11-397G17.1-RP11-524K22.1 ENSG00000226733-ENSG00000233470
6 50401045 6:50401045 A C C intergenic_region MODIFIER RP11-397G17.1-RP11-524K22.1 ENSG00000226733-ENSG00000233470
6 50401592 6:50401592 G C C intergenic_region MODIFIER RP11-397G17.1-RP11-524K22.1 ENSG00000226733-ENSG00000233470
6 50402045 6:50402045 C T T intergenic_region MODIFIER RP11-397G17.1-RP11-524K22.1 ENSG00000226733-ENSG00000233470
6 50402092 6:50402092 C A A intergenic_region MODIFIER RP11-397G17.1-RP11-524K22.1 ENSG00000226733-ENSG00000233470
6 50402476 6:50402476 C T T intergenic_region MODIFIER RP11-397G17.1-RP11-524K22.1 ENSG00000226733-ENSG00000233470
6 50402808 6:50402808 G C C intergenic_region MODIFIER RP11-397G17.1-RP11-524K22.1 ENSG00000226733-ENSG00000233470
6 50404909 6:50404909 T A A intergenic_region MODIFIER RP11-397G17.1-RP11-524K22.1 ENSG00000226733-ENSG00000233470
6 52252948 6:52252948 C T T intron_variant MODIFIER PAQR8 ENSG00000170915
6 52254589 6:52254589 G T T intron_variant MODIFIER PAQR8 ENSG00000170915
6 52263111 6:52263111 T C C intron_variant MODIFIER PAQR8 ENSG00000170915
6 52263190 6:52263190 G A A intron_variant MODIFIER PAQR8 ENSG00000170915
6 52264979 6:52264979 A G G intron_variant MODIFIER PAQR8 ENSG00000170915
6 52265177 6:52265177 T A A intron_variant MODIFIER PAQR8 ENSG00000170915
6 52265463 6:52265463 T C C intron_variant MODIFIER PAQR8 ENSG00000170915
6 52265478 6:52265478 G C C intron_variant MODIFIER PAQR8 ENSG00000170915
6 52265540 6:52265540 T C C intron_variant MODIFIER PAQR8 ENSG00000170915
6 52267967 6:52267967 A C C 5_prime_UTR_variant MODIFIER PAQR8 ENSG00000170915
6 52269199 6:52269199 T C C 3_prime_UTR_variant MODIFIER PAQR8 ENSG00000170915
6 52270504 6:52270504 G C C 3_prime_UTR_variant MODIFIER PAQR8 ENSG00000170915
6 52274499 6:52274499 C T T downstream_gene_variant MODIFIER PAQR8 ENSG00000170915
6 52281072 6:52281072 T A A upstream_gene_variant MODIFIER EFHC1 ENSG00000096093
6 52283138 6:52283138 C T T upstream_gene_variant MODIFIER EFHC1 ENSG00000096093
6 52284245 6:52284245 T C C upstream_gene_variant MODIFIER EFHC1 ENSG00000096093
6 55563117 6:55563117 A G G intergenic_region MODIFIER RP11-228O6.2-BMP5 ENSG00000220725-ENSG00000112175
6 55564832 6:55564832 A T T intergenic_region MODIFIER RP11-228O6.2-BMP5 ENSG00000220725-ENSG00000112175
6 55565107 6:55565107 G T T intergenic_region MODIFIER RP11-228O6.2-BMP5 ENSG00000220725-ENSG00000112175
6 55570231 6:55570231 T C C intergenic_region MODIFIER RP11-228O6.2-BMP5 ENSG00000220725-ENSG00000112175
6 55570933 6:55570933 G T T intergenic_region MODIFIER RP11-228O6.2-BMP5 ENSG00000220725-ENSG00000112175
6 55579732 6:55579732 T C C intergenic_region MODIFIER RP11-228O6.2-BMP5 ENSG00000220725-ENSG00000112175
6 55579773 6:55579773 A G G intergenic_region MODIFIER RP11-228O6.2-BMP5 ENSG00000220725-ENSG00000112175
6 55580314 6:55580314 C T T intergenic_region MODIFIER RP11-228O6.2-BMP5 ENSG00000220725-ENSG00000112175
6 55580411 6:55580411 T C C intergenic_region MODIFIER RP11-228O6.2-BMP5 ENSG00000220725-ENSG00000112175
6 55580607 6:55580607 A G G intergenic_region MODIFIER RP11-228O6.2-BMP5 ENSG00000220725-ENSG00000112175
6 55580915 6:55580915 G T T intergenic_region MODIFIER RP11-228O6.2-BMP5 ENSG00000220725-ENSG00000112175
6 55581915 6:55581915 A G G intergenic_region MODIFIER RP11-228O6.2-BMP5 ENSG00000220725-ENSG00000112175
6 55582559 6:55582559 T C C intergenic_region MODIFIER RP11-228O6.2-BMP5 ENSG00000220725-ENSG00000112175
6 55585116 6:55585116 G A A intergenic_region MODIFIER RP11-228O6.2-BMP5 ENSG00000220725-ENSG00000112175
6 55585457 6:55585457 A T T intergenic_region MODIFIER RP11-228O6.2-BMP5 ENSG00000220725-ENSG00000112175
6 55588263 6:55588263 A C C intergenic_region MODIFIER RP11-228O6.2-BMP5 ENSG00000220725-ENSG00000112175
6 55590697 6:55590697 T A A intergenic_region MODIFIER RP11-228O6.2-BMP5 ENSG00000220725-ENSG00000112175
6 55592721 6:55592721 T C C intergenic_region MODIFIER RP11-228O6.2-BMP5 ENSG00000220725-ENSG00000112175
6 55593212 6:55593212 G A A intergenic_region MODIFIER RP11-228O6.2-BMP5 ENSG00000220725-ENSG00000112175
6 55593250 6:55593250 C T T intergenic_region MODIFIER RP11-228O6.2-BMP5 ENSG00000220725-ENSG00000112175
6 55593756 6:55593756 G T T intergenic_region MODIFIER RP11-228O6.2-BMP5 ENSG00000220725-ENSG00000112175
6 55593776 6:55593776 C G G intergenic_region MODIFIER RP11-228O6.2-BMP5 ENSG00000220725-ENSG00000112175
6 55593857 6:55593857 T G G intergenic_region MODIFIER RP11-228O6.2-BMP5 ENSG00000220725-ENSG00000112175
6 55596318 6:55596318 G C C intergenic_region MODIFIER RP11-228O6.2-BMP5 ENSG00000220725-ENSG00000112175
6 55599780 6:55599780 C T T intergenic_region MODIFIER RP11-228O6.2-BMP5 ENSG00000220725-ENSG00000112175
6 55599974 6:55599974 A C C intergenic_region MODIFIER RP11-228O6.2-BMP5 ENSG00000220725-ENSG00000112175
6 55600729 6:55600729 G A A intergenic_region MODIFIER RP11-228O6.2-BMP5 ENSG00000220725-ENSG00000112175
6 55600849 6:55600849 C T T intergenic_region MODIFIER RP11-228O6.2-BMP5 ENSG00000220725-ENSG00000112175
6 55601050 6:55601050 C G G intergenic_region MODIFIER RP11-228O6.2-BMP5 ENSG00000220725-ENSG00000112175
6 55601428 6:55601428 G A A intergenic_region MODIFIER RP11-228O6.2-BMP5 ENSG00000220725-ENSG00000112175
6 55607900 6:55607900 T A A intergenic_region MODIFIER RP11-228O6.2-BMP5 ENSG00000220725-ENSG00000112175
6 55608235 6:55608235 A G G intergenic_region MODIFIER RP11-228O6.2-BMP5 ENSG00000220725-ENSG00000112175
6 55609679 6:55609679 A G G intergenic_region MODIFIER RP11-228O6.2-BMP5 ENSG00000220725-ENSG00000112175
6 55615036 6:55615036 T A A downstream_gene_variant MODIFIER BMP5 ENSG00000112175
6 55615531 6:55615531 G T T downstream_gene_variant MODIFIER BMP5 ENSG00000112175
6 55617678 6:55617678 T C C downstream_gene_variant MODIFIER BMP5 ENSG00000112175
6 55617774 6:55617774 G C C downstream_gene_variant MODIFIER BMP5 ENSG00000112175
6 55620102 6:55620102 T C C 3_prime_UTR_variant MODIFIER BMP5 ENSG00000112175
6 55627668 6:55627668 C T T intron_variant MODIFIER BMP5 ENSG00000112175
6 55628775 6:55628775 C A A intron_variant MODIFIER BMP5 ENSG00000112175
6 121387376 6:121387376 T C C intergenic_region MODIFIER COX6A1P3-TBC1D32 ENSG00000216710-ENSG00000146350
6 121388978 6:121388978 G A A intergenic_region MODIFIER COX6A1P3-TBC1D32 ENSG00000216710-ENSG00000146350
6 121389352 6:121389352 G C C intergenic_region MODIFIER COX6A1P3-TBC1D32 ENSG00000216710-ENSG00000146350
6 121390035 6:121390035 C T T intergenic_region MODIFIER COX6A1P3-TBC1D32 ENSG00000216710-ENSG00000146350
6 121391365 6:121391365 A C C intergenic_region MODIFIER COX6A1P3-TBC1D32 ENSG00000216710-ENSG00000146350
6 121392846 6:121392846 A T T intergenic_region MODIFIER COX6A1P3-TBC1D32 ENSG00000216710-ENSG00000146350
6 121395925 6:121395925 T A A downstream_gene_variant MODIFIER TBC1D32 ENSG00000146350
6 121400826 6:121400826 A G G downstream_gene_variant MODIFIER TBC1D32 ENSG00000146350
6 121401173 6:121401173 A C C downstream_gene_variant MODIFIER TBC1D32 ENSG00000146350
6 121403900 6:121403900 T C C intron_variant MODIFIER TBC1D32 ENSG00000146350
6 121404842 6:121404842 A G G intron_variant MODIFIER TBC1D32 ENSG00000146350
6 121406330 6:121406330 T C C intron_variant MODIFIER TBC1D32 ENSG00000146350
6 121408503 6:121408503 A G G intron_variant MODIFIER TBC1D32 ENSG00000146350
6 121414902 6:121414902 T G G downstream_gene_variant MODIFIER TBC1D32 ENSG00000146350
6 121415301 6:121415301 C A A downstream_gene_variant MODIFIER TBC1D32 ENSG00000146350
6 121418264 6:121418264 A G G intron_variant MODIFIER TBC1D32 ENSG00000146350
6 121419370 6:121419370 C T T intron_variant MODIFIER TBC1D32 ENSG00000146350
6 121428173 6:121428173 A G G upstream_gene_variant MODIFIER TBC1D32 ENSG00000146350
6 121439683 6:121439683 A C C upstream_gene_variant MODIFIER TBC1D32 ENSG00000146350
6 121444034 6:121444034 T C C downstream_gene_variant MODIFIER TBC1D32 ENSG00000146350
6 121446118 6:121446118 A C C downstream_gene_variant MODIFIER TBC1D32 ENSG00000146350
6 121454701 6:121454701 C T T intron_variant MODIFIER TBC1D32 ENSG00000146350
6 121460284 6:121460284 G T T intron_variant MODIFIER TBC1D32 ENSG00000146350
6 121460831 6:121460831 C G G intron_variant MODIFIER TBC1D32 ENSG00000146350
6 121467821 6:121467821 C A A intron_variant MODIFIER TBC1D32 ENSG00000146350
6 121469822 6:121469822 C T T intron_variant MODIFIER TBC1D32 ENSG00000146350
6 121478472 6:121478472 C T T intron_variant MODIFIER TBC1D32 ENSG00000146350
6 121480045 6:121480045 G A A intron_variant MODIFIER TBC1D32 ENSG00000146350
6 121482845 6:121482845 C G G upstream_gene_variant MODIFIER TBC1D32 ENSG00000146350
6 121489896 6:121489896 C T T intron_variant MODIFIER TBC1D32 ENSG00000146350
6 121492467 6:121492467 T A A intron_variant MODIFIER TBC1D32 ENSG00000146350
6 121493712 6:121493712 C A A intron_variant MODIFIER TBC1D32 ENSG00000146350
6 121493869 6:121493869 A G G intron_variant MODIFIER TBC1D32 ENSG00000146350
6 121498255 6:121498255 T C C intron_variant MODIFIER TBC1D32 ENSG00000146350
6 121499985 6:121499985 C G G intron_variant MODIFIER TBC1D32 ENSG00000146350
6 121501090 6:121501090 G A A intron_variant MODIFIER TBC1D32 ENSG00000146350
6 121501588 6:121501588 C A A intron_variant MODIFIER TBC1D32 ENSG00000146350
6 121502529 6:121502529 G A A intron_variant MODIFIER TBC1D32 ENSG00000146350
6 121507500 6:121507500 T C C intron_variant MODIFIER TBC1D32 ENSG00000146350
6 121510810 6:121510810 G T T intron_variant MODIFIER TBC1D32 ENSG00000146350
6 121519658 6:121519658 G A A intron_variant MODIFIER TBC1D32 ENSG00000146350
6 121533336 6:121533336 G T T intron_variant MODIFIER TBC1D32 ENSG00000146350
6 121533375 6:121533375 A G G intron_variant MODIFIER TBC1D32 ENSG00000146350
6 121534073 6:121534073 T C C intron_variant MODIFIER TBC1D32 ENSG00000146350
6 121535514 6:121535514 C A A intron_variant MODIFIER TBC1D32 ENSG00000146350
6 121539475 6:121539475 G T T intron_variant MODIFIER TBC1D32 ENSG00000146350
6 121539847 6:121539847 A G G intron_variant MODIFIER TBC1D32 ENSG00000146350
6 121542679 6:121542679 G A A intron_variant MODIFIER TBC1D32 ENSG00000146350
6 121543417 6:121543417 T C C intron_variant MODIFIER TBC1D32 ENSG00000146350
6 121544665 6:121544665 C G G intron_variant MODIFIER TBC1D32 ENSG00000146350
6 121545881 6:121545881 T G G intron_variant MODIFIER TBC1D32 ENSG00000146350
6 121546807 6:121546807 T C C intron_variant MODIFIER TBC1D32 ENSG00000146350
6 121547187 6:121547187 C T T intron_variant MODIFIER TBC1D32 ENSG00000146350
6 121550029 6:121550029 T C C intron_variant MODIFIER TBC1D32 ENSG00000146350
6 121550422 6:121550422 C T T intron_variant MODIFIER TBC1D32 ENSG00000146350
6 121551819 6:121551819 G A A intron_variant MODIFIER TBC1D32 ENSG00000146350
6 121551834 6:121551834 T C C intron_variant MODIFIER TBC1D32 ENSG00000146350
6 121552448 6:121552448 G A A intron_variant MODIFIER TBC1D32 ENSG00000146350
6 121552471 6:121552471 A C C intron_variant MODIFIER TBC1D32 ENSG00000146350
6 121552607 6:121552607 A G G intron_variant MODIFIER TBC1D32 ENSG00000146350
6 121552612 6:121552612 A G G intron_variant MODIFIER TBC1D32 ENSG00000146350
6 121552739 6:121552739 C T T intron_variant MODIFIER TBC1D32 ENSG00000146350
6 121552823 6:121552823 C T T intron_variant MODIFIER TBC1D32 ENSG00000146350
6 121552912 6:121552912 C T T intron_variant MODIFIER TBC1D32 ENSG00000146350
6 121553451 6:121553451 C T T intron_variant MODIFIER TBC1D32 ENSG00000146350
6 121553456 6:121553456 T C C intron_variant MODIFIER TBC1D32 ENSG00000146350
6 121553956 6:121553956 T C C intron_variant MODIFIER TBC1D32 ENSG00000146350
6 121554768 6:121554768 G A A intron_variant MODIFIER TBC1D32 ENSG00000146350
6 121555358 6:121555358 A G G intron_variant MODIFIER TBC1D32 ENSG00000146350
6 121555469 6:121555469 T C C intron_variant MODIFIER TBC1D32 ENSG00000146350
6 121555629 6:121555629 T C C intron_variant MODIFIER TBC1D32 ENSG00000146350
6 121556208 6:121556208 G A A intron_variant MODIFIER TBC1D32 ENSG00000146350
6 121556354 6:121556354 G C C intron_variant MODIFIER TBC1D32 ENSG00000146350
6 121558394 6:121558394 T C C upstream_gene_variant MODIFIER TBC1D32 ENSG00000146350
6 121559359 6:121559359 T G G upstream_gene_variant MODIFIER TBC1D32 ENSG00000146350
6 121559365 6:121559365 T G G upstream_gene_variant MODIFIER TBC1D32 ENSG00000146350
6 121559651 6:121559651 T C C upstream_gene_variant MODIFIER TBC1D32 ENSG00000146350
6 121564965 6:121564965 A T T intron_variant MODIFIER TBC1D32 ENSG00000146350
6 121565352 6:121565352 T C C intron_variant MODIFIER TBC1D32 ENSG00000146350
6 121566744 6:121566744 A G G intron_variant MODIFIER TBC1D32 ENSG00000146350
6 121566759 6:121566759 G A A intron_variant MODIFIER TBC1D32 ENSG00000146350
6 121567938 6:121567938 T G G intron_variant MODIFIER TBC1D32 ENSG00000146350
6 121570623 6:121570623 A G G intron_variant MODIFIER TBC1D32 ENSG00000146350
6 121570949 6:121570949 A C C intron_variant MODIFIER TBC1D32 ENSG00000146350
6 121571493 6:121571493 G A A intron_variant MODIFIER TBC1D32 ENSG00000146350
6 121572572 6:121572572 A G G intron_variant MODIFIER TBC1D32 ENSG00000146350
6 121574317 6:121574317 T A A intron_variant MODIFIER TBC1D32 ENSG00000146350
6 121574386 6:121574386 C T T intron_variant MODIFIER TBC1D32 ENSG00000146350
6 121575492 6:121575492 A C C intron_variant MODIFIER TBC1D32 ENSG00000146350
6 121575890 6:121575890 T C C intron_variant MODIFIER TBC1D32 ENSG00000146350
6 121576092 6:121576092 T A A intron_variant MODIFIER TBC1D32 ENSG00000146350
6 121577494 6:121577494 C T T intron_variant MODIFIER TBC1D32 ENSG00000146350
6 121577690 6:121577690 A G G intron_variant MODIFIER TBC1D32 ENSG00000146350
6 121578118 6:121578118 G A A intron_variant MODIFIER TBC1D32 ENSG00000146350
6 121578870 6:121578870 T A A intron_variant MODIFIER TBC1D32 ENSG00000146350
6 121579458 6:121579458 T C C intron_variant MODIFIER TBC1D32 ENSG00000146350
6 121580270 6:121580270 T G G intron_variant MODIFIER TBC1D32 ENSG00000146350
6 121580455 6:121580455 C A A intron_variant MODIFIER TBC1D32 ENSG00000146350
6 121580462 6:121580462 A G G intron_variant MODIFIER TBC1D32 ENSG00000146350
6 121580930 6:121580930 T C C intron_variant MODIFIER TBC1D32 ENSG00000146350
6 121581703 6:121581703 A G G intron_variant MODIFIER TBC1D32 ENSG00000146350
6 121581731 6:121581731 A G G intron_variant MODIFIER TBC1D32 ENSG00000146350
6 121581844 6:121581844 A G G intron_variant MODIFIER TBC1D32 ENSG00000146350
6 121582142 6:121582142 C T T intron_variant MODIFIER TBC1D32 ENSG00000146350
6 121582936 6:121582936 C T T intron_variant MODIFIER TBC1D32 ENSG00000146350
6 121583737 6:121583737 C T T intron_variant MODIFIER TBC1D32 ENSG00000146350
6 121583898 6:121583898 C T T intron_variant MODIFIER TBC1D32 ENSG00000146350
6 121584228 6:121584228 T C C intron_variant MODIFIER TBC1D32 ENSG00000146350
6 121584380 6:121584380 G A A intron_variant MODIFIER TBC1D32 ENSG00000146350
6 121584409 6:121584409 G A A intron_variant MODIFIER TBC1D32 ENSG00000146350
6 121584551 6:121584551 C T T intron_variant MODIFIER TBC1D32 ENSG00000146350
6 121584632 6:121584632 T C C intron_variant MODIFIER TBC1D32 ENSG00000146350
6 121585099 6:121585099 T C C intron_variant MODIFIER TBC1D32 ENSG00000146350
6 121585147 6:121585147 G A A intron_variant MODIFIER TBC1D32 ENSG00000146350
6 121585449 6:121585449 T C C intron_variant MODIFIER TBC1D32 ENSG00000146350
6 121586364 6:121586364 C T T intron_variant MODIFIER TBC1D32 ENSG00000146350
6 121586939 6:121586939 T C C intron_variant MODIFIER TBC1D32 ENSG00000146350
6 121587812 6:121587812 C T T intron_variant MODIFIER TBC1D32 ENSG00000146350
6 121588027 6:121588027 G A A intron_variant MODIFIER TBC1D32 ENSG00000146350
6 121588187 6:121588187 T C C intron_variant MODIFIER TBC1D32 ENSG00000146350
6 121588190 6:121588190 T C C intron_variant MODIFIER TBC1D32 ENSG00000146350
6 121588345 6:121588345 C T T intron_variant MODIFIER TBC1D32 ENSG00000146350
6 121588354 6:121588354 C T T intron_variant MODIFIER TBC1D32 ENSG00000146350
6 121588387 6:121588387 A G G intron_variant MODIFIER TBC1D32 ENSG00000146350
6 121588420 6:121588420 T G G intron_variant MODIFIER TBC1D32 ENSG00000146350
6 121588438 6:121588438 T C C intron_variant MODIFIER TBC1D32 ENSG00000146350
6 121588439 6:121588439 G C C intron_variant MODIFIER TBC1D32 ENSG00000146350
6 121588713 6:121588713 G A A intron_variant MODIFIER TBC1D32 ENSG00000146350
6 121588777 6:121588777 G A A intron_variant MODIFIER TBC1D32 ENSG00000146350
6 121588836 6:121588836 G A A intron_variant MODIFIER TBC1D32 ENSG00000146350
6 121588969 6:121588969 T C C intron_variant MODIFIER TBC1D32 ENSG00000146350
6 121589115 6:121589115 T A A intron_variant MODIFIER TBC1D32 ENSG00000146350
6 121589371 6:121589371 C A A intron_variant MODIFIER TBC1D32 ENSG00000146350
6 121589548 6:121589548 C T T intron_variant MODIFIER TBC1D32 ENSG00000146350
6 121589576 6:121589576 A G G intron_variant MODIFIER TBC1D32 ENSG00000146350
6 121589592 6:121589592 T C C intron_variant MODIFIER TBC1D32 ENSG00000146350
6 121589676 6:121589676 C A A intron_variant MODIFIER TBC1D32 ENSG00000146350
6 121590015 6:121590015 C T T intron_variant MODIFIER TBC1D32 ENSG00000146350
6 121590333 6:121590333 G A A intron_variant MODIFIER TBC1D32 ENSG00000146350
6 121590356 6:121590356 A G G intron_variant MODIFIER TBC1D32 ENSG00000146350
6 121590718 6:121590718 C T T intron_variant MODIFIER TBC1D32 ENSG00000146350
6 121591269 6:121591269 G A A intron_variant MODIFIER TBC1D32 ENSG00000146350
6 121591370 6:121591370 T C C intron_variant MODIFIER TBC1D32 ENSG00000146350
6 121591641 6:121591641 A C C intron_variant MODIFIER TBC1D32 ENSG00000146350
6 121591749 6:121591749 C A A intron_variant MODIFIER TBC1D32 ENSG00000146350
6 121592359 6:121592359 T A A intron_variant MODIFIER TBC1D32 ENSG00000146350
6 121592475 6:121592475 G A A intron_variant MODIFIER TBC1D32 ENSG00000146350
6 121592479 6:121592479 G A A intron_variant MODIFIER TBC1D32 ENSG00000146350
6 121592580 6:121592580 C T T intron_variant MODIFIER TBC1D32 ENSG00000146350
6 121592849 6:121592849 T G G intron_variant MODIFIER TBC1D32 ENSG00000146350
6 121593300 6:121593300 C A A intron_variant MODIFIER TBC1D32 ENSG00000146350
6 121593684 6:121593684 G C C intron_variant MODIFIER TBC1D32 ENSG00000146350
6 121593782 6:121593782 T C C intron_variant MODIFIER TBC1D32 ENSG00000146350
6 121593888 6:121593888 G A A intron_variant MODIFIER TBC1D32 ENSG00000146350
6 121594282 6:121594282 T C C intron_variant MODIFIER TBC1D32 ENSG00000146350
6 121595117 6:121595117 T C C intron_variant MODIFIER TBC1D32 ENSG00000146350
6 121595203 6:121595203 G A A intron_variant MODIFIER TBC1D32 ENSG00000146350
6 121595914 6:121595914 G A A intron_variant MODIFIER TBC1D32 ENSG00000146350
6 121597133 6:121597133 T C C intron_variant MODIFIER TBC1D32 ENSG00000146350
6 121597261 6:121597261 G C C intron_variant MODIFIER TBC1D32 ENSG00000146350
6 121597798 6:121597798 A T T intron_variant MODIFIER TBC1D32 ENSG00000146350
6 121598303 6:121598303 G A A intron_variant MODIFIER TBC1D32 ENSG00000146350
6 121598620 6:121598620 A C C intron_variant MODIFIER TBC1D32 ENSG00000146350
6 121599467 6:121599467 G T T intron_variant MODIFIER TBC1D32 ENSG00000146350
6 121600247 6:121600247 G A A intron_variant MODIFIER TBC1D32 ENSG00000146350
6 121602795 6:121602795 C T T synonymous_variant LOW TBC1D32 ENSG00000146350
6 121602907 6:121602907 C G G intron_variant MODIFIER TBC1D32 ENSG00000146350
6 121603092 6:121603092 A G G intron_variant MODIFIER TBC1D32 ENSG00000146350
6 121604932 6:121604932 T C C intron_variant MODIFIER TBC1D32 ENSG00000146350
6 121605578 6:121605578 C A A intron_variant MODIFIER TBC1D32 ENSG00000146350
6 121605636 6:121605636 C T T intron_variant MODIFIER TBC1D32 ENSG00000146350
6 121606914 6:121606914 C T T intron_variant MODIFIER TBC1D32 ENSG00000146350
6 121606915 6:121606915 A G G intron_variant MODIFIER TBC1D32 ENSG00000146350
6 121607576 6:121607576 T G G intron_variant MODIFIER TBC1D32 ENSG00000146350
6 121607677 6:121607677 G A A intron_variant MODIFIER TBC1D32 ENSG00000146350
6 121608255 6:121608255 A G G intron_variant MODIFIER TBC1D32 ENSG00000146350
6 121608292 6:121608292 A G G intron_variant MODIFIER TBC1D32 ENSG00000146350
6 121608502 6:121608502 G C C intron_variant MODIFIER TBC1D32 ENSG00000146350
6 121608537 6:121608537 T C C intron_variant MODIFIER TBC1D32 ENSG00000146350
6 121609401 6:121609401 A G G intron_variant MODIFIER TBC1D32 ENSG00000146350
6 121609509 6:121609509 T C C intron_variant MODIFIER TBC1D32 ENSG00000146350
6 121610315 6:121610315 G A A intron_variant MODIFIER TBC1D32 ENSG00000146350
6 121610630 6:121610630 G A A intron_variant MODIFIER TBC1D32 ENSG00000146350
6 121611144 6:121611144 T A A intron_variant MODIFIER TBC1D32 ENSG00000146350
6 121611235 6:121611235 A G G intron_variant MODIFIER TBC1D32 ENSG00000146350
6 121611461 6:121611461 C T T intron_variant MODIFIER TBC1D32 ENSG00000146350
6 121612232 6:121612232 A T T intron_variant MODIFIER TBC1D32 ENSG00000146350
6 121612260 6:121612260 C T T intron_variant MODIFIER TBC1D32 ENSG00000146350
6 121612618 6:121612618 C T T intron_variant MODIFIER TBC1D32 ENSG00000146350
6 121613893 6:121613893 G A A intron_variant MODIFIER TBC1D32 ENSG00000146350
6 121614744 6:121614744 C T T intron_variant MODIFIER TBC1D32 ENSG00000146350
6 121615685 6:121615685 A G G intron_variant MODIFIER TBC1D32 ENSG00000146350
6 121616265 6:121616265 C T T intron_variant MODIFIER TBC1D32 ENSG00000146350
6 121617211 6:121617211 A C C intron_variant MODIFIER TBC1D32 ENSG00000146350
6 121617281 6:121617281 A C C intron_variant MODIFIER TBC1D32 ENSG00000146350
6 121617496 6:121617496 T C C intron_variant MODIFIER TBC1D32 ENSG00000146350
6 121619201 6:121619201 T C C intron_variant MODIFIER TBC1D32 ENSG00000146350
6 121619770 6:121619770 C T T intron_variant MODIFIER TBC1D32 ENSG00000146350
6 121620474 6:121620474 G A A intron_variant MODIFIER TBC1D32 ENSG00000146350
6 121622602 6:121622602 G A A intron_variant MODIFIER TBC1D32 ENSG00000146350
6 121623197 6:121623197 C T T intron_variant MODIFIER TBC1D32 ENSG00000146350
6 121623328 6:121623328 C T T intron_variant MODIFIER TBC1D32 ENSG00000146350
6 121623601 6:121623601 G A A intron_variant MODIFIER TBC1D32 ENSG00000146350
6 121624088 6:121624088 A G G intron_variant MODIFIER TBC1D32 ENSG00000146350
6 121624740 6:121624740 A T T downstream_gene_variant MODIFIER TBC1D32 ENSG00000146350
6 121625366 6:121625366 G C C downstream_gene_variant MODIFIER TBC1D32 ENSG00000146350
6 121625945 6:121625945 A G G missense_variant MODERATE TBC1D32 ENSG00000146350
6 121626078 6:121626078 A G G downstream_gene_variant MODIFIER TBC1D32 ENSG00000146350
6 121626343 6:121626343 G A A downstream_gene_variant MODIFIER TBC1D32 ENSG00000146350
6 121627153 6:121627153 G A A downstream_gene_variant MODIFIER TBC1D32 ENSG00000146350
6 121627399 6:121627399 G A A downstream_gene_variant MODIFIER TBC1D32 ENSG00000146350
6 121627506 6:121627506 C T T downstream_gene_variant MODIFIER TBC1D32 ENSG00000146350
6 121627721 6:121627721 A T T downstream_gene_variant MODIFIER TBC1D32 ENSG00000146350
6 121628657 6:121628657 T C C downstream_gene_variant MODIFIER TBC1D32 ENSG00000146350
6 121628956 6:121628956 C T T downstream_gene_variant MODIFIER TBC1D32 ENSG00000146350
6 121630131 6:121630131 A G G intron_variant MODIFIER TBC1D32 ENSG00000146350
6 121630203 6:121630203 G A A intron_variant MODIFIER TBC1D32 ENSG00000146350
6 121630681 6:121630681 A C C intron_variant MODIFIER TBC1D32 ENSG00000146350
6 121630910 6:121630910 T C C intron_variant MODIFIER TBC1D32 ENSG00000146350
6 121631382 6:121631382 A G G intron_variant MODIFIER TBC1D32 ENSG00000146350
6 121633330 6:121633330 G T T intron_variant MODIFIER TBC1D32 ENSG00000146350
6 121635585 6:121635585 C G G intron_variant MODIFIER TBC1D32 ENSG00000146350
6 121637338 6:121637338 G A A intron_variant MODIFIER TBC1D32 ENSG00000146350
6 121639285 6:121639285 T A A intron_variant MODIFIER TBC1D32 ENSG00000146350
6 121639434 6:121639434 T A A intron_variant MODIFIER TBC1D32 ENSG00000146350
6 121651543 6:121651543 C T T intron_variant MODIFIER TBC1D32 ENSG00000146350
6 121652516 6:121652516 G A A intron_variant MODIFIER TBC1D32 ENSG00000146350
6 121655646 6:121655646 C A A upstream_gene_variant MODIFIER TBC1D32 ENSG00000146350
6 121656984 6:121656984 G T T upstream_gene_variant MODIFIER TBC1D32 ENSG00000146350
6 121657085 6:121657085 G A A upstream_gene_variant MODIFIER TBC1D32 ENSG00000146350
6 121658207 6:121658207 A G G upstream_gene_variant MODIFIER TBC1D32 ENSG00000146350
6 121662807 6:121662807 T C C intergenic_region MODIFIER TBC1D32-RNU6-1286P ENSG00000146350-ENSG00000206598
6 121662863 6:121662863 T C C intergenic_region MODIFIER TBC1D32-RNU6-1286P ENSG00000146350-ENSG00000206598
6 121673660 6:121673660 G A A upstream_gene_variant MODIFIER RNU6-1286P ENSG00000206598
6 121827492 6:121827492 T C C intergenic_region MODIFIER RP1-172I22.1-RNU4-76P ENSG00000219784-ENSG00000201379
6 121827720 6:121827720 G C C intergenic_region MODIFIER RP1-172I22.1-RNU4-76P ENSG00000219784-ENSG00000201379
6 121828035 6:121828035 C T T intergenic_region MODIFIER RP1-172I22.1-RNU4-76P ENSG00000219784-ENSG00000201379
6 121831646 6:121831646 T A A intergenic_region MODIFIER RP1-172I22.1-RNU4-76P ENSG00000219784-ENSG00000201379
6 121832918 6:121832918 G A A intergenic_region MODIFIER RP1-172I22.1-RNU4-76P ENSG00000219784-ENSG00000201379
6 121834208 6:121834208 A C C intergenic_region MODIFIER RP1-172I22.1-RNU4-76P ENSG00000219784-ENSG00000201379
6 121835632 6:121835632 G A A intergenic_region MODIFIER RP1-172I22.1-RNU4-76P ENSG00000219784-ENSG00000201379
6 121836066 6:121836066 G A A intergenic_region MODIFIER RP1-172I22.1-RNU4-76P ENSG00000219784-ENSG00000201379
6 121837085 6:121837085 T C C intergenic_region MODIFIER RP1-172I22.1-RNU4-76P ENSG00000219784-ENSG00000201379
6 121838037 6:121838037 A G G intergenic_region MODIFIER RP1-172I22.1-RNU4-76P ENSG00000219784-ENSG00000201379
6 121838999 6:121838999 C A A intergenic_region MODIFIER RP1-172I22.1-RNU4-76P ENSG00000219784-ENSG00000201379
6 121840148 6:121840148 A T T intergenic_region MODIFIER RP1-172I22.1-RNU4-76P ENSG00000219784-ENSG00000201379
6 121840300 6:121840300 G A A intergenic_region MODIFIER RP1-172I22.1-RNU4-76P ENSG00000219784-ENSG00000201379
6 121841447 6:121841447 A G G intergenic_region MODIFIER RP1-172I22.1-RNU4-76P ENSG00000219784-ENSG00000201379
6 121845872 6:121845872 G A A intergenic_region MODIFIER RP1-172I22.1-RNU4-76P ENSG00000219784-ENSG00000201379
6 122079058 6:122079058 C T T intergenic_region MODIFIER RP11-129H15.4-HMGB3P18 ENSG00000217139-ENSG00000220184
6 122081867 6:122081867 C G G intergenic_region MODIFIER RP11-129H15.4-HMGB3P18 ENSG00000217139-ENSG00000220184
6 122082962 6:122082962 C G G intergenic_region MODIFIER RP11-129H15.4-HMGB3P18 ENSG00000217139-ENSG00000220184
6 122086375 6:122086375 G A A intergenic_region MODIFIER RP11-129H15.4-HMGB3P18 ENSG00000217139-ENSG00000220184
6 122087826 6:122087826 C A A intergenic_region MODIFIER RP11-129H15.4-HMGB3P18 ENSG00000217139-ENSG00000220184
6 122088122 6:122088122 C T T intergenic_region MODIFIER RP11-129H15.4-HMGB3P18 ENSG00000217139-ENSG00000220184
6 122089312 6:122089312 T C C intergenic_region MODIFIER RP11-129H15.4-HMGB3P18 ENSG00000217139-ENSG00000220184
6 122089579 6:122089579 A T T intergenic_region MODIFIER RP11-129H15.4-HMGB3P18 ENSG00000217139-ENSG00000220184
6 122090393 6:122090393 G A A intergenic_region MODIFIER RP11-129H15.4-HMGB3P18 ENSG00000217139-ENSG00000220184
6 122090912 6:122090912 G C C intergenic_region MODIFIER RP11-129H15.4-HMGB3P18 ENSG00000217139-ENSG00000220184
6 122090916 6:122090916 T C C intergenic_region MODIFIER RP11-129H15.4-HMGB3P18 ENSG00000217139-ENSG00000220184
6 122092207 6:122092207 T C C intergenic_region MODIFIER RP11-129H15.4-HMGB3P18 ENSG00000217139-ENSG00000220184
6 122092330 6:122092330 A G G intergenic_region MODIFIER RP11-129H15.4-HMGB3P18 ENSG00000217139-ENSG00000220184
6 122092464 6:122092464 C A A intergenic_region MODIFIER RP11-129H15.4-HMGB3P18 ENSG00000217139-ENSG00000220184
6 122093163 6:122093163 G A A intergenic_region MODIFIER RP11-129H15.4-HMGB3P18 ENSG00000217139-ENSG00000220184
6 122094229 6:122094229 G A A intergenic_region MODIFIER RP11-129H15.4-HMGB3P18 ENSG00000217139-ENSG00000220184
6 122094230 6:122094230 T G G intergenic_region MODIFIER RP11-129H15.4-HMGB3P18 ENSG00000217139-ENSG00000220184
6 122094517 6:122094517 G A A intergenic_region MODIFIER RP11-129H15.4-HMGB3P18 ENSG00000217139-ENSG00000220184
6 122095133 6:122095133 C T T intergenic_region MODIFIER RP11-129H15.4-HMGB3P18 ENSG00000217139-ENSG00000220184
6 122095317 6:122095317 C T T intergenic_region MODIFIER RP11-129H15.4-HMGB3P18 ENSG00000217139-ENSG00000220184
6 122095606 6:122095606 C T T intergenic_region MODIFIER RP11-129H15.4-HMGB3P18 ENSG00000217139-ENSG00000220184
6 122095697 6:122095697 G A A intergenic_region MODIFIER RP11-129H15.4-HMGB3P18 ENSG00000217139-ENSG00000220184
6 122095795 6:122095795 G A A intergenic_region MODIFIER RP11-129H15.4-HMGB3P18 ENSG00000217139-ENSG00000220184
6 122096359 6:122096359 G A A intergenic_region MODIFIER RP11-129H15.4-HMGB3P18 ENSG00000217139-ENSG00000220184
6 122096439 6:122096439 G C C intergenic_region MODIFIER RP11-129H15.4-HMGB3P18 ENSG00000217139-ENSG00000220184
6 122096739 6:122096739 C T T intergenic_region MODIFIER RP11-129H15.4-HMGB3P18 ENSG00000217139-ENSG00000220184
6 122097157 6:122097157 G C C intergenic_region MODIFIER RP11-129H15.4-HMGB3P18 ENSG00000217139-ENSG00000220184
6 122097234 6:122097234 G A A intergenic_region MODIFIER RP11-129H15.4-HMGB3P18 ENSG00000217139-ENSG00000220184
6 122097507 6:122097507 T G G intergenic_region MODIFIER RP11-129H15.4-HMGB3P18 ENSG00000217139-ENSG00000220184
6 122097569 6:122097569 T G G intergenic_region MODIFIER RP11-129H15.4-HMGB3P18 ENSG00000217139-ENSG00000220184
6 122097698 6:122097698 T C C intergenic_region MODIFIER RP11-129H15.4-HMGB3P18 ENSG00000217139-ENSG00000220184
6 122098400 6:122098400 A G G intergenic_region MODIFIER RP11-129H15.4-HMGB3P18 ENSG00000217139-ENSG00000220184
6 122098434 6:122098434 A G G intergenic_region MODIFIER RP11-129H15.4-HMGB3P18 ENSG00000217139-ENSG00000220184
6 122099148 6:122099148 T C C intergenic_region MODIFIER RP11-129H15.4-HMGB3P18 ENSG00000217139-ENSG00000220184
6 122099743 6:122099743 G T T intergenic_region MODIFIER RP11-129H15.4-HMGB3P18 ENSG00000217139-ENSG00000220184
6 122100070 6:122100070 T C C intergenic_region MODIFIER RP11-129H15.4-HMGB3P18 ENSG00000217139-ENSG00000220184
6 122100077 6:122100077 G A A intergenic_region MODIFIER RP11-129H15.4-HMGB3P18 ENSG00000217139-ENSG00000220184
6 122100289 6:122100289 A G G intergenic_region MODIFIER RP11-129H15.4-HMGB3P18 ENSG00000217139-ENSG00000220184
6 122100372 6:122100372 C T T intergenic_region MODIFIER RP11-129H15.4-HMGB3P18 ENSG00000217139-ENSG00000220184
6 122100534 6:122100534 T G G intergenic_region MODIFIER RP11-129H15.4-HMGB3P18 ENSG00000217139-ENSG00000220184
6 122100549 6:122100549 A G G intergenic_region MODIFIER RP11-129H15.4-HMGB3P18 ENSG00000217139-ENSG00000220184
6 122101602 6:122101602 G A A intergenic_region MODIFIER RP11-129H15.4-HMGB3P18 ENSG00000217139-ENSG00000220184
6 122101847 6:122101847 C T T intergenic_region MODIFIER RP11-129H15.4-HMGB3P18 ENSG00000217139-ENSG00000220184
6 122102306 6:122102306 G A A intergenic_region MODIFIER RP11-129H15.4-HMGB3P18 ENSG00000217139-ENSG00000220184
6 122102657 6:122102657 A T T intergenic_region MODIFIER RP11-129H15.4-HMGB3P18 ENSG00000217139-ENSG00000220184
6 122103237 6:122103237 T C C intergenic_region MODIFIER RP11-129H15.4-HMGB3P18 ENSG00000217139-ENSG00000220184
6 122103238 6:122103238 C T T intergenic_region MODIFIER RP11-129H15.4-HMGB3P18 ENSG00000217139-ENSG00000220184
6 122103265 6:122103265 T C C intergenic_region MODIFIER RP11-129H15.4-HMGB3P18 ENSG00000217139-ENSG00000220184
6 122103597 6:122103597 G A A intergenic_region MODIFIER RP11-129H15.4-HMGB3P18 ENSG00000217139-ENSG00000220184
6 122103944 6:122103944 A G G intergenic_region MODIFIER RP11-129H15.4-HMGB3P18 ENSG00000217139-ENSG00000220184
6 122104651 6:122104651 T C C intergenic_region MODIFIER RP11-129H15.4-HMGB3P18 ENSG00000217139-ENSG00000220184
6 122105124 6:122105124 C T T intergenic_region MODIFIER RP11-129H15.4-HMGB3P18 ENSG00000217139-ENSG00000220184
6 122105201 6:122105201 A G G intergenic_region MODIFIER RP11-129H15.4-HMGB3P18 ENSG00000217139-ENSG00000220184
6 122105358 6:122105358 C T T intergenic_region MODIFIER RP11-129H15.4-HMGB3P18 ENSG00000217139-ENSG00000220184
6 122106601 6:122106601 C T T intergenic_region MODIFIER RP11-129H15.4-HMGB3P18 ENSG00000217139-ENSG00000220184
6 122106640 6:122106640 A C C intergenic_region MODIFIER RP11-129H15.4-HMGB3P18 ENSG00000217139-ENSG00000220184
6 122106808 6:122106808 C T T intergenic_region MODIFIER RP11-129H15.4-HMGB3P18 ENSG00000217139-ENSG00000220184
6 122106916 6:122106916 C A A intergenic_region MODIFIER RP11-129H15.4-HMGB3P18 ENSG00000217139-ENSG00000220184
6 122107445 6:122107445 C T T intergenic_region MODIFIER RP11-129H15.4-HMGB3P18 ENSG00000217139-ENSG00000220184
6 122107679 6:122107679 C T T intergenic_region MODIFIER RP11-129H15.4-HMGB3P18 ENSG00000217139-ENSG00000220184
6 122107948 6:122107948 A G G intergenic_region MODIFIER RP11-129H15.4-HMGB3P18 ENSG00000217139-ENSG00000220184
6 122108192 6:122108192 C T T intergenic_region MODIFIER RP11-129H15.4-HMGB3P18 ENSG00000217139-ENSG00000220184
6 122108258 6:122108258 T G G intergenic_region MODIFIER RP11-129H15.4-HMGB3P18 ENSG00000217139-ENSG00000220184
6 122108780 6:122108780 C T T intergenic_region MODIFIER RP11-129H15.4-HMGB3P18 ENSG00000217139-ENSG00000220184
6 122109464 6:122109464 G A A intergenic_region MODIFIER RP11-129H15.4-HMGB3P18 ENSG00000217139-ENSG00000220184
6 122109899 6:122109899 A G G intergenic_region MODIFIER RP11-129H15.4-HMGB3P18 ENSG00000217139-ENSG00000220184
6 122110110 6:122110110 G A A intergenic_region MODIFIER RP11-129H15.4-HMGB3P18 ENSG00000217139-ENSG00000220184
6 122110251 6:122110251 T C C intergenic_region MODIFIER RP11-129H15.4-HMGB3P18 ENSG00000217139-ENSG00000220184
6 122114664 6:122114664 A G G intergenic_region MODIFIER RP11-129H15.4-HMGB3P18 ENSG00000217139-ENSG00000220184
6 122115900 6:122115900 G A A intergenic_region MODIFIER RP11-129H15.4-HMGB3P18 ENSG00000217139-ENSG00000220184
6 122116766 6:122116766 A G G intergenic_region MODIFIER RP11-129H15.4-HMGB3P18 ENSG00000217139-ENSG00000220184
6 122119039 6:122119039 T A A intergenic_region MODIFIER RP11-129H15.4-HMGB3P18 ENSG00000217139-ENSG00000220184
6 122119203 6:122119203 C G G intergenic_region MODIFIER RP11-129H15.4-HMGB3P18 ENSG00000217139-ENSG00000220184
6 122119311 6:122119311 C T T intergenic_region MODIFIER RP11-129H15.4-HMGB3P18 ENSG00000217139-ENSG00000220184
6 122121568 6:122121568 T C C intergenic_region MODIFIER RP11-129H15.4-HMGB3P18 ENSG00000217139-ENSG00000220184
6 122122354 6:122122354 T C C intergenic_region MODIFIER RP11-129H15.4-HMGB3P18 ENSG00000217139-ENSG00000220184
6 122122880 6:122122880 C T T intergenic_region MODIFIER RP11-129H15.4-HMGB3P18 ENSG00000217139-ENSG00000220184
6 122123927 6:122123927 C G G intergenic_region MODIFIER RP11-129H15.4-HMGB3P18 ENSG00000217139-ENSG00000220184
6 122124317 6:122124317 C G G intergenic_region MODIFIER RP11-129H15.4-HMGB3P18 ENSG00000217139-ENSG00000220184
6 122125170 6:122125170 C T T intergenic_region MODIFIER RP11-129H15.4-HMGB3P18 ENSG00000217139-ENSG00000220184
6 122125788 6:122125788 C T T intergenic_region MODIFIER RP11-129H15.4-HMGB3P18 ENSG00000217139-ENSG00000220184
6 122126585 6:122126585 G A A intergenic_region MODIFIER RP11-129H15.4-HMGB3P18 ENSG00000217139-ENSG00000220184
6 122127116 6:122127116 C A A intergenic_region MODIFIER RP11-129H15.4-HMGB3P18 ENSG00000217139-ENSG00000220184
6 122129122 6:122129122 G A A intergenic_region MODIFIER RP11-129H15.4-HMGB3P18 ENSG00000217139-ENSG00000220184
6 122133089 6:122133089 A G G intergenic_region MODIFIER RP11-129H15.4-HMGB3P18 ENSG00000217139-ENSG00000220184
6 122133763 6:122133763 C A A intergenic_region MODIFIER RP11-129H15.4-HMGB3P18 ENSG00000217139-ENSG00000220184
6 122135003 6:122135003 C T T intergenic_region MODIFIER RP11-129H15.4-HMGB3P18 ENSG00000217139-ENSG00000220184
6 122137918 6:122137918 A G G intergenic_region MODIFIER RP11-129H15.4-HMGB3P18 ENSG00000217139-ENSG00000220184
6 122140389 6:122140389 T C C intergenic_region MODIFIER RP11-129H15.4-HMGB3P18 ENSG00000217139-ENSG00000220184
6 122145127 6:122145127 G A A intergenic_region MODIFIER RP11-129H15.4-HMGB3P18 ENSG00000217139-ENSG00000220184
6 122145301 6:122145301 C T T intergenic_region MODIFIER RP11-129H15.4-HMGB3P18 ENSG00000217139-ENSG00000220184
6 122146406 6:122146406 A G G intergenic_region MODIFIER RP11-129H15.4-HMGB3P18 ENSG00000217139-ENSG00000220184
6 122148340 6:122148340 A T T intergenic_region MODIFIER RP11-129H15.4-HMGB3P18 ENSG00000217139-ENSG00000220184
6 122154819 6:122154819 A G G intergenic_region MODIFIER RP11-129H15.4-HMGB3P18 ENSG00000217139-ENSG00000220184
6 122154928 6:122154928 C G G intergenic_region MODIFIER RP11-129H15.4-HMGB3P18 ENSG00000217139-ENSG00000220184
6 122156904 6:122156904 T C C intergenic_region MODIFIER RP11-129H15.4-HMGB3P18 ENSG00000217139-ENSG00000220184
6 122157404 6:122157404 A G G intergenic_region MODIFIER RP11-129H15.4-HMGB3P18 ENSG00000217139-ENSG00000220184
6 122157454 6:122157454 G A A intergenic_region MODIFIER RP11-129H15.4-HMGB3P18 ENSG00000217139-ENSG00000220184
6 122157634 6:122157634 C T T intergenic_region MODIFIER RP11-129H15.4-HMGB3P18 ENSG00000217139-ENSG00000220184
6 122163884 6:122163884 A G G intergenic_region MODIFIER RP11-129H15.4-HMGB3P18 ENSG00000217139-ENSG00000220184
6 122164247 6:122164247 G A A intergenic_region MODIFIER RP11-129H15.4-HMGB3P18 ENSG00000217139-ENSG00000220184
6 122167552 6:122167552 G A A intergenic_region MODIFIER RP11-129H15.4-HMGB3P18 ENSG00000217139-ENSG00000220184
6 122173279 6:122173279 G A A intergenic_region MODIFIER RP11-129H15.4-HMGB3P18 ENSG00000217139-ENSG00000220184
6 122177332 6:122177332 G A A downstream_gene_variant MODIFIER HMGB3P18 ENSG00000220184
6 122179211 6:122179211 T A A downstream_gene_variant MODIFIER HMGB3P18 ENSG00000220184
6 122179724 6:122179724 G A A non_coding_transcript_exon_variant MODIFIER HMGB3P18 ENSG00000220184
6 122185639 6:122185639 G A A intergenic_region MODIFIER HMGB3P18-RNU1-18P ENSG00000220184-ENSG00000199932
6 122188198 6:122188198 G A A intergenic_region MODIFIER HMGB3P18-RNU1-18P ENSG00000220184-ENSG00000199932
6 122196754 6:122196754 A C C intergenic_region MODIFIER HMGB3P18-RNU1-18P ENSG00000220184-ENSG00000199932
6 122203795 6:122203795 G T T intergenic_region MODIFIER HMGB3P18-RNU1-18P ENSG00000220184-ENSG00000199932
6 122206643 6:122206643 G A A intergenic_region MODIFIER HMGB3P18-RNU1-18P ENSG00000220184-ENSG00000199932
6 122208065 6:122208065 A G G intergenic_region MODIFIER HMGB3P18-RNU1-18P ENSG00000220184-ENSG00000199932
6 122212759 6:122212759 T C C intergenic_region MODIFIER HMGB3P18-RNU1-18P ENSG00000220184-ENSG00000199932
6 122215119 6:122215119 C T T intergenic_region MODIFIER HMGB3P18-RNU1-18P ENSG00000220184-ENSG00000199932
6 122218962 6:122218962 G A A intergenic_region MODIFIER HMGB3P18-RNU1-18P ENSG00000220184-ENSG00000199932
6 122219677 6:122219677 G T T intergenic_region MODIFIER HMGB3P18-RNU1-18P ENSG00000220184-ENSG00000199932
6 122225680 6:122225680 A G G intergenic_region MODIFIER HMGB3P18-RNU1-18P ENSG00000220184-ENSG00000199932
6 122226316 6:122226316 A G G intergenic_region MODIFIER HMGB3P18-RNU1-18P ENSG00000220184-ENSG00000199932
6 122228830 6:122228830 T C C intergenic_region MODIFIER HMGB3P18-RNU1-18P ENSG00000220184-ENSG00000199932
6 122229078 6:122229078 T C C intergenic_region MODIFIER HMGB3P18-RNU1-18P ENSG00000220184-ENSG00000199932
6 122229647 6:122229647 T G G intergenic_region MODIFIER HMGB3P18-RNU1-18P ENSG00000220184-ENSG00000199932
6 122230208 6:122230208 C A A intergenic_region MODIFIER HMGB3P18-RNU1-18P ENSG00000220184-ENSG00000199932
6 122231613 6:122231613 G A A intergenic_region MODIFIER HMGB3P18-RNU1-18P ENSG00000220184-ENSG00000199932
6 122233408 6:122233408 T C C intergenic_region MODIFIER HMGB3P18-RNU1-18P ENSG00000220184-ENSG00000199932
6 122234667 6:122234667 T C C intergenic_region MODIFIER HMGB3P18-RNU1-18P ENSG00000220184-ENSG00000199932
6 122235678 6:122235678 G A A intergenic_region MODIFIER HMGB3P18-RNU1-18P ENSG00000220184-ENSG00000199932
6 122238694 6:122238694 C T T intergenic_region MODIFIER HMGB3P18-RNU1-18P ENSG00000220184-ENSG00000199932
6 122238915 6:122238915 C G G intergenic_region MODIFIER HMGB3P18-RNU1-18P ENSG00000220184-ENSG00000199932
7 19564734 7:19564734 C T T intron_variant MODIFIER AC007091.1 ENSG00000223838
7 19567171 7:19567171 G T T intron_variant MODIFIER AC007091.1 ENSG00000223838
7 19568820 7:19568820 G A A intron_variant MODIFIER AC007091.1 ENSG00000223838
7 19570374 7:19570374 T G G intron_variant MODIFIER AC007091.1 ENSG00000223838
7 19573784 7:19573784 A G G intron_variant MODIFIER AC007091.1 ENSG00000223838
7 19573882 7:19573882 G A A intron_variant MODIFIER AC007091.1 ENSG00000223838
7 19574255 7:19574255 T C C intron_variant MODIFIER AC007091.1 ENSG00000223838
7 19575894 7:19575894 A G G intron_variant MODIFIER AC007091.1 ENSG00000223838
7 19585813 7:19585813 T C C intron_variant MODIFIER AC007091.1 ENSG00000223838
7 19594822 7:19594822 C A A intron_variant MODIFIER AC007091.1 ENSG00000223838
7 19596416 7:19596416 G A A intron_variant MODIFIER AC007091.1 ENSG00000223838
7 19596608 7:19596608 A T T intron_variant MODIFIER AC007091.1 ENSG00000223838
7 19596864 7:19596864 C A A intron_variant MODIFIER AC007091.1 ENSG00000223838
7 19596865 7:19596865 A C C intron_variant MODIFIER AC007091.1 ENSG00000223838
7 19596974 7:19596974 A C C intron_variant MODIFIER AC007091.1 ENSG00000223838
7 19597019 7:19597019 A G G intron_variant MODIFIER AC007091.1 ENSG00000223838
7 19597648 7:19597648 C T T intron_variant MODIFIER AC007091.1 ENSG00000223838
7 19598095 7:19598095 G A A intron_variant MODIFIER AC007091.1 ENSG00000223838
7 19599437 7:19599437 T C C intron_variant MODIFIER AC007091.1 ENSG00000223838
7 19600600 7:19600600 T C C intron_variant MODIFIER AC007091.1 ENSG00000223838
7 19601297 7:19601297 T C C intron_variant MODIFIER AC007091.1 ENSG00000223838
7 19601366 7:19601366 G C C intron_variant MODIFIER AC007091.1 ENSG00000223838
7 19601758 7:19601758 G C C intron_variant MODIFIER AC007091.1 ENSG00000223838
7 19601800 7:19601800 G A A intron_variant MODIFIER AC007091.1 ENSG00000223838
7 19601852 7:19601852 G C C intron_variant MODIFIER AC007091.1 ENSG00000223838
7 19602066 7:19602066 G A A intron_variant MODIFIER AC007091.1 ENSG00000223838
7 19602086 7:19602086 A T T intron_variant MODIFIER AC007091.1 ENSG00000223838
7 19602989 7:19602989 G A A intron_variant MODIFIER AC007091.1 ENSG00000223838
7 19614851 7:19614851 C T T intron_variant MODIFIER AC007091.1 ENSG00000223838
7 19616838 7:19616838 G A A intron_variant MODIFIER AC007091.1 ENSG00000223838
7 19621896 7:19621896 A G G downstream_gene_variant MODIFIER AC007091.1 ENSG00000223838
7 19623859 7:19623859 C T T intergenic_region MODIFIER AC007091.1-TWISTNB ENSG00000223838-ENSG00000105849
7 19624424 7:19624424 T C C intergenic_region MODIFIER AC007091.1-TWISTNB ENSG00000223838-ENSG00000105849
7 19659157 7:19659157 C T T intergenic_region MODIFIER AC007091.1-TWISTNB ENSG00000223838-ENSG00000105849
7 19659478 7:19659478 G A A intergenic_region MODIFIER AC007091.1-TWISTNB ENSG00000223838-ENSG00000105849
7 19660243 7:19660243 C A A intergenic_region MODIFIER AC007091.1-TWISTNB ENSG00000223838-ENSG00000105849
7 19660801 7:19660801 T C C intergenic_region MODIFIER AC007091.1-TWISTNB ENSG00000223838-ENSG00000105849
7 19662746 7:19662746 C A A intergenic_region MODIFIER AC007091.1-TWISTNB ENSG00000223838-ENSG00000105849
7 19663614 7:19663614 C T T intergenic_region MODIFIER AC007091.1-TWISTNB ENSG00000223838-ENSG00000105849
7 19663644 7:19663644 G A A intergenic_region MODIFIER AC007091.1-TWISTNB ENSG00000223838-ENSG00000105849
7 19670880 7:19670880 A G G intergenic_region MODIFIER AC007091.1-TWISTNB ENSG00000223838-ENSG00000105849
7 19671561 7:19671561 C T T intergenic_region MODIFIER AC007091.1-TWISTNB ENSG00000223838-ENSG00000105849
7 19674957 7:19674957 T C C intergenic_region MODIFIER AC007091.1-TWISTNB ENSG00000223838-ENSG00000105849
7 19676770 7:19676770 C T T intergenic_region MODIFIER AC007091.1-TWISTNB ENSG00000223838-ENSG00000105849
7 19678366 7:19678366 T C C intergenic_region MODIFIER AC007091.1-TWISTNB ENSG00000223838-ENSG00000105849
7 19680623 7:19680623 G T T intergenic_region MODIFIER AC007091.1-TWISTNB ENSG00000223838-ENSG00000105849
7 19681033 7:19681033 A T T intergenic_region MODIFIER AC007091.1-TWISTNB ENSG00000223838-ENSG00000105849
7 19681917 7:19681917 A C C intergenic_region MODIFIER AC007091.1-TWISTNB ENSG00000223838-ENSG00000105849
7 19683888 7:19683888 T A A intergenic_region MODIFIER AC007091.1-TWISTNB ENSG00000223838-ENSG00000105849
7 19684291 7:19684291 C T T intergenic_region MODIFIER AC007091.1-TWISTNB ENSG00000223838-ENSG00000105849
7 19686984 7:19686984 C G G intergenic_region MODIFIER AC007091.1-TWISTNB ENSG00000223838-ENSG00000105849
7 19688781 7:19688781 C T T intergenic_region MODIFIER AC007091.1-TWISTNB ENSG00000223838-ENSG00000105849
7 19693626 7:19693626 C T T intergenic_region MODIFIER AC007091.1-TWISTNB ENSG00000223838-ENSG00000105849
7 19693755 7:19693755 C T T intergenic_region MODIFIER AC007091.1-TWISTNB ENSG00000223838-ENSG00000105849
7 19693996 7:19693996 G A A intergenic_region MODIFIER AC007091.1-TWISTNB ENSG00000223838-ENSG00000105849
7 19694196 7:19694196 G T T intergenic_region MODIFIER AC007091.1-TWISTNB ENSG00000223838-ENSG00000105849
7 19694384 7:19694384 C T T intergenic_region MODIFIER AC007091.1-TWISTNB ENSG00000223838-ENSG00000105849
7 19696365 7:19696365 G A A intergenic_region MODIFIER AC007091.1-TWISTNB ENSG00000223838-ENSG00000105849
7 19697412 7:19697412 A C C intergenic_region MODIFIER AC007091.1-TWISTNB ENSG00000223838-ENSG00000105849
7 19701136 7:19701136 A G G intergenic_region MODIFIER AC007091.1-TWISTNB ENSG00000223838-ENSG00000105849
7 19703967 7:19703967 T C C intergenic_region MODIFIER AC007091.1-TWISTNB ENSG00000223838-ENSG00000105849
7 19704972 7:19704972 C G G intergenic_region MODIFIER AC007091.1-TWISTNB ENSG00000223838-ENSG00000105849
7 19705036 7:19705036 C T T intergenic_region MODIFIER AC007091.1-TWISTNB ENSG00000223838-ENSG00000105849
7 19705190 7:19705190 G A A intergenic_region MODIFIER AC007091.1-TWISTNB ENSG00000223838-ENSG00000105849
7 19706289 7:19706289 G T T intergenic_region MODIFIER AC007091.1-TWISTNB ENSG00000223838-ENSG00000105849
7 19707899 7:19707899 G A A intergenic_region MODIFIER AC007091.1-TWISTNB ENSG00000223838-ENSG00000105849
7 19709390 7:19709390 C G G intergenic_region MODIFIER AC007091.1-TWISTNB ENSG00000223838-ENSG00000105849
7 19710341 7:19710341 A G G intergenic_region MODIFIER AC007091.1-TWISTNB ENSG00000223838-ENSG00000105849
7 19713052 7:19713052 A G G intergenic_region MODIFIER AC007091.1-TWISTNB ENSG00000223838-ENSG00000105849
7 19714272 7:19714272 T C C intergenic_region MODIFIER AC007091.1-TWISTNB ENSG00000223838-ENSG00000105849
7 19714295 7:19714295 C T T intergenic_region MODIFIER AC007091.1-TWISTNB ENSG00000223838-ENSG00000105849
7 19716833 7:19716833 T C C intergenic_region MODIFIER AC007091.1-TWISTNB ENSG00000223838-ENSG00000105849
7 19719637 7:19719637 C T T intergenic_region MODIFIER AC007091.1-TWISTNB ENSG00000223838-ENSG00000105849
7 19719652 7:19719652 A G G intergenic_region MODIFIER AC007091.1-TWISTNB ENSG00000223838-ENSG00000105849
7 19719777 7:19719777 T C C intergenic_region MODIFIER AC007091.1-TWISTNB ENSG00000223838-ENSG00000105849
7 19720165 7:19720165 C T T intergenic_region MODIFIER AC007091.1-TWISTNB ENSG00000223838-ENSG00000105849
7 19720168 7:19720168 T C C intergenic_region MODIFIER AC007091.1-TWISTNB ENSG00000223838-ENSG00000105849
7 19720191 7:19720191 C T T intergenic_region MODIFIER AC007091.1-TWISTNB ENSG00000223838-ENSG00000105849
7 19720311 7:19720311 A T T intergenic_region MODIFIER AC007091.1-TWISTNB ENSG00000223838-ENSG00000105849
7 19720484 7:19720484 G A A intergenic_region MODIFIER AC007091.1-TWISTNB ENSG00000223838-ENSG00000105849
7 19720725 7:19720725 G T T intergenic_region MODIFIER AC007091.1-TWISTNB ENSG00000223838-ENSG00000105849
7 19720763 7:19720763 T G G intergenic_region MODIFIER AC007091.1-TWISTNB ENSG00000223838-ENSG00000105849
7 19720847 7:19720847 G C C intergenic_region MODIFIER AC007091.1-TWISTNB ENSG00000223838-ENSG00000105849
7 19721451 7:19721451 T C C intergenic_region MODIFIER AC007091.1-TWISTNB ENSG00000223838-ENSG00000105849
7 19721503 7:19721503 G C C intergenic_region MODIFIER AC007091.1-TWISTNB ENSG00000223838-ENSG00000105849
7 19721577 7:19721577 C T T intergenic_region MODIFIER AC007091.1-TWISTNB ENSG00000223838-ENSG00000105849
7 19721651 7:19721651 G A A intergenic_region MODIFIER AC007091.1-TWISTNB ENSG00000223838-ENSG00000105849
7 19722388 7:19722388 G C C intergenic_region MODIFIER AC007091.1-TWISTNB ENSG00000223838-ENSG00000105849
7 19722435 7:19722435 T C C intergenic_region MODIFIER AC007091.1-TWISTNB ENSG00000223838-ENSG00000105849
7 19722459 7:19722459 C T T intergenic_region MODIFIER AC007091.1-TWISTNB ENSG00000223838-ENSG00000105849
7 19722743 7:19722743 C T T intergenic_region MODIFIER AC007091.1-TWISTNB ENSG00000223838-ENSG00000105849
7 19722831 7:19722831 C G G intergenic_region MODIFIER AC007091.1-TWISTNB ENSG00000223838-ENSG00000105849
7 19723124 7:19723124 G A A intergenic_region MODIFIER AC007091.1-TWISTNB ENSG00000223838-ENSG00000105849
7 19723164 7:19723164 C A A intergenic_region MODIFIER AC007091.1-TWISTNB ENSG00000223838-ENSG00000105849
7 19725091 7:19725091 T C C intergenic_region MODIFIER AC007091.1-TWISTNB ENSG00000223838-ENSG00000105849
7 19725126 7:19725126 G C C intergenic_region MODIFIER AC007091.1-TWISTNB ENSG00000223838-ENSG00000105849
7 19725912 7:19725912 C G G intergenic_region MODIFIER AC007091.1-TWISTNB ENSG00000223838-ENSG00000105849
7 19727369 7:19727369 G A A intergenic_region MODIFIER AC007091.1-TWISTNB ENSG00000223838-ENSG00000105849
7 19728577 7:19728577 G A A intergenic_region MODIFIER AC007091.1-TWISTNB ENSG00000223838-ENSG00000105849
7 19728852 7:19728852 C G G intergenic_region MODIFIER AC007091.1-TWISTNB ENSG00000223838-ENSG00000105849
7 19728892 7:19728892 G A A intergenic_region MODIFIER AC007091.1-TWISTNB ENSG00000223838-ENSG00000105849
7 19728992 7:19728992 C T T intergenic_region MODIFIER AC007091.1-TWISTNB ENSG00000223838-ENSG00000105849
7 19729400 7:19729400 G A A intergenic_region MODIFIER AC007091.1-TWISTNB ENSG00000223838-ENSG00000105849
7 19729601 7:19729601 G A A intergenic_region MODIFIER AC007091.1-TWISTNB ENSG00000223838-ENSG00000105849
7 19729905 7:19729905 A G G intergenic_region MODIFIER AC007091.1-TWISTNB ENSG00000223838-ENSG00000105849
7 19730813 7:19730813 C G G downstream_gene_variant MODIFIER TWISTNB ENSG00000105849
7 19731212 7:19731212 G T T downstream_gene_variant MODIFIER TWISTNB ENSG00000105849
7 19731307 7:19731307 G A A downstream_gene_variant MODIFIER TWISTNB ENSG00000105849
7 19731468 7:19731468 C A A downstream_gene_variant MODIFIER TWISTNB ENSG00000105849
7 19731836 7:19731836 G A A downstream_gene_variant MODIFIER TWISTNB ENSG00000105849
7 19731970 7:19731970 G A A downstream_gene_variant MODIFIER TWISTNB ENSG00000105849
7 19732877 7:19732877 A T T downstream_gene_variant MODIFIER TWISTNB ENSG00000105849
7 19733490 7:19733490 T A A downstream_gene_variant MODIFIER TWISTNB ENSG00000105849
7 19734101 7:19734101 T G G downstream_gene_variant MODIFIER TWISTNB ENSG00000105849
7 19736280 7:19736280 T C C 3_prime_UTR_variant MODIFIER TWISTNB ENSG00000105849
7 19737742 7:19737742 T G G 3_prime_UTR_variant MODIFIER TWISTNB ENSG00000105849
7 19738951 7:19738951 A G G intron_variant MODIFIER TWISTNB ENSG00000105849
7 19739947 7:19739947 C G G intron_variant MODIFIER TWISTNB ENSG00000105849
7 19740900 7:19740900 G T T upstream_gene_variant MODIFIER TWISTNB ENSG00000105849
7 19741075 7:19741075 C G G upstream_gene_variant MODIFIER TWISTNB ENSG00000105849
7 19741302 7:19741302 T A A upstream_gene_variant MODIFIER TWISTNB ENSG00000105849
7 19742522 7:19742522 G A A upstream_gene_variant MODIFIER TWISTNB ENSG00000105849
7 19743119 7:19743119 G C C upstream_gene_variant MODIFIER TWISTNB ENSG00000105849
7 19743510 7:19743510 G C C upstream_gene_variant MODIFIER TWISTNB ENSG00000105849
7 19745759 7:19745759 C A A upstream_gene_variant MODIFIER MIR3146 ENSG00000265932
7 45041111 7:45041111 C G G intron_variant MODIFIER CCM2 ENSG00000136280
7 45041813 7:45041813 A G G intron_variant MODIFIER CCM2 ENSG00000136280
7 45043291 7:45043291 C T T intron_variant MODIFIER CCM2 ENSG00000136280
7 45044313 7:45044313 A C C intron_variant MODIFIER CCM2 ENSG00000136280
7 45045368 7:45045368 G A A intron_variant MODIFIER CCM2 ENSG00000136280
7 45046006 7:45046006 G A A intron_variant MODIFIER CCM2 ENSG00000136280
7 45047791 7:45047791 G C C intron_variant MODIFIER CCM2 ENSG00000136280
7 45047890 7:45047890 C T T intron_variant MODIFIER CCM2 ENSG00000136280
7 45047919 7:45047919 A T T intron_variant MODIFIER CCM2 ENSG00000136280
7 45048172 7:45048172 G A A intron_variant MODIFIER CCM2 ENSG00000136280
7 45048849 7:45048849 G A A intron_variant MODIFIER CCM2 ENSG00000136280
7 45049243 7:45049243 C T T intron_variant MODIFIER CCM2 ENSG00000136280
7 45050206 7:45050206 T A A intron_variant MODIFIER CCM2 ENSG00000136280
7 45050890 7:45050890 C A A intron_variant MODIFIER CCM2 ENSG00000136280
7 45052133 7:45052133 C T T intron_variant MODIFIER CCM2 ENSG00000136280
7 45052352 7:45052352 C T T intron_variant MODIFIER CCM2 ENSG00000136280
7 45053442 7:45053442 C T T intron_variant MODIFIER CCM2 ENSG00000136280
7 45054143 7:45054143 T C C intron_variant MODIFIER CCM2 ENSG00000136280
7 45055115 7:45055115 A T T intron_variant MODIFIER CCM2 ENSG00000136280
7 45055214 7:45055214 A G G intron_variant MODIFIER CCM2 ENSG00000136280
7 45055578 7:45055578 G T T intron_variant MODIFIER CCM2 ENSG00000136280
7 45056480 7:45056480 C T T intron_variant MODIFIER CCM2 ENSG00000136280
7 45057251 7:45057251 A G G intron_variant MODIFIER CCM2 ENSG00000136280
7 45057743 7:45057743 G A A intron_variant MODIFIER CCM2 ENSG00000136280
7 45059112 7:45059112 T G G intron_variant MODIFIER CCM2 ENSG00000136280
7 45059239 7:45059239 C T T intron_variant MODIFIER CCM2 ENSG00000136280
7 45059247 7:45059247 A T T intron_variant MODIFIER CCM2 ENSG00000136280
7 45059339 7:45059339 A G G intron_variant MODIFIER CCM2 ENSG00000136280
7 45059545 7:45059545 A G G intron_variant MODIFIER CCM2 ENSG00000136280
7 45059711 7:45059711 C T T intron_variant MODIFIER CCM2 ENSG00000136280
7 45062828 7:45062828 A G G upstream_gene_variant MODIFIER CCM2 ENSG00000136280
7 45064187 7:45064187 G T T upstream_gene_variant MODIFIER CCM2 ENSG00000136280
7 45064690 7:45064690 A T T upstream_gene_variant MODIFIER CCM2 ENSG00000136280
7 45065649 7:45065649 C T T upstream_gene_variant MODIFIER CCM2 ENSG00000136280
7 45067017 7:45067017 G A A 5_prime_UTR_variant MODIFIER CCM2 ENSG00000136280
7 45068784 7:45068784 C T T intron_variant MODIFIER CCM2 ENSG00000136280
7 45069687 7:45069687 T C C intron_variant MODIFIER CCM2 ENSG00000136280
7 45071861 7:45071861 A C C intron_variant MODIFIER CCM2 ENSG00000136280
7 45073799 7:45073799 C A A upstream_gene_variant MODIFIER CCM2 ENSG00000136280
7 45075483 7:45075483 G C C upstream_gene_variant MODIFIER CCM2 ENSG00000136280
7 45075683 7:45075683 G A A upstream_gene_variant MODIFIER CCM2 ENSG00000136280
7 45079550 7:45079550 C T T intron_variant MODIFIER CCM2 ENSG00000136280
7 45080933 7:45080933 A G G intron_variant MODIFIER CCM2 ENSG00000136280
7 45082425 7:45082425 T C C intron_variant MODIFIER CCM2 ENSG00000136280
7 45083065 7:45083065 C T T intron_variant MODIFIER CCM2 ENSG00000136280
7 45084525 7:45084525 C T T intron_variant MODIFIER CCM2 ENSG00000136280
7 45084707 7:45084707 A G G intron_variant MODIFIER CCM2 ENSG00000136280
7 45085634 7:45085634 A G G intron_variant MODIFIER CCM2 ENSG00000136280
7 45085863 7:45085863 A T T intron_variant MODIFIER CCM2 ENSG00000136280
7 45086913 7:45086913 C T T intron_variant MODIFIER CCM2 ENSG00000136280
7 45087002 7:45087002 G A A intron_variant MODIFIER CCM2 ENSG00000136280
7 45087208 7:45087208 C T T intron_variant MODIFIER CCM2 ENSG00000136280
7 45088623 7:45088623 T C C intron_variant MODIFIER CCM2 ENSG00000136280
7 45089018 7:45089018 C T T intron_variant MODIFIER CCM2 ENSG00000136280
7 45089255 7:45089255 C T T intron_variant MODIFIER CCM2 ENSG00000136280
7 45089956 7:45089956 C T T intron_variant MODIFIER CCM2 ENSG00000136280
7 45090477 7:45090477 A T T intron_variant MODIFIER CCM2 ENSG00000136280
7 45090704 7:45090704 T C C intron_variant MODIFIER CCM2 ENSG00000136280
7 45090911 7:45090911 G T T intron_variant MODIFIER CCM2 ENSG00000136280
7 45091004 7:45091004 A G G intron_variant MODIFIER CCM2 ENSG00000136280
7 45091012 7:45091012 A T T intron_variant MODIFIER CCM2 ENSG00000136280
7 45091184 7:45091184 C T T intron_variant MODIFIER CCM2 ENSG00000136280
7 45091245 7:45091245 T C C intron_variant MODIFIER CCM2 ENSG00000136280
7 45091614 7:45091614 G A A intron_variant MODIFIER CCM2 ENSG00000136280
7 45092975 7:45092975 T C C intron_variant MODIFIER CCM2 ENSG00000136280
7 45093198 7:45093198 G A A intron_variant MODIFIER CCM2 ENSG00000136280
7 45093468 7:45093468 T C C intron_variant MODIFIER CCM2 ENSG00000136280
7 45094080 7:45094080 A G G intron_variant MODIFIER CCM2 ENSG00000136280
7 45094765 7:45094765 G C C intron_variant MODIFIER CCM2 ENSG00000136280
7 45094847 7:45094847 A G G intron_variant MODIFIER CCM2 ENSG00000136280
7 45095028 7:45095028 C T T intron_variant MODIFIER CCM2 ENSG00000136280
7 45095216 7:45095216 G C C intron_variant MODIFIER CCM2 ENSG00000136280
7 45095332 7:45095332 A G G intron_variant MODIFIER CCM2 ENSG00000136280
7 45095718 7:45095718 G A A intron_variant MODIFIER CCM2 ENSG00000136280
7 45096436 7:45096436 G T T intron_variant MODIFIER CCM2 ENSG00000136280
7 45098325 7:45098325 A G G intron_variant MODIFIER CCM2 ENSG00000136280
7 45098776 7:45098776 G A A intron_variant MODIFIER CCM2 ENSG00000136280
7 45101645 7:45101645 A G G upstream_gene_variant MODIFIER CCM2 ENSG00000136280
7 45102058 7:45102058 C T T upstream_gene_variant MODIFIER CCM2 ENSG00000136280
7 45106877 7:45106877 C T T upstream_gene_variant MODIFIER CCM2 ENSG00000136280
7 45110951 7:45110951 C A A upstream_gene_variant MODIFIER CCM2 ENSG00000136280
7 45114089 7:45114089 C T T downstream_gene_variant MODIFIER CCM2 ENSG00000136280
7 45114226 7:45114226 C T T downstream_gene_variant MODIFIER CCM2 ENSG00000136280
7 45117948 7:45117948 C T T downstream_gene_variant MODIFIER CCM2 ENSG00000136280
7 45118198 7:45118198 G A A downstream_gene_variant MODIFIER CCM2 ENSG00000136280
7 46332623 7:46332623 C T T intron_variant MODIFIER AC023669.1 ENSG00000229459
7 46333094 7:46333094 T C C intron_variant MODIFIER AC023669.1 ENSG00000229459
7 46334594 7:46334594 T C C downstream_gene_variant MODIFIER AC023669.1 ENSG00000229459
7 46334675 7:46334675 A G G downstream_gene_variant MODIFIER AC023669.1 ENSG00000229459
7 46335188 7:46335188 A G G downstream_gene_variant MODIFIER AC023669.1 ENSG00000229459
7 46335620 7:46335620 T A A downstream_gene_variant MODIFIER AC023669.1 ENSG00000229459
7 46337559 7:46337559 A G G upstream_gene_variant MODIFIER AC092657.2 ENSG00000237760
7 46343817 7:46343817 C T T intron_variant MODIFIER AC092657.2 ENSG00000237760
7 46351213 7:46351213 T G G intron_variant MODIFIER AC092657.2 ENSG00000237760
7 46352512 7:46352512 G A A intron_variant MODIFIER AC092657.2 ENSG00000237760
7 46352593 7:46352593 A G G intron_variant MODIFIER AC092657.2 ENSG00000237760
7 46353356 7:46353356 A G G intron_variant MODIFIER AC092657.2 ENSG00000237760
7 46353527 7:46353527 C G G intron_variant MODIFIER AC092657.2 ENSG00000237760
7 46353778 7:46353778 C G G intron_variant MODIFIER AC092657.2 ENSG00000237760
7 46356173 7:46356173 C T T intron_variant MODIFIER AC092657.2 ENSG00000237760
7 46357110 7:46357110 C T T intron_variant MODIFIER AC092657.2 ENSG00000237760
7 46360746 7:46360746 A G G intron_variant MODIFIER AC092657.2 ENSG00000237760
7 46360963 7:46360963 T G G intron_variant MODIFIER AC092657.2 ENSG00000237760
7 46361063 7:46361063 G C C intron_variant MODIFIER AC092657.2 ENSG00000237760
7 46361428 7:46361428 A G G intron_variant MODIFIER AC092657.2 ENSG00000237760
7 46361603 7:46361603 C A A intron_variant MODIFIER AC092657.2 ENSG00000237760
7 46362685 7:46362685 A C C intron_variant MODIFIER AC092657.2 ENSG00000237760
7 46363393 7:46363393 G A A intron_variant MODIFIER AC092657.2 ENSG00000237760
7 46363690 7:46363690 A G G intron_variant MODIFIER AC092657.2 ENSG00000237760
7 46365907 7:46365907 C T T intron_variant MODIFIER AC092657.2 ENSG00000237760
7 46367737 7:46367737 A G G intron_variant MODIFIER AC092657.2 ENSG00000237760
7 46369871 7:46369871 C G G intron_variant MODIFIER AC092657.2 ENSG00000237760
7 46371713 7:46371713 T C C intron_variant MODIFIER AC092657.2 ENSG00000237760
7 46373237 7:46373237 G A A intron_variant MODIFIER AC092657.2 ENSG00000237760
7 46375521 7:46375521 C T T intron_variant MODIFIER AC092657.2 ENSG00000237760
7 46375616 7:46375616 C T T intron_variant MODIFIER AC092657.2 ENSG00000237760
7 46380708 7:46380708 G A A intron_variant MODIFIER AC092657.2 ENSG00000237760
7 46380711 7:46380711 T G G intron_variant MODIFIER AC092657.2 ENSG00000237760
7 46380833 7:46380833 G A A intron_variant MODIFIER AC092657.2 ENSG00000237760
7 46381239 7:46381239 A T T intron_variant MODIFIER AC092657.2 ENSG00000237760
7 46381821 7:46381821 A G G intron_variant MODIFIER AC092657.2 ENSG00000237760
7 46382525 7:46382525 A G G intron_variant MODIFIER AC092657.2 ENSG00000237760
7 46382532 7:46382532 A C C intron_variant MODIFIER AC092657.2 ENSG00000237760
7 46382903 7:46382903 C T T intron_variant MODIFIER AC092657.2 ENSG00000237760
7 46383369 7:46383369 G T T downstream_gene_variant MODIFIER AC092657.2 ENSG00000237760
7 46383484 7:46383484 G A A downstream_gene_variant MODIFIER AC092657.2 ENSG00000237760
7 46384006 7:46384006 C G G downstream_gene_variant MODIFIER AC092657.2 ENSG00000237760
7 46384405 7:46384405 T C C downstream_gene_variant MODIFIER AC092657.2 ENSG00000237760
7 46384660 7:46384660 C T T downstream_gene_variant MODIFIER AC092657.2 ENSG00000237760
7 46384738 7:46384738 G A A downstream_gene_variant MODIFIER AC092657.2 ENSG00000237760
7 46384795 7:46384795 G A A downstream_gene_variant MODIFIER AC092657.2 ENSG00000237760
7 46385000 7:46385000 C G G downstream_gene_variant MODIFIER AC092657.2 ENSG00000237760
7 46385122 7:46385122 G A A downstream_gene_variant MODIFIER AC092657.2 ENSG00000237760
7 46385815 7:46385815 T G G downstream_gene_variant MODIFIER AC092657.2 ENSG00000237760
7 46385826 7:46385826 T G G downstream_gene_variant MODIFIER AC092657.2 ENSG00000237760
7 46385847 7:46385847 G T T downstream_gene_variant MODIFIER AC092657.2 ENSG00000237760
7 46386625 7:46386625 G T T downstream_gene_variant MODIFIER AC092657.2 ENSG00000237760
7 46386784 7:46386784 C A A downstream_gene_variant MODIFIER AC092657.2 ENSG00000237760
7 46386866 7:46386866 C T T downstream_gene_variant MODIFIER AC092657.2 ENSG00000237760
7 46386988 7:46386988 G A A downstream_gene_variant MODIFIER AC092657.2 ENSG00000237760
7 46387417 7:46387417 A G G downstream_gene_variant MODIFIER AC092657.2 ENSG00000237760
7 46387854 7:46387854 C A A downstream_gene_variant MODIFIER AC092657.2 ENSG00000237760
7 46569686 7:46569686 G A A intergenic_region MODIFIER AC004869.2-HMGN1P19 ENSG00000230680-ENSG00000224519
7 46569971 7:46569971 A C C intergenic_region MODIFIER AC004869.2-HMGN1P19 ENSG00000230680-ENSG00000224519
7 46571212 7:46571212 T G G intergenic_region MODIFIER AC004869.2-HMGN1P19 ENSG00000230680-ENSG00000224519
7 46572724 7:46572724 A G G intergenic_region MODIFIER AC004869.2-HMGN1P19 ENSG00000230680-ENSG00000224519
7 46574840 7:46574840 G A A intergenic_region MODIFIER AC004869.2-HMGN1P19 ENSG00000230680-ENSG00000224519
7 46575506 7:46575506 A T T intergenic_region MODIFIER AC004869.2-HMGN1P19 ENSG00000230680-ENSG00000224519
7 46579137 7:46579137 T C C intergenic_region MODIFIER AC004869.2-HMGN1P19 ENSG00000230680-ENSG00000224519
7 46586631 7:46586631 G T T intergenic_region MODIFIER AC004869.2-HMGN1P19 ENSG00000230680-ENSG00000224519
7 46587917 7:46587917 C T T intergenic_region MODIFIER AC004869.2-HMGN1P19 ENSG00000230680-ENSG00000224519
7 46588918 7:46588918 A G G intergenic_region MODIFIER AC004869.2-HMGN1P19 ENSG00000230680-ENSG00000224519
7 46591152 7:46591152 A T T intergenic_region MODIFIER AC004869.2-HMGN1P19 ENSG00000230680-ENSG00000224519
7 46598313 7:46598313 C T T intergenic_region MODIFIER AC004869.2-HMGN1P19 ENSG00000230680-ENSG00000224519
7 50444025 7:50444025 C T T intron_variant MODIFIER IKZF1 ENSG00000185811
7 50444984 7:50444984 G A A intron_variant MODIFIER IKZF1 ENSG00000185811
7 50445596 7:50445596 C T T downstream_gene_variant MODIFIER IKZF1 ENSG00000185811
7 50445897 7:50445897 A G G downstream_gene_variant MODIFIER IKZF1 ENSG00000185811
7 50446280 7:50446280 T A A downstream_gene_variant MODIFIER IKZF1 ENSG00000185811
7 50447363 7:50447363 G A A downstream_gene_variant MODIFIER IKZF1 ENSG00000185811
7 50448002 7:50448002 T C C downstream_gene_variant MODIFIER IKZF1 ENSG00000185811
7 50449027 7:50449027 A G G downstream_gene_variant MODIFIER IKZF1 ENSG00000185811
7 50449085 7:50449085 T C C downstream_gene_variant MODIFIER IKZF1 ENSG00000185811
7 50449114 7:50449114 T C C downstream_gene_variant MODIFIER IKZF1 ENSG00000185811
7 50450446 7:50450446 C T T intron_variant MODIFIER IKZF1 ENSG00000185811
7 50451138 7:50451138 G A A intron_variant MODIFIER IKZF1 ENSG00000185811
7 50452858 7:50452858 T C C intron_variant MODIFIER IKZF1 ENSG00000185811
7 50453170 7:50453170 G A A intron_variant MODIFIER IKZF1 ENSG00000185811
7 50453181 7:50453181 G T T intron_variant MODIFIER IKZF1 ENSG00000185811
7 50454105 7:50454105 C T T intron_variant MODIFIER IKZF1 ENSG00000185811
7 50454652 7:50454652 T G G intron_variant MODIFIER IKZF1 ENSG00000185811
7 50454735 7:50454735 C T T intron_variant MODIFIER IKZF1 ENSG00000185811
7 50454805 7:50454805 A G G intron_variant MODIFIER IKZF1 ENSG00000185811
7 50455474 7:50455474 A G G intron_variant MODIFIER IKZF1 ENSG00000185811
7 50457264 7:50457264 C T T intron_variant MODIFIER IKZF1 ENSG00000185811
7 50458114 7:50458114 C T T intron_variant MODIFIER IKZF1 ENSG00000185811
7 50458434 7:50458434 G A A intron_variant MODIFIER IKZF1 ENSG00000185811
7 50460208 7:50460208 G A A intron_variant MODIFIER IKZF1 ENSG00000185811
7 50463088 7:50463088 T C C intron_variant MODIFIER IKZF1 ENSG00000185811
7 50465586 7:50465586 C G G intron_variant MODIFIER IKZF1 ENSG00000185811
7 50470166 7:50470166 A G G 3_prime_UTR_variant MODIFIER IKZF1 ENSG00000185811
7 50470780 7:50470780 C A A 3_prime_UTR_variant MODIFIER IKZF1 ENSG00000185811
7 50473919 7:50473919 G A A downstream_gene_variant MODIFIER IKZF1 ENSG00000185811
7 50475209 7:50475209 A G G downstream_gene_variant MODIFIER IKZF1 ENSG00000185811
7 50478452 7:50478452 C G G intergenic_region MODIFIER IKZF1-RNU6-1091P ENSG00000185811-ENSG00000200815
7 50737852 7:50737852 C T T downstream_gene_variant MODIFIER GRB10 ENSG00000106070
7 50738091 7:50738091 G C C downstream_gene_variant MODIFIER GRB10 ENSG00000106070
7 50738486 7:50738486 C T T downstream_gene_variant MODIFIER GRB10 ENSG00000106070
7 50739610 7:50739610 G C C downstream_gene_variant MODIFIER GRB10 ENSG00000106070
7 50739738 7:50739738 G A A downstream_gene_variant MODIFIER GRB10 ENSG00000106070
7 50740960 7:50740960 C T T downstream_gene_variant MODIFIER GRB10 ENSG00000106070
7 50741155 7:50741155 G A A downstream_gene_variant MODIFIER GRB10 ENSG00000106070
7 50743530 7:50743530 G A A intron_variant MODIFIER GRB10 ENSG00000106070
7 50743947 7:50743947 C G G intron_variant MODIFIER GRB10 ENSG00000106070
7 50744908 7:50744908 C T T intron_variant MODIFIER GRB10 ENSG00000106070
7 50748639 7:50748639 A G G intron_variant MODIFIER GRB10 ENSG00000106070
7 50751121 7:50751121 T C C intron_variant MODIFIER GRB10 ENSG00000106070
7 50751143 7:50751143 G A A intron_variant MODIFIER GRB10 ENSG00000106070
7 50751250 7:50751250 A G G intron_variant MODIFIER GRB10 ENSG00000106070
7 50755793 7:50755793 G A A intron_variant MODIFIER GRB10 ENSG00000106070
7 50756760 7:50756760 T C C intron_variant MODIFIER GRB10 ENSG00000106070
7 50763459 7:50763459 T C C intron_variant MODIFIER GRB10 ENSG00000106070
7 50764948 7:50764948 T C C intron_variant MODIFIER GRB10 ENSG00000106070
7 50767896 7:50767896 T C C intron_variant MODIFIER GRB10 ENSG00000106070
7 50769218 7:50769218 T C C intron_variant MODIFIER GRB10 ENSG00000106070
7 50769910 7:50769910 T C C intron_variant MODIFIER GRB10 ENSG00000106070
7 50773724 7:50773724 T C C upstream_gene_variant MODIFIER GRB10 ENSG00000106070
7 50776486 7:50776486 C T T upstream_gene_variant MODIFIER GRB10 ENSG00000106070
7 50778131 7:50778131 G C C intron_variant MODIFIER GRB10 ENSG00000106070
7 50781539 7:50781539 T A A upstream_gene_variant MODIFIER GRB10 ENSG00000106070
7 50781674 7:50781674 C T T upstream_gene_variant MODIFIER GRB10 ENSG00000106070
7 50783606 7:50783606 A G G intron_variant MODIFIER GRB10 ENSG00000106070
7 50785102 7:50785102 C T T intron_variant MODIFIER GRB10 ENSG00000106070
7 50794121 7:50794121 C T T downstream_gene_variant MODIFIER GRB10 ENSG00000106070
7 50802158 7:50802158 C A A upstream_gene_variant MODIFIER GRB10 ENSG00000106070
7 129466848 7:129466848 A G G downstream_gene_variant MODIFIER UBE2H ENSG00000186591
7 129467754 7:129467754 G A A downstream_gene_variant MODIFIER UBE2H ENSG00000186591
7 129467785 7:129467785 G C C downstream_gene_variant MODIFIER UBE2H ENSG00000186591
7 129467896 7:129467896 A T T downstream_gene_variant MODIFIER UBE2H ENSG00000186591
7 129467937 7:129467937 C T T downstream_gene_variant MODIFIER UBE2H ENSG00000186591
7 129468492 7:129468492 T G G downstream_gene_variant MODIFIER UBE2H ENSG00000186591
7 129468776 7:129468776 G T T downstream_gene_variant MODIFIER UBE2H ENSG00000186591
7 129469693 7:129469693 A G G downstream_gene_variant MODIFIER UBE2H ENSG00000186591
7 129469719 7:129469719 T C C downstream_gene_variant MODIFIER UBE2H ENSG00000186591
7 129469875 7:129469875 C G G downstream_gene_variant MODIFIER UBE2H ENSG00000186591
7 129470282 7:129470282 C T T downstream_gene_variant MODIFIER UBE2H ENSG00000186591
7 129470961 7:129470961 C T T 3_prime_UTR_variant MODIFIER UBE2H ENSG00000186591
7 129471919 7:129471919 G T T 3_prime_UTR_variant MODIFIER UBE2H ENSG00000186591
7 129472056 7:129472056 C T T 3_prime_UTR_variant MODIFIER UBE2H ENSG00000186591
7 129473431 7:129473431 G A A 3_prime_UTR_variant MODIFIER UBE2H ENSG00000186591
7 129476227 7:129476227 T C C downstream_gene_variant MODIFIER UBE2H ENSG00000186591
7 129479138 7:129479138 T C C synonymous_variant LOW UBE2H ENSG00000186591
7 129479643 7:129479643 A G G upstream_gene_variant MODIFIER UBE2H ENSG00000186591
7 129479973 7:129479973 G A A upstream_gene_variant MODIFIER UBE2H ENSG00000186591
7 129482258 7:129482258 G A A upstream_gene_variant MODIFIER UBE2H ENSG00000186591
7 129482463 7:129482463 C T T upstream_gene_variant MODIFIER UBE2H ENSG00000186591
7 129483187 7:129483187 C G G upstream_gene_variant MODIFIER UBE2H ENSG00000186591
7 129483802 7:129483802 T G G upstream_gene_variant MODIFIER UBE2H ENSG00000186591
7 129484293 7:129484293 C T T upstream_gene_variant MODIFIER UBE2H ENSG00000186591
7 129484506 7:129484506 T C C upstream_gene_variant MODIFIER UBE2H ENSG00000186591
7 129484769 7:129484769 C G G intron_variant MODIFIER UBE2H ENSG00000186591
7 129485154 7:129485154 T A A intron_variant MODIFIER UBE2H ENSG00000186591
7 129485730 7:129485730 A G G intron_variant MODIFIER UBE2H ENSG00000186591
7 129486771 7:129486771 C T T intron_variant MODIFIER UBE2H ENSG00000186591
7 129487001 7:129487001 T C C intron_variant MODIFIER UBE2H ENSG00000186591
7 129487459 7:129487459 G T T intron_variant MODIFIER UBE2H ENSG00000186591
7 129488196 7:129488196 A G G intron_variant MODIFIER UBE2H ENSG00000186591
7 129488603 7:129488603 G A A intron_variant MODIFIER UBE2H ENSG00000186591
7 129490075 7:129490075 T G G intron_variant MODIFIER UBE2H ENSG00000186591
7 129490313 7:129490313 A G G intron_variant MODIFIER UBE2H ENSG00000186591
7 129490396 7:129490396 G A A intron_variant MODIFIER UBE2H ENSG00000186591
7 129490667 7:129490667 G A A intron_variant MODIFIER UBE2H ENSG00000186591
7 129491157 7:129491157 T C C intron_variant MODIFIER UBE2H ENSG00000186591
7 129492147 7:129492147 A G G downstream_gene_variant MODIFIER UBE2H ENSG00000186591
7 129493776 7:129493776 C T T downstream_gene_variant MODIFIER UBE2H ENSG00000186591
7 129494370 7:129494370 C T T downstream_gene_variant MODIFIER UBE2H ENSG00000186591
7 129496440 7:129496440 C G G downstream_gene_variant MODIFIER UBE2H ENSG00000186591
7 129496561 7:129496561 A G G downstream_gene_variant MODIFIER UBE2H ENSG00000186591
7 129497198 7:129497198 C T T downstream_gene_variant MODIFIER UBE2H ENSG00000186591
7 129497498 7:129497498 C T T intron_variant MODIFIER UBE2H ENSG00000186591
7 129497681 7:129497681 C G G intron_variant MODIFIER UBE2H ENSG00000186591
7 129498661 7:129498661 C T T intron_variant MODIFIER UBE2H ENSG00000186591
7 129499223 7:129499223 G A A upstream_gene_variant MODIFIER UBE2H ENSG00000186591
7 129499232 7:129499232 A G G upstream_gene_variant MODIFIER UBE2H ENSG00000186591
7 129499887 7:129499887 T C C upstream_gene_variant MODIFIER UBE2H ENSG00000186591
7 129501667 7:129501667 G A A upstream_gene_variant MODIFIER UBE2H ENSG00000186591
7 129501754 7:129501754 C T T upstream_gene_variant MODIFIER UBE2H ENSG00000186591
7 129502514 7:129502514 G C C upstream_gene_variant MODIFIER UBE2H ENSG00000186591
7 129503901 7:129503901 G C C intron_variant MODIFIER UBE2H ENSG00000186591
7 129504315 7:129504315 T C C intron_variant MODIFIER UBE2H ENSG00000186591
7 129506705 7:129506705 T A A intron_variant MODIFIER UBE2H ENSG00000186591
7 129508036 7:129508036 G C C intron_variant MODIFIER UBE2H ENSG00000186591
7 129509030 7:129509030 G A A intron_variant MODIFIER UBE2H ENSG00000186591
7 129509658 7:129509658 A G G intron_variant MODIFIER UBE2H ENSG00000186591
7 129511971 7:129511971 G A A intron_variant MODIFIER UBE2H ENSG00000186591
7 129513400 7:129513400 G A A intron_variant MODIFIER UBE2H ENSG00000186591
7 129514007 7:129514007 A G G intron_variant MODIFIER UBE2H ENSG00000186591
7 129514211 7:129514211 A G G intron_variant MODIFIER UBE2H ENSG00000186591
7 129514425 7:129514425 T A A intron_variant MODIFIER UBE2H ENSG00000186591
7 129514588 7:129514588 G C C intron_variant MODIFIER UBE2H ENSG00000186591
7 129515778 7:129515778 C T T intron_variant MODIFIER UBE2H ENSG00000186591
7 129516526 7:129516526 C T T intron_variant MODIFIER UBE2H ENSG00000186591
7 129516781 7:129516781 A G G intron_variant MODIFIER UBE2H ENSG00000186591
7 129517085 7:129517085 A C C intron_variant MODIFIER UBE2H ENSG00000186591
7 129517546 7:129517546 T C C intron_variant MODIFIER UBE2H ENSG00000186591
7 129518094 7:129518094 C G G intron_variant MODIFIER UBE2H ENSG00000186591
7 129518320 7:129518320 A G G intron_variant MODIFIER UBE2H ENSG00000186591
7 129518625 7:129518625 A T T intron_variant MODIFIER UBE2H ENSG00000186591
7 129519022 7:129519022 G C C intron_variant MODIFIER UBE2H ENSG00000186591
7 129519146 7:129519146 G A A intron_variant MODIFIER UBE2H ENSG00000186591
7 129520155 7:129520155 T C C intron_variant MODIFIER UBE2H ENSG00000186591
7 129520565 7:129520565 T C C intron_variant MODIFIER UBE2H ENSG00000186591
7 129521388 7:129521388 C T T upstream_gene_variant MODIFIER UBE2H ENSG00000186591
7 129522770 7:129522770 T C C upstream_gene_variant MODIFIER UBE2H ENSG00000186591
7 129522929 7:129522929 G T T upstream_gene_variant MODIFIER UBE2H ENSG00000186591
7 129523733 7:129523733 T C C upstream_gene_variant MODIFIER UBE2H ENSG00000186591
7 129523880 7:129523880 G A A upstream_gene_variant MODIFIER UBE2H ENSG00000186591
7 129524174 7:129524174 A G G upstream_gene_variant MODIFIER UBE2H ENSG00000186591
7 129524180 7:129524180 A C C upstream_gene_variant MODIFIER UBE2H ENSG00000186591
7 129524501 7:129524501 C T T upstream_gene_variant MODIFIER UBE2H ENSG00000186591
7 129525443 7:129525443 C A A upstream_gene_variant MODIFIER UBE2H ENSG00000186591
7 129525886 7:129525886 G C C intron_variant MODIFIER UBE2H ENSG00000186591
7 129527121 7:129527121 G C C intron_variant MODIFIER UBE2H ENSG00000186591
7 129527222 7:129527222 C A A intron_variant MODIFIER UBE2H ENSG00000186591
7 129527227 7:129527227 A G G intron_variant MODIFIER UBE2H ENSG00000186591
7 129527643 7:129527643 A G G intron_variant MODIFIER UBE2H ENSG00000186591
7 129528658 7:129528658 A G G intron_variant MODIFIER UBE2H ENSG00000186591
7 129529965 7:129529965 C T T intron_variant MODIFIER UBE2H ENSG00000186591
7 129530018 7:129530018 T C C intron_variant MODIFIER UBE2H ENSG00000186591
7 129530649 7:129530649 T C C intron_variant MODIFIER UBE2H ENSG00000186591
7 129530889 7:129530889 T C C intron_variant MODIFIER UBE2H ENSG00000186591
7 129531153 7:129531153 A G G intron_variant MODIFIER UBE2H ENSG00000186591
7 129531174 7:129531174 C T T intron_variant MODIFIER UBE2H ENSG00000186591
7 129531547 7:129531547 C G G intron_variant MODIFIER UBE2H ENSG00000186591
7 129531693 7:129531693 T C C intron_variant MODIFIER UBE2H ENSG00000186591
7 129533025 7:129533025 T C C intron_variant MODIFIER UBE2H ENSG00000186591
7 129533142 7:129533142 C T T intron_variant MODIFIER UBE2H ENSG00000186591
7 129533654 7:129533654 A G G intron_variant MODIFIER UBE2H ENSG00000186591
7 129533727 7:129533727 A G G intron_variant MODIFIER UBE2H ENSG00000186591
7 129533847 7:129533847 G T T intron_variant MODIFIER UBE2H ENSG00000186591
7 129535424 7:129535424 T C C intron_variant MODIFIER UBE2H ENSG00000186591
7 129536613 7:129536613 A G G intron_variant MODIFIER UBE2H ENSG00000186591
7 129536655 7:129536655 T C C intron_variant MODIFIER UBE2H ENSG00000186591
7 129537666 7:129537666 T C C intron_variant MODIFIER UBE2H ENSG00000186591
7 129538520 7:129538520 C T T intron_variant MODIFIER UBE2H ENSG00000186591
7 129539765 7:129539765 C T T intron_variant MODIFIER UBE2H ENSG00000186591
7 129539796 7:129539796 C T T intron_variant MODIFIER UBE2H ENSG00000186591
7 129540388 7:129540388 T C C intron_variant MODIFIER UBE2H ENSG00000186591
7 129540677 7:129540677 A G G intron_variant MODIFIER UBE2H ENSG00000186591
7 129541504 7:129541504 A G G intron_variant MODIFIER UBE2H ENSG00000186591
7 129544489 7:129544489 A C C intron_variant MODIFIER UBE2H ENSG00000186591
7 129545708 7:129545708 G C C intron_variant MODIFIER UBE2H ENSG00000186591
7 129546102 7:129546102 G A A intron_variant MODIFIER UBE2H ENSG00000186591
7 129546265 7:129546265 G A A intron_variant MODIFIER UBE2H ENSG00000186591
7 129546672 7:129546672 T C C intron_variant MODIFIER UBE2H ENSG00000186591
7 129547008 7:129547008 G A A intron_variant MODIFIER UBE2H ENSG00000186591
7 129547123 7:129547123 C T T intron_variant MODIFIER UBE2H ENSG00000186591
7 129547345 7:129547345 G A A intron_variant MODIFIER UBE2H ENSG00000186591
7 129547348 7:129547348 T C C intron_variant MODIFIER UBE2H ENSG00000186591
7 129548615 7:129548615 A G G intron_variant MODIFIER UBE2H ENSG00000186591
7 129548632 7:129548632 C T T intron_variant MODIFIER UBE2H ENSG00000186591
7 129549041 7:129549041 A G G intron_variant MODIFIER UBE2H ENSG00000186591
7 129549735 7:129549735 T C C intron_variant MODIFIER UBE2H ENSG00000186591
7 129549800 7:129549800 T A A intron_variant MODIFIER UBE2H ENSG00000186591
7 129549801 7:129549801 T A A intron_variant MODIFIER UBE2H ENSG00000186591
7 129550259 7:129550259 G C C intron_variant MODIFIER UBE2H ENSG00000186591
7 129550454 7:129550454 T G G intron_variant MODIFIER UBE2H ENSG00000186591
7 129550461 7:129550461 C A A intron_variant MODIFIER UBE2H ENSG00000186591
7 129551295 7:129551295 G A A intron_variant MODIFIER UBE2H ENSG00000186591
7 129551434 7:129551434 G C C intron_variant MODIFIER UBE2H ENSG00000186591
7 129551947 7:129551947 G A A intron_variant MODIFIER UBE2H ENSG00000186591
7 129552106 7:129552106 C T T intron_variant MODIFIER UBE2H ENSG00000186591
7 129552160 7:129552160 T C C intron_variant MODIFIER UBE2H ENSG00000186591
7 129552426 7:129552426 T C C intron_variant MODIFIER UBE2H ENSG00000186591
7 129554094 7:129554094 G A A intron_variant MODIFIER UBE2H ENSG00000186591
7 129554169 7:129554169 G A A intron_variant MODIFIER UBE2H ENSG00000186591
7 129554258 7:129554258 T C C intron_variant MODIFIER UBE2H ENSG00000186591
7 129554686 7:129554686 C A A intron_variant MODIFIER UBE2H ENSG00000186591
7 129555105 7:129555105 G A A intron_variant MODIFIER UBE2H ENSG00000186591
7 129555147 7:129555147 C T T intron_variant MODIFIER UBE2H ENSG00000186591
7 129556013 7:129556013 T C C intron_variant MODIFIER UBE2H ENSG00000186591
7 129556113 7:129556113 C T T intron_variant MODIFIER UBE2H ENSG00000186591
7 129556712 7:129556712 C T T intron_variant MODIFIER UBE2H ENSG00000186591
7 129556834 7:129556834 A G G intron_variant MODIFIER UBE2H ENSG00000186591
7 129557831 7:129557831 G A A intron_variant MODIFIER UBE2H ENSG00000186591
7 129558024 7:129558024 C T T intron_variant MODIFIER UBE2H ENSG00000186591
7 129558048 7:129558048 T C C intron_variant MODIFIER UBE2H ENSG00000186591
7 129558395 7:129558395 G T T intron_variant MODIFIER UBE2H ENSG00000186591
7 129558487 7:129558487 G C C intron_variant MODIFIER UBE2H ENSG00000186591
7 129558891 7:129558891 T G G intron_variant MODIFIER UBE2H ENSG00000186591
7 129559238 7:129559238 T G G intron_variant MODIFIER UBE2H ENSG00000186591
7 129559721 7:129559721 G A A intron_variant MODIFIER UBE2H ENSG00000186591
7 129559996 7:129559996 C T T intron_variant MODIFIER UBE2H ENSG00000186591
7 129560235 7:129560235 G A A intron_variant MODIFIER UBE2H ENSG00000186591
7 129560673 7:129560673 A T T intron_variant MODIFIER UBE2H ENSG00000186591
7 129560764 7:129560764 T A A intron_variant MODIFIER UBE2H ENSG00000186591
7 129561336 7:129561336 A G G intron_variant MODIFIER UBE2H ENSG00000186591
7 129562023 7:129562023 C T T intron_variant MODIFIER UBE2H ENSG00000186591
7 129562076 7:129562076 C A A intron_variant MODIFIER UBE2H ENSG00000186591
7 129562360 7:129562360 A G G intron_variant MODIFIER UBE2H ENSG00000186591
7 129562413 7:129562413 A G G intron_variant MODIFIER UBE2H ENSG00000186591
7 129562511 7:129562511 G A A intron_variant MODIFIER UBE2H ENSG00000186591
7 129562665 7:129562665 G A A intron_variant MODIFIER UBE2H ENSG00000186591
7 129562744 7:129562744 T C C intron_variant MODIFIER UBE2H ENSG00000186591
7 129564354 7:129564354 A G G intron_variant MODIFIER UBE2H ENSG00000186591
7 129565048 7:129565048 C T T intron_variant MODIFIER UBE2H ENSG00000186591
7 129565775 7:129565775 C G G intron_variant MODIFIER UBE2H ENSG00000186591
7 129567336 7:129567336 C T T intron_variant MODIFIER UBE2H ENSG00000186591
7 129567668 7:129567668 C T T intron_variant MODIFIER UBE2H ENSG00000186591
7 129567692 7:129567692 A G G intron_variant MODIFIER UBE2H ENSG00000186591
7 129568043 7:129568043 T C C intron_variant MODIFIER UBE2H ENSG00000186591
7 129568214 7:129568214 A G G intron_variant MODIFIER UBE2H ENSG00000186591
7 129570731 7:129570731 G A A intron_variant MODIFIER UBE2H ENSG00000186591
7 129573343 7:129573343 C A A intron_variant MODIFIER UBE2H ENSG00000186591
7 129575232 7:129575232 G A A intron_variant MODIFIER UBE2H ENSG00000186591
7 129575850 7:129575850 G A A intron_variant MODIFIER UBE2H ENSG00000186591
7 129576997 7:129576997 G A A intron_variant MODIFIER UBE2H ENSG00000186591
7 129582613 7:129582613 T C C intron_variant MODIFIER UBE2H ENSG00000186591
7 129586238 7:129586238 A G G intron_variant MODIFIER UBE2H ENSG00000186591
9 91399683 9:91399683 T C C intergenic_region MODIFIER MIR4289-PCNPP2 ENSG00000265873-ENSG00000225856
9 91400584 9:91400584 G A A intergenic_region MODIFIER MIR4289-PCNPP2 ENSG00000265873-ENSG00000225856
9 91401495 9:91401495 T C C intergenic_region MODIFIER MIR4289-PCNPP2 ENSG00000265873-ENSG00000225856
9 91401642 9:91401642 G A A intergenic_region MODIFIER MIR4289-PCNPP2 ENSG00000265873-ENSG00000225856
9 91402667 9:91402667 G A A intergenic_region MODIFIER MIR4289-PCNPP2 ENSG00000265873-ENSG00000225856
9 91404728 9:91404728 T C C intergenic_region MODIFIER MIR4289-PCNPP2 ENSG00000265873-ENSG00000225856
9 91408132 9:91408132 A G G intergenic_region MODIFIER MIR4289-PCNPP2 ENSG00000265873-ENSG00000225856
9 91420185 9:91420185 A T T intergenic_region MODIFIER MIR4289-PCNPP2 ENSG00000265873-ENSG00000225856
9 91421117 9:91421117 G T T intergenic_region MODIFIER MIR4289-PCNPP2 ENSG00000265873-ENSG00000225856
9 91422084 9:91422084 C T T intergenic_region MODIFIER MIR4289-PCNPP2 ENSG00000265873-ENSG00000225856
9 91423554 9:91423554 G A A intergenic_region MODIFIER MIR4289-PCNPP2 ENSG00000265873-ENSG00000225856
9 91423713 9:91423713 G A A intergenic_region MODIFIER MIR4289-PCNPP2 ENSG00000265873-ENSG00000225856
9 91424805 9:91424805 G A A intergenic_region MODIFIER MIR4289-PCNPP2 ENSG00000265873-ENSG00000225856
9 91425580 9:91425580 C T T intergenic_region MODIFIER MIR4289-PCNPP2 ENSG00000265873-ENSG00000225856
9 91427777 9:91427777 A G G intergenic_region MODIFIER MIR4289-PCNPP2 ENSG00000265873-ENSG00000225856
9 91428469 9:91428469 T C C intergenic_region MODIFIER MIR4289-PCNPP2 ENSG00000265873-ENSG00000225856
9 91430659 9:91430659 G A A intergenic_region MODIFIER MIR4289-PCNPP2 ENSG00000265873-ENSG00000225856
9 91434086 9:91434086 G A A intergenic_region MODIFIER MIR4289-PCNPP2 ENSG00000265873-ENSG00000225856
9 91434983 9:91434983 T C C intergenic_region MODIFIER MIR4289-PCNPP2 ENSG00000265873-ENSG00000225856
9 91438311 9:91438311 G A A intergenic_region MODIFIER MIR4289-PCNPP2 ENSG00000265873-ENSG00000225856
9 91442066 9:91442066 G A A intergenic_region MODIFIER MIR4289-PCNPP2 ENSG00000265873-ENSG00000225856
9 91443723 9:91443723 A G G intergenic_region MODIFIER MIR4289-PCNPP2 ENSG00000265873-ENSG00000225856
9 91444677 9:91444677 G A A intergenic_region MODIFIER MIR4289-PCNPP2 ENSG00000265873-ENSG00000225856
9 91446197 9:91446197 T A A intergenic_region MODIFIER MIR4289-PCNPP2 ENSG00000265873-ENSG00000225856
9 91454519 9:91454519 C T T intergenic_region MODIFIER MIR4289-PCNPP2 ENSG00000265873-ENSG00000225856
9 91455590 9:91455590 G A A intergenic_region MODIFIER MIR4289-PCNPP2 ENSG00000265873-ENSG00000225856
9 91459039 9:91459039 T C C intergenic_region MODIFIER MIR4289-PCNPP2 ENSG00000265873-ENSG00000225856
9 91459160 9:91459160 T A A intergenic_region MODIFIER MIR4289-PCNPP2 ENSG00000265873-ENSG00000225856
9 91467748 9:91467748 T G G intergenic_region MODIFIER MIR4289-PCNPP2 ENSG00000265873-ENSG00000225856
9 91468133 9:91468133 G C C intergenic_region MODIFIER MIR4289-PCNPP2 ENSG00000265873-ENSG00000225856
9 91468723 9:91468723 T C C intergenic_region MODIFIER MIR4289-PCNPP2 ENSG00000265873-ENSG00000225856
9 91476951 9:91476951 T C C intergenic_region MODIFIER MIR4289-PCNPP2 ENSG00000265873-ENSG00000225856
9 91480141 9:91480141 G C C intergenic_region MODIFIER MIR4289-PCNPP2 ENSG00000265873-ENSG00000225856
9 91510746 9:91510746 A T T intergenic_region MODIFIER MIR4289-PCNPP2 ENSG00000265873-ENSG00000225856
9 91512167 9:91512167 C T T intergenic_region MODIFIER MIR4289-PCNPP2 ENSG00000265873-ENSG00000225856
9 91514697 9:91514697 T C C intergenic_region MODIFIER MIR4289-PCNPP2 ENSG00000265873-ENSG00000225856
9 91518718 9:91518718 A T T intergenic_region MODIFIER MIR4289-PCNPP2 ENSG00000265873-ENSG00000225856
9 91518749 9:91518749 G A A intergenic_region MODIFIER MIR4289-PCNPP2 ENSG00000265873-ENSG00000225856
9 91519014 9:91519014 G T T intergenic_region MODIFIER MIR4289-PCNPP2 ENSG00000265873-ENSG00000225856
10 5124755 10:5124755 C T T intron_variant MODIFIER AKR1C3 ENSG00000196139
10 5126278 10:5126278 A G G intron_variant MODIFIER AKR1C3 ENSG00000196139
10 5126436 10:5126436 A G G intron_variant MODIFIER AKR1C3 ENSG00000196139
10 5126985 10:5126985 G A A intron_variant MODIFIER AKR1C3 ENSG00000196139
10 5127770 10:5127770 T C C intron_variant MODIFIER AKR1C3 ENSG00000196139
10 5128430 10:5128430 C T T intron_variant MODIFIER AKR1C3 ENSG00000196139
10 5129121 10:5129121 G A A intron_variant MODIFIER AKR1C3 ENSG00000196139
10 5129250 10:5129250 C A A intron_variant MODIFIER AKR1C3 ENSG00000196139
10 5129270 10:5129270 A G G intron_variant MODIFIER AKR1C3 ENSG00000196139
10 5133140 10:5133140 G C C upstream_gene_variant MODIFIER AKR1C3 ENSG00000196139
10 5133839 10:5133839 C A A upstream_gene_variant MODIFIER AKR1C3 ENSG00000196139
10 5134043 10:5134043 A G G upstream_gene_variant MODIFIER AKR1C3 ENSG00000196139
10 5134511 10:5134511 C A A upstream_gene_variant MODIFIER AKR1C3 ENSG00000196139
10 5136360 10:5136360 C A A 5_prime_UTR_variant MODIFIER AKR1C3 ENSG00000196139
10 5138036 10:5138036 G A A upstream_gene_variant MODIFIER U8 ENSG00000239142
10 5139685 10:5139685 A G G synonymous_variant LOW AKR1C3 ENSG00000196139
10 5142797 10:5142797 A G G upstream_gene_variant MODIFIER AKR1C3 ENSG00000196139
10 5145449 10:5145449 T C C upstream_gene_variant MODIFIER AKR1C3 ENSG00000196139
10 5147177 10:5147177 T G G upstream_gene_variant MODIFIER AKR1C3 ENSG00000196139
10 5151565 10:5151565 A G G downstream_gene_variant MODIFIER AKR1C3 ENSG00000196139
10 5152162 10:5152162 C T T downstream_gene_variant MODIFIER AKR1C3 ENSG00000196139
10 5152680 10:5152680 A G G downstream_gene_variant MODIFIER AKR1C3 ENSG00000196139
10 5154811 10:5154811 T G G downstream_gene_variant MODIFIER AKR1C3 ENSG00000196139
10 5157896 10:5157896 C T T intergenic_region MODIFIER AKR1C3-AKR1C5P ENSG00000196139-ENSG00000225418
10 5158475 10:5158475 A G G intergenic_region MODIFIER AKR1C3-AKR1C5P ENSG00000196139-ENSG00000225418
10 5158609 10:5158609 G A A intergenic_region MODIFIER AKR1C3-AKR1C5P ENSG00000196139-ENSG00000225418
10 5159043 10:5159043 T C C intergenic_region MODIFIER AKR1C3-AKR1C5P ENSG00000196139-ENSG00000225418
10 5159597 10:5159597 C T T downstream_gene_variant MODIFIER AKR1C5P ENSG00000225418
10 5159796 10:5159796 T A A downstream_gene_variant MODIFIER AKR1C5P ENSG00000225418
10 5160499 10:5160499 C T T downstream_gene_variant MODIFIER AKR1C5P ENSG00000225418
10 5162308 10:5162308 T A A downstream_gene_variant MODIFIER AKR1C5P ENSG00000225418
10 5164276 10:5164276 C A A downstream_gene_variant MODIFIER AKR1C5P ENSG00000225418
10 5168690 10:5168690 A G G intron_variant MODIFIER AKR1C5P ENSG00000225418
10 5238020 10:5238020 T G G upstream_gene_variant MODIFIER U8 ENSG00000251909
10 5238272 10:5238272 T C C 5_prime_UTR_premature_start_codon_gain_variant LOW AKR1C4 ENSG00000198610
10 5238283 10:5238283 C T T splice_region_variant LOW AKR1C4 ENSG00000198610
10 5239300 10:5239300 T C C upstream_gene_variant MODIFIER U8 ENSG00000251909
10 5239706 10:5239706 T G G upstream_gene_variant MODIFIER U8 ENSG00000251909
10 5239824 10:5239824 C T T upstream_gene_variant MODIFIER U8 ENSG00000251909
10 5239958 10:5239958 A T T upstream_gene_variant MODIFIER U8 ENSG00000251909
10 5241472 10:5241472 A G G upstream_gene_variant MODIFIER U8 ENSG00000251909
10 5241971 10:5241971 T G G upstream_gene_variant MODIFIER U8 ENSG00000251909
10 5246085 10:5246085 G A A upstream_gene_variant MODIFIER RP11-445P17.6 ENSG00000228291
10 5246125 10:5246125 C T T upstream_gene_variant MODIFIER RP11-445P17.6 ENSG00000228291
10 5247098 10:5247098 G A A upstream_gene_variant MODIFIER RP11-445P17.6 ENSG00000228291
10 5247302 10:5247302 C T T upstream_gene_variant MODIFIER RP11-445P17.6 ENSG00000228291
10 5247376 10:5247376 T C C upstream_gene_variant MODIFIER RP11-445P17.6 ENSG00000228291
10 5247434 10:5247434 C A A upstream_gene_variant MODIFIER RP11-445P17.6 ENSG00000228291
10 5247631 10:5247631 G A A upstream_gene_variant MODIFIER RP11-445P17.6 ENSG00000228291
10 5247634 10:5247634 G A A upstream_gene_variant MODIFIER RP11-445P17.6 ENSG00000228291
10 5247701 10:5247701 G A A upstream_gene_variant MODIFIER RP11-445P17.6 ENSG00000228291
10 5247784 10:5247784 C G G missense_variant MODERATE AKR1C4 ENSG00000198610
10 5251482 10:5251482 A G G downstream_gene_variant MODIFIER RP11-445P17.6 ENSG00000228291
10 5251702 10:5251702 G A A downstream_gene_variant MODIFIER RP11-445P17.6 ENSG00000228291
10 5251814 10:5251814 C A A downstream_gene_variant MODIFIER RP11-445P17.6 ENSG00000228291
10 5251815 10:5251815 C T T downstream_gene_variant MODIFIER RP11-445P17.6 ENSG00000228291
10 5252013 10:5252013 C G G downstream_gene_variant MODIFIER RP11-445P17.6 ENSG00000228291
10 5252077 10:5252077 G T T downstream_gene_variant MODIFIER RP11-445P17.6 ENSG00000228291
10 5252731 10:5252731 C T T downstream_gene_variant MODIFIER RP11-445P17.6 ENSG00000228291
10 5252838 10:5252838 G T T downstream_gene_variant MODIFIER RP11-445P17.6 ENSG00000228291
10 5252866 10:5252866 A C C downstream_gene_variant MODIFIER RP11-445P17.6 ENSG00000228291
10 5252902 10:5252902 A C C downstream_gene_variant MODIFIER RP11-445P17.6 ENSG00000228291
10 5253638 10:5253638 A G G downstream_gene_variant MODIFIER RP11-445P17.6 ENSG00000228291
10 5254146 10:5254146 A G G downstream_gene_variant MODIFIER RP11-445P17.6 ENSG00000228291
10 5254188 10:5254188 G A A downstream_gene_variant MODIFIER RP11-445P17.6 ENSG00000228291
10 5254820 10:5254820 A C C intron_variant MODIFIER AKR1C4 ENSG00000198610
10 5254821 10:5254821 C G G intron_variant MODIFIER AKR1C4 ENSG00000198610
10 5254847 10:5254847 A G G intron_variant MODIFIER AKR1C4 ENSG00000198610
10 5256272 10:5256272 T C C intron_variant MODIFIER AKR1C4 ENSG00000198610
10 5256497 10:5256497 G A A intron_variant MODIFIER AKR1C4 ENSG00000198610
10 5256758 10:5256758 C T T intron_variant MODIFIER AKR1C4 ENSG00000198610
10 5256834 10:5256834 T C C intron_variant MODIFIER AKR1C4 ENSG00000198610
10 5257097 10:5257097 G T T intron_variant MODIFIER AKR1C4 ENSG00000198610
10 5257797 10:5257797 C T T intron_variant MODIFIER AKR1C4 ENSG00000198610
10 5257941 10:5257941 C T T intron_variant MODIFIER AKR1C4 ENSG00000198610
10 5260682 10:5260682 C G G missense_variant&splice_region_variant MODERATE AKR1C4 ENSG00000198610
10 5261101 10:5261101 A G G downstream_gene_variant MODIFIER AKR1C4 ENSG00000198610
10 5261111 10:5261111 C T T downstream_gene_variant MODIFIER AKR1C4 ENSG00000198610
10 5261175 10:5261175 A G G downstream_gene_variant MODIFIER AKR1C4 ENSG00000198610
10 5261226 10:5261226 G C C downstream_gene_variant MODIFIER AKR1C4 ENSG00000198610
10 5261256 10:5261256 T A A downstream_gene_variant MODIFIER AKR1C4 ENSG00000198610
10 5261491 10:5261491 C T T downstream_gene_variant MODIFIER AKR1C4 ENSG00000198610
10 5261576 10:5261576 T A A downstream_gene_variant MODIFIER AKR1C4 ENSG00000198610
10 5261683 10:5261683 A G G downstream_gene_variant MODIFIER AKR1C4 ENSG00000198610
10 5261910 10:5261910 G A A downstream_gene_variant MODIFIER AKR1C4 ENSG00000198610
10 5262019 10:5262019 G A A downstream_gene_variant MODIFIER AKR1C4 ENSG00000198610
10 5262096 10:5262096 G A A downstream_gene_variant MODIFIER AKR1C4 ENSG00000198610
10 5262136 10:5262136 C T T downstream_gene_variant MODIFIER AKR1C4 ENSG00000198610
10 5262267 10:5262267 G A A downstream_gene_variant MODIFIER AKR1C4 ENSG00000198610
10 5262490 10:5262490 G C C downstream_gene_variant MODIFIER AKR1C4 ENSG00000198610
10 5262512 10:5262512 G A A downstream_gene_variant MODIFIER AKR1C4 ENSG00000198610
10 5262778 10:5262778 C T T downstream_gene_variant MODIFIER AKR1C4 ENSG00000198610
10 5262810 10:5262810 C T T downstream_gene_variant MODIFIER AKR1C4 ENSG00000198610
10 5262822 10:5262822 C T T downstream_gene_variant MODIFIER AKR1C4 ENSG00000198610
10 5262883 10:5262883 G C C downstream_gene_variant MODIFIER AKR1C4 ENSG00000198610
10 5262941 10:5262941 G C C downstream_gene_variant MODIFIER AKR1C4 ENSG00000198610
10 5263023 10:5263023 G T T downstream_gene_variant MODIFIER AKR1C4 ENSG00000198610
10 5263341 10:5263341 A G G downstream_gene_variant MODIFIER AKR1C4 ENSG00000198610
10 5263461 10:5263461 A T T downstream_gene_variant MODIFIER AKR1C4 ENSG00000198610
10 5263494 10:5263494 C A A downstream_gene_variant MODIFIER AKR1C4 ENSG00000198610
10 5263516 10:5263516 A T T downstream_gene_variant MODIFIER AKR1C4 ENSG00000198610
10 5263702 10:5263702 C A A downstream_gene_variant MODIFIER AKR1C4 ENSG00000198610
10 5265822 10:5265822 A G G downstream_gene_variant MODIFIER AKR1C4 ENSG00000198610
10 5266874 10:5266874 G A A intergenic_region MODIFIER AKR1C4-RP11-445P17.3 ENSG00000198610-ENSG00000231039
10 5267191 10:5267191 A G G intergenic_region MODIFIER AKR1C4-RP11-445P17.3 ENSG00000198610-ENSG00000231039
10 5270301 10:5270301 C T T intergenic_region MODIFIER AKR1C4-RP11-445P17.3 ENSG00000198610-ENSG00000231039
10 5284557 10:5284557 G A A intron_variant MODIFIER RP11-445P17.3 ENSG00000231039
10 63909924 10:63909924 G A A intergenic_region MODIFIER AL671972.1-RTKN2 ENSG00000221094-ENSG00000182010
10 63914890 10:63914890 G A A intergenic_region MODIFIER AL671972.1-RTKN2 ENSG00000221094-ENSG00000182010
10 63915972 10:63915972 G A A intergenic_region MODIFIER AL671972.1-RTKN2 ENSG00000221094-ENSG00000182010
10 63919392 10:63919392 G A A intergenic_region MODIFIER AL671972.1-RTKN2 ENSG00000221094-ENSG00000182010
10 63922233 10:63922233 T C C intergenic_region MODIFIER AL671972.1-RTKN2 ENSG00000221094-ENSG00000182010
10 63923732 10:63923732 C T T intergenic_region MODIFIER AL671972.1-RTKN2 ENSG00000221094-ENSG00000182010
10 63927239 10:63927239 G A A intergenic_region MODIFIER AL671972.1-RTKN2 ENSG00000221094-ENSG00000182010
10 63928620 10:63928620 G C C intergenic_region MODIFIER AL671972.1-RTKN2 ENSG00000221094-ENSG00000182010
10 63931071 10:63931071 C T T intergenic_region MODIFIER AL671972.1-RTKN2 ENSG00000221094-ENSG00000182010
10 63931242 10:63931242 G A A intergenic_region MODIFIER AL671972.1-RTKN2 ENSG00000221094-ENSG00000182010
10 63931692 10:63931692 G A A intergenic_region MODIFIER AL671972.1-RTKN2 ENSG00000221094-ENSG00000182010
10 63934231 10:63934231 C T T intergenic_region MODIFIER AL671972.1-RTKN2 ENSG00000221094-ENSG00000182010
10 63936591 10:63936591 C G G intergenic_region MODIFIER AL671972.1-RTKN2 ENSG00000221094-ENSG00000182010
10 63937307 10:63937307 C T T intergenic_region MODIFIER AL671972.1-RTKN2 ENSG00000221094-ENSG00000182010
10 63940329 10:63940329 C G G downstream_gene_variant MODIFIER RTKN2 ENSG00000182010
10 63940646 10:63940646 C T T downstream_gene_variant MODIFIER RTKN2 ENSG00000182010
10 63941656 10:63941656 G A A downstream_gene_variant MODIFIER RTKN2 ENSG00000182010
10 63948369 10:63948369 C T T downstream_gene_variant MODIFIER RTKN2 ENSG00000182010
10 63950669 10:63950669 A T T downstream_gene_variant MODIFIER RTKN2 ENSG00000182010
10 63955204 10:63955204 T C C 3_prime_UTR_variant MODIFIER RTKN2 ENSG00000182010
10 63955697 10:63955697 T C C 3_prime_UTR_variant MODIFIER RTKN2 ENSG00000182010
10 70640510 10:70640510 G A A intron_variant MODIFIER STOX1 ENSG00000165730
10 70649244 10:70649244 A G G intron_variant MODIFIER STOX1 ENSG00000165730
10 70651316 10:70651316 T A A intron_variant MODIFIER STOX1 ENSG00000165730
10 70670573 10:70670573 C G G upstream_gene_variant MODIFIER DDX50 ENSG00000107625
10 70671244 10:70671244 C T T upstream_gene_variant MODIFIER DDX50 ENSG00000107625
10 70676513 10:70676513 C T T upstream_gene_variant MODIFIER RNU6-571P ENSG00000206855
10 70684952 10:70684952 C T T intron_variant MODIFIER DDX50 ENSG00000107625
10 70687418 10:70687418 A G G intron_variant MODIFIER DDX50 ENSG00000107625
10 70687786 10:70687786 A C C intron_variant MODIFIER DDX50 ENSG00000107625
10 70689983 10:70689983 C T T intron_variant MODIFIER DDX50 ENSG00000107625
10 70698526 10:70698526 T C C downstream_gene_variant MODIFIER DDX50 ENSG00000107625
10 70712050 10:70712050 T C C upstream_gene_variant MODIFIER DDX21 ENSG00000165732
10 70712169 10:70712169 A G G upstream_gene_variant MODIFIER DDX21 ENSG00000165732
10 70724533 10:70724533 C A A upstream_gene_variant MODIFIER RN7SL373P ENSG00000266122
10 70730197 10:70730197 C G G downstream_gene_variant MODIFIER RN7SL373P ENSG00000266122
10 70733935 10:70733935 C T T intron_variant MODIFIER DDX21 ENSG00000165732
10 70735459 10:70735459 T C C intron_variant MODIFIER DDX21 ENSG00000165732
10 70736879 10:70736879 A C C intron_variant MODIFIER DDX21 ENSG00000165732
10 70737972 10:70737972 T C C intron_variant MODIFIER DDX21 ENSG00000165732
10 70740091 10:70740091 G A A intron_variant MODIFIER DDX21 ENSG00000165732
10 70745824 10:70745824 C T T upstream_gene_variant MODIFIER KIAA1279 ENSG00000198954
10 121106058 10:121106058 C T T intron_variant MODIFIER GRK5 ENSG00000198873
10 121107447 10:121107447 C T T intron_variant MODIFIER GRK5 ENSG00000198873
10 121107900 10:121107900 G A A intron_variant MODIFIER GRK5 ENSG00000198873
10 121118051 10:121118051 A C C intron_variant MODIFIER GRK5 ENSG00000198873
10 121120570 10:121120570 G A A intron_variant MODIFIER GRK5 ENSG00000198873
10 121122081 10:121122081 G T T intron_variant MODIFIER GRK5 ENSG00000198873
10 121130578 10:121130578 G A A intron_variant MODIFIER GRK5 ENSG00000198873
11 100450840 11:100450840 T G G intergenic_region MODIFIER CNTN5-RN7SL222P ENSG00000149972-ENSG00000242165
11 100456604 11:100456604 C T T intergenic_region MODIFIER CNTN5-RN7SL222P ENSG00000149972-ENSG00000242165
11 100456729 11:100456729 G A A intergenic_region MODIFIER CNTN5-RN7SL222P ENSG00000149972-ENSG00000242165
11 100457065 11:100457065 C T T intergenic_region MODIFIER CNTN5-RN7SL222P ENSG00000149972-ENSG00000242165
11 100457812 11:100457812 A G G intergenic_region MODIFIER CNTN5-RN7SL222P ENSG00000149972-ENSG00000242165
11 100460037 11:100460037 G A A intergenic_region MODIFIER CNTN5-RN7SL222P ENSG00000149972-ENSG00000242165
11 100463238 11:100463238 C G G intergenic_region MODIFIER CNTN5-RN7SL222P ENSG00000149972-ENSG00000242165
11 100464253 11:100464253 C G G intergenic_region MODIFIER CNTN5-RN7SL222P ENSG00000149972-ENSG00000242165
11 100471466 11:100471466 A C C intergenic_region MODIFIER CNTN5-RN7SL222P ENSG00000149972-ENSG00000242165
11 100473328 11:100473328 G A A intergenic_region MODIFIER CNTN5-RN7SL222P ENSG00000149972-ENSG00000242165
11 100477993 11:100477993 G A A intergenic_region MODIFIER CNTN5-RN7SL222P ENSG00000149972-ENSG00000242165
11 100478345 11:100478345 T C C intergenic_region MODIFIER CNTN5-RN7SL222P ENSG00000149972-ENSG00000242165
11 100481208 11:100481208 T A A intergenic_region MODIFIER CNTN5-RN7SL222P ENSG00000149972-ENSG00000242165
11 100488178 11:100488178 A G G intergenic_region MODIFIER CNTN5-RN7SL222P ENSG00000149972-ENSG00000242165
11 100493426 11:100493426 A T T intergenic_region MODIFIER CNTN5-RN7SL222P ENSG00000149972-ENSG00000242165
11 100496618 11:100496618 A C C intergenic_region MODIFIER CNTN5-RN7SL222P ENSG00000149972-ENSG00000242165
11 100497171 11:100497171 G T T intergenic_region MODIFIER CNTN5-RN7SL222P ENSG00000149972-ENSG00000242165
11 100497550 11:100497550 A G G intergenic_region MODIFIER CNTN5-RN7SL222P ENSG00000149972-ENSG00000242165
11 100537275 11:100537275 A G G non_coding_transcript_exon_variant MODIFIER AP000620.1 ENSG00000255059
11 100540060 11:100540060 T A A downstream_gene_variant MODIFIER AP000620.1 ENSG00000255059
11 100553665 11:100553665 T G G upstream_gene_variant MODIFIER ARHGAP42 ENSG00000165895
11 100554065 11:100554065 G T T upstream_gene_variant MODIFIER ARHGAP42 ENSG00000165895
11 100558681 11:100558681 A G G intron_variant MODIFIER ARHGAP42 ENSG00000165895
11 100561380 11:100561380 T G G upstream_gene_variant MODIFIER CTD-2383M3.1 ENSG00000248027
11 100564547 11:100564547 C T T intron_variant MODIFIER ARHGAP42 ENSG00000165895
11 100568439 11:100568439 G A A intron_variant MODIFIER ARHGAP42 ENSG00000165895
11 100569021 11:100569021 A G G intron_variant MODIFIER ARHGAP42 ENSG00000165895
11 100576597 11:100576597 G A A intron_variant MODIFIER ARHGAP42 ENSG00000165895
11 100576868 11:100576868 G T T intron_variant MODIFIER ARHGAP42 ENSG00000165895
11 100579713 11:100579713 A G G intron_variant MODIFIER ARHGAP42 ENSG00000165895
11 100581218 11:100581218 G A A intron_variant MODIFIER ARHGAP42 ENSG00000165895
11 100581696 11:100581696 G A A intron_variant MODIFIER ARHGAP42 ENSG00000165895
11 100588089 11:100588089 C T T intron_variant MODIFIER ARHGAP42 ENSG00000165895
11 100588151 11:100588151 A T T intron_variant MODIFIER ARHGAP42 ENSG00000165895
11 100588550 11:100588550 G A A intron_variant MODIFIER ARHGAP42 ENSG00000165895
11 100588776 11:100588776 G A A intron_variant MODIFIER ARHGAP42 ENSG00000165895
11 100588988 11:100588988 A G G intron_variant MODIFIER ARHGAP42 ENSG00000165895
11 100589240 11:100589240 C G G intron_variant MODIFIER ARHGAP42 ENSG00000165895
11 100590842 11:100590842 A T T intron_variant MODIFIER ARHGAP42 ENSG00000165895
11 100591397 11:100591397 G A A intron_variant MODIFIER ARHGAP42 ENSG00000165895
11 100591998 11:100591998 C T T intron_variant MODIFIER ARHGAP42 ENSG00000165895
11 100593186 11:100593186 C T T intron_variant MODIFIER ARHGAP42 ENSG00000165895
11 100594281 11:100594281 G A A intron_variant MODIFIER ARHGAP42 ENSG00000165895
11 100600684 11:100600684 G A A intron_variant MODIFIER ARHGAP42 ENSG00000165895
11 100604266 11:100604266 T A A upstream_gene_variant MODIFIER ARHGAP42 ENSG00000165895
11 100604605 11:100604605 A T T upstream_gene_variant MODIFIER ARHGAP42 ENSG00000165895
11 100605032 11:100605032 T C C upstream_gene_variant MODIFIER ARHGAP42 ENSG00000165895
11 100612152 11:100612152 T G G intron_variant MODIFIER ARHGAP42 ENSG00000165895
11 100619795 11:100619795 G A A intron_variant MODIFIER ARHGAP42 ENSG00000165895
11 100620618 11:100620618 T C C intron_variant MODIFIER ARHGAP42 ENSG00000165895
11 100624096 11:100624096 A G G intron_variant MODIFIER ARHGAP42 ENSG00000165895
11 100631139 11:100631139 G A A intron_variant MODIFIER ARHGAP42 ENSG00000165895
11 100632160 11:100632160 G T T intron_variant MODIFIER ARHGAP42 ENSG00000165895
11 100633246 11:100633246 C T T intron_variant MODIFIER ARHGAP42 ENSG00000165895
11 100633963 11:100633963 C T T intron_variant MODIFIER ARHGAP42 ENSG00000165895
11 116631912 11:116631912 T C C intron_variant MODIFIER BUD13 ENSG00000137656
11 116634297 11:116634297 A C C upstream_gene_variant MODIFIER BUD13 ENSG00000137656
11 116635784 11:116635784 A G G upstream_gene_variant MODIFIER BUD13 ENSG00000137656
11 116637002 11:116637002 G A A upstream_gene_variant MODIFIER BUD13 ENSG00000137656
11 116638751 11:116638751 G A A intron_variant MODIFIER BUD13 ENSG00000137656
11 116642100 11:116642100 A G G upstream_gene_variant MODIFIER AP006216.10 ENSG00000226645
11 116643011 11:116643011 A G G upstream_gene_variant MODIFIER AP006216.10 ENSG00000226645
11 116653762 11:116653762 C T T downstream_gene_variant MODIFIER ZNF259 ENSG00000109917
11 116708663 11:116708663 T G G 5_prime_UTR_variant MODIFIER APOA1 ENSG00000118137
11 116718554 11:116718554 C G G intron_variant MODIFIER APOA1-AS ENSG00000235910
11 116723837 11:116723837 C T T upstream_gene_variant MODIFIER SIK3 ENSG00000160584
11 116724233 11:116724233 G A A upstream_gene_variant MODIFIER SIK3 ENSG00000160584
11 116726181 11:116726181 C T T downstream_gene_variant MODIFIER SIK3 ENSG00000160584
11 116727547 11:116727547 T C C downstream_gene_variant MODIFIER APOA1-AS ENSG00000235910
11 116727871 11:116727871 T C C downstream_gene_variant MODIFIER APOA1-AS ENSG00000235910
11 116728260 11:116728260 C T T downstream_gene_variant MODIFIER APOA1-AS ENSG00000235910
11 116730980 11:116730980 C T T downstream_gene_variant MODIFIER APOA1-AS ENSG00000235910
11 116731744 11:116731744 T G G intron_variant MODIFIER SIK3 ENSG00000160584
11 116749190 11:116749190 G A A upstream_gene_variant MODIFIER SIK3 ENSG00000160584
11 116757720 11:116757720 T C C intron_variant MODIFIER SIK3 ENSG00000160584
11 116763124 11:116763124 T C C upstream_gene_variant MODIFIER SIK3-IT1 ENSG00000231865
11 116766149 11:116766149 G A A upstream_gene_variant MODIFIER SIK3-IT1 ENSG00000231865
11 116767722 11:116767722 G A A intron_variant MODIFIER SIK3 ENSG00000160584
11 116771204 11:116771204 T C C downstream_gene_variant MODIFIER SIK3 ENSG00000160584
11 116778138 11:116778138 G A A intron_variant MODIFIER SIK3 ENSG00000160584
11 116780567 11:116780567 G A A intron_variant MODIFIER SIK3 ENSG00000160584
11 116780702 11:116780702 A G G intron_variant MODIFIER SIK3 ENSG00000160584
11 116783142 11:116783142 C G G intron_variant MODIFIER SIK3 ENSG00000160584
11 116798503 11:116798503 C T T intron_variant MODIFIER SIK3 ENSG00000160584
11 116808658 11:116808658 C T T intron_variant MODIFIER SIK3 ENSG00000160584
11 116813938 11:116813938 T A A intron_variant MODIFIER SIK3 ENSG00000160584
11 116815265 11:116815265 G A A intron_variant MODIFIER SIK3 ENSG00000160584
11 116823800 11:116823800 G C C intron_variant MODIFIER SIK3 ENSG00000160584
11 116831357 11:116831357 T C C upstream_gene_variant MODIFIER SIK3 ENSG00000160584
11 116838219 11:116838219 T C C intron_variant MODIFIER SIK3 ENSG00000160584
11 116839420 11:116839420 A G G intron_variant MODIFIER SIK3 ENSG00000160584
11 116843747 11:116843747 T C C intron_variant MODIFIER SIK3 ENSG00000160584
11 116853151 11:116853151 C A A intron_variant MODIFIER SIK3 ENSG00000160584
11 116860781 11:116860781 T C C intron_variant MODIFIER SIK3 ENSG00000160584
11 116864639 11:116864639 T C C intron_variant MODIFIER SIK3 ENSG00000160584
11 116866944 11:116866944 A C C intron_variant MODIFIER SIK3 ENSG00000160584
11 116871192 11:116871192 T C C intron_variant MODIFIER SIK3 ENSG00000160584
11 116872657 11:116872657 A C C intron_variant MODIFIER SIK3 ENSG00000160584
11 116873188 11:116873188 T C C intron_variant MODIFIER SIK3 ENSG00000160584
11 116873956 11:116873956 T C C intron_variant MODIFIER SIK3 ENSG00000160584
11 116876136 11:116876136 G T T intron_variant MODIFIER SIK3 ENSG00000160584
11 116879162 11:116879162 A G G intron_variant MODIFIER SIK3 ENSG00000160584
11 116891412 11:116891412 G A A downstream_gene_variant MODIFIER RNY4P6 ENSG00000200537
11 116897871 11:116897871 A G G intron_variant MODIFIER SIK3 ENSG00000160584
11 116904279 11:116904279 G A A downstream_gene_variant MODIFIER AP000936.1 ENSG00000234268
11 116905209 11:116905209 T C C downstream_gene_variant MODIFIER AP000936.1 ENSG00000234268
11 116906984 11:116906984 C T T upstream_gene_variant MODIFIER AP000936.1 ENSG00000234268
11 116908807 11:116908807 A G G upstream_gene_variant MODIFIER AP000936.1 ENSG00000234268
11 116908913 11:116908913 C T T upstream_gene_variant MODIFIER AP000936.1 ENSG00000234268
11 116908914 11:116908914 C A A upstream_gene_variant MODIFIER AP000936.1 ENSG00000234268
11 116911590 11:116911590 A G G upstream_gene_variant MODIFIER AP000936.1 ENSG00000234268
11 116914260 11:116914260 T C C intron_variant MODIFIER SIK3 ENSG00000160584
11 116915242 11:116915242 C T T intron_variant MODIFIER SIK3 ENSG00000160584
11 116917089 11:116917089 G A A intron_variant MODIFIER SIK3 ENSG00000160584
11 116920199 11:116920199 C T T intron_variant MODIFIER SIK3 ENSG00000160584
11 116921802 11:116921802 C T T intron_variant MODIFIER SIK3 ENSG00000160584
11 116922585 11:116922585 C A A intron_variant MODIFIER SIK3 ENSG00000160584
11 116924439 11:116924439 T C C intron_variant MODIFIER SIK3 ENSG00000160584
11 116925898 11:116925898 T C C intron_variant MODIFIER SIK3 ENSG00000160584
11 116927976 11:116927976 G A A intron_variant MODIFIER SIK3 ENSG00000160584
11 116928302 11:116928302 T C C intron_variant MODIFIER SIK3 ENSG00000160584
11 116934380 11:116934380 C T T intron_variant MODIFIER SIK3 ENSG00000160584
11 116937127 11:116937127 A G G intron_variant MODIFIER SIK3 ENSG00000160584
11 116937146 11:116937146 G A A intron_variant MODIFIER SIK3 ENSG00000160584
11 116939370 11:116939370 A G G intron_variant MODIFIER SIK3 ENSG00000160584
11 116948368 11:116948368 T C C intron_variant MODIFIER SIK3 ENSG00000160584
11 116951926 11:116951926 T C C intron_variant MODIFIER SIK3 ENSG00000160584
11 116952296 11:116952296 C G G intron_variant MODIFIER SIK3 ENSG00000160584
11 116953338 11:116953338 G C C intron_variant MODIFIER SIK3 ENSG00000160584
11 116957158 11:116957158 A G G intron_variant MODIFIER SIK3 ENSG00000160584
11 116960059 11:116960059 C G G intron_variant MODIFIER SIK3 ENSG00000160584
11 116961819 11:116961819 G A A intron_variant MODIFIER SIK3 ENSG00000160584
11 116964942 11:116964942 C T T upstream_gene_variant MODIFIER AP000936.4 ENSG00000224077
11 116965555 11:116965555 A G G upstream_gene_variant MODIFIER AP000936.4 ENSG00000224077
11 116966878 11:116966878 T C C upstream_gene_variant MODIFIER AP000936.4 ENSG00000224077
11 116975703 11:116975703 G A A intron_variant MODIFIER AP000936.4 ENSG00000224077
11 116976213 11:116976213 A T T intron_variant MODIFIER AP000936.4 ENSG00000224077
11 116976598 11:116976598 G A A intron_variant MODIFIER AP000936.4 ENSG00000224077
11 116978627 11:116978627 A G G intron_variant MODIFIER AP000936.4 ENSG00000224077
11 116980147 11:116980147 G C C downstream_gene_variant MODIFIER AP000936.4 ENSG00000224077
11 116987421 11:116987421 T C C downstream_gene_variant MODIFIER AP000936.5 ENSG00000225236
11 116987767 11:116987767 G A A downstream_gene_variant MODIFIER AP000936.5 ENSG00000225236
11 116989133 11:116989133 G A A intron_variant MODIFIER AP000936.5 ENSG00000225236
11 116990523 11:116990523 A T T upstream_gene_variant MODIFIER AP000936.5 ENSG00000225236
11 116991086 11:116991086 A T T upstream_gene_variant MODIFIER AP000936.5 ENSG00000225236
11 116991842 11:116991842 A C C upstream_gene_variant MODIFIER AP000936.5 ENSG00000225236
11 116992739 11:116992739 A C C upstream_gene_variant MODIFIER AP000936.5 ENSG00000225236
11 116993291 11:116993291 T C C upstream_gene_variant MODIFIER AP000936.5 ENSG00000225236
11 116999303 11:116999303 C G G intergenic_region MODIFIER AP000936.5-RP11-109L13.1 ENSG00000225236-ENSG00000254851
11 117000117 11:117000117 G A A intergenic_region MODIFIER AP000936.5-RP11-109L13.1 ENSG00000225236-ENSG00000254851
11 117001875 11:117001875 T C C upstream_gene_variant MODIFIER RP11-109L13.1 ENSG00000254851
11 117004023 11:117004023 C T T upstream_gene_variant MODIFIER RP11-109L13.1 ENSG00000254851
11 117005207 11:117005207 A G G upstream_gene_variant MODIFIER RP11-109L13.1 ENSG00000254851
11 117015217 11:117015217 C T T upstream_gene_variant MODIFIER RP11-109L13.5 ENSG00000254678
11 117015218 11:117015218 G C C upstream_gene_variant MODIFIER RP11-109L13.5 ENSG00000254678
11 117024256 11:117024256 G A A intron_variant MODIFIER PAFAH1B2 ENSG00000168092
11 117030187 11:117030187 A C C intron_variant MODIFIER PAFAH1B2 ENSG00000168092
11 117032641 11:117032641 T C C downstream_gene_variant MODIFIER PAFAH1B2 ENSG00000168092
11 117034320 11:117034320 C T T downstream_gene_variant MODIFIER PAFAH1B2 ENSG00000168092
11 117035622 11:117035622 C T T downstream_gene_variant MODIFIER PAFAH1B2 ENSG00000168092
11 117039208 11:117039208 G A A 3_prime_UTR_variant MODIFIER PAFAH1B2 ENSG00000168092
11 117041911 11:117041911 C T T downstream_gene_variant MODIFIER PAFAH1B2 ENSG00000168092
11 117052757 11:117052757 G T T upstream_gene_variant MODIFIER SIDT2 ENSG00000149577
11 117053686 11:117053686 G A A upstream_gene_variant MODIFIER SIDT2 ENSG00000149577
11 117054029 11:117054029 C G G upstream_gene_variant MODIFIER SIDT2 ENSG00000149577
11 117055400 11:117055400 A C C upstream_gene_variant MODIFIER SIDT2 ENSG00000149577
11 117055485 11:117055485 A G G upstream_gene_variant MODIFIER SIDT2 ENSG00000149577
11 117055893 11:117055893 G C C upstream_gene_variant MODIFIER SIDT2 ENSG00000149577
11 117061937 11:117061937 G A A upstream_gene_variant MODIFIER SIDT2 ENSG00000149577
11 117061994 11:117061994 A T T upstream_gene_variant MODIFIER SIDT2 ENSG00000149577
11 117062158 11:117062158 G A A upstream_gene_variant MODIFIER SIDT2 ENSG00000149577
11 117065271 11:117065271 G C C upstream_gene_variant MODIFIER TAGLN ENSG00000149591
11 117072970 11:117072970 G A A 5_prime_UTR_variant MODIFIER TAGLN ENSG00000149591
11 117076336 11:117076336 T C C 3_prime_UTR_variant MODIFIER PCSK7 ENSG00000160613
11 117083948 11:117083948 A G G upstream_gene_variant MODIFIER PCSK7 ENSG00000160613
11 117084070 11:117084070 T C C upstream_gene_variant MODIFIER PCSK7 ENSG00000160613
11 117084410 11:117084410 G A A upstream_gene_variant MODIFIER PCSK7 ENSG00000160613
11 117092340 11:117092340 C T T upstream_gene_variant MODIFIER PCSK7 ENSG00000160613
11 117092808 11:117092808 C G G upstream_gene_variant MODIFIER PCSK7 ENSG00000160613
11 118246021 11:118246021 T G G upstream_gene_variant MODIFIER UBE4A ENSG00000110344
11 118247805 11:118247805 T A A upstream_gene_variant MODIFIER UBE4A ENSG00000110344
11 118248374 11:118248374 C A A upstream_gene_variant MODIFIER UBE4A ENSG00000110344
11 118254710 11:118254710 A G G intron_variant MODIFIER UBE4A ENSG00000110344
11 118259162 11:118259162 G A A intron_variant MODIFIER UBE4A ENSG00000110344
11 118262135 11:118262135 C T T intron_variant MODIFIER UBE4A ENSG00000110344
11 118267903 11:118267903 G A A 3_prime_UTR_variant MODIFIER UBE4A ENSG00000110344
11 118273602 11:118273602 C T T upstream_gene_variant MODIFIER RP11-770J1.5 ENSG00000254873
11 118274602 11:118274602 T G G upstream_gene_variant MODIFIER RP11-770J1.5 ENSG00000254873
11 118276810 11:118276810 A G G upstream_gene_variant MODIFIER RP11-770J1.5 ENSG00000254873
11 118278479 11:118278479 T C C downstream_gene_variant MODIFIER ATP5L ENSG00000167283
11 118278998 11:118278998 T G G downstream_gene_variant MODIFIER ATP5L ENSG00000167283
11 118282448 11:118282448 G A A upstream_gene_variant MODIFIER RP11-770J1.7 ENSG00000269944
11 118283383 11:118283383 G A A upstream_gene_variant MODIFIER RP11-770J1.7 ENSG00000269944
11 118287622 11:118287622 A G G downstream_gene_variant MODIFIER RP11-770J1.7 ENSG00000269944
11 118289734 11:118289734 C T T downstream_gene_variant MODIFIER RP11-770J1.7 ENSG00000269944
11 118290443 11:118290443 A G G downstream_gene_variant MODIFIER RP11-770J1.7 ENSG00000269944
11 118293518 11:118293518 C T T intron_variant MODIFIER ATP5L ENSG00000167283
11 118293519 11:118293519 A G G intron_variant MODIFIER ATP5L ENSG00000167283
11 118296184 11:118296184 G A A upstream_gene_variant MODIFIER RN7SL86P ENSG00000263889
11 118301375 11:118301375 G A A downstream_gene_variant MODIFIER RP11-770J1.4 ENSG00000255384
11 118303182 11:118303182 T C C upstream_gene_variant MODIFIER KMT2A ENSG00000118058
12 29511069 12:29511069 T A A upstream_gene_variant MODIFIER ERGIC2 ENSG00000087502
12 29518977 12:29518977 C T T downstream_gene_variant MODIFIER ERGIC2 ENSG00000087502
12 29532485 12:29532485 G A A intron_variant MODIFIER ERGIC2 ENSG00000087502
12 29535648 12:29535648 T G G upstream_gene_variant MODIFIER ERGIC2 ENSG00000087502
12 29542226 12:29542226 G A A upstream_gene_variant MODIFIER OVCH1-AS1 ENSG00000257599
12 29542690 12:29542690 C T T synonymous_variant LOW OVCH1-AS1 ENSG00000257599
12 29543783 12:29543783 A T T intron_variant MODIFIER OVCH1-AS1 ENSG00000257599
12 56653294 12:56653294 G A A upstream_gene_variant MODIFIER ANKRD52 ENSG00000139645
12 56653560 12:56653560 A G G upstream_gene_variant MODIFIER ANKRD52 ENSG00000139645
12 56653914 12:56653914 G C C upstream_gene_variant MODIFIER ANKRD52 ENSG00000139645
12 56656265 12:56656265 G A A upstream_gene_variant MODIFIER ANKRD52 ENSG00000139645
12 56657216 12:56657216 A C C upstream_gene_variant MODIFIER COQ10A ENSG00000135469
12 56657888 12:56657888 A G G upstream_gene_variant MODIFIER COQ10A ENSG00000135469
12 56658708 12:56658708 C T T upstream_gene_variant MODIFIER COQ10A ENSG00000135469
12 56659320 12:56659320 C T T upstream_gene_variant MODIFIER COQ10A ENSG00000135469
12 56660905 12:56660905 G T T start_lost HIGH COQ10A ENSG00000135469
12 56664231 12:56664231 C T T splice_region_variant&intron_variant LOW COQ10A ENSG00000135469
12 56667100 12:56667100 A G G upstream_gene_variant MODIFIER RP11-977G19.14 ENSG00000258260
12 56667298 12:56667298 T C C upstream_gene_variant MODIFIER RP11-977G19.14 ENSG00000258260
12 56667604 12:56667604 T C C upstream_gene_variant MODIFIER RP11-977G19.14 ENSG00000258260
12 56667894 12:56667894 C T T upstream_gene_variant MODIFIER RP11-977G19.14 ENSG00000258260
12 56671147 12:56671147 G A A upstream_gene_variant MODIFIER CS ENSG00000062485
12 56671210 12:56671210 C G G upstream_gene_variant MODIFIER CS ENSG00000062485
12 56672106 12:56672106 T A A upstream_gene_variant MODIFIER CS ENSG00000062485
12 56677261 12:56677261 G A A upstream_gene_variant MODIFIER CS ENSG00000062485
12 56677979 12:56677979 T A A upstream_gene_variant MODIFIER CS ENSG00000062485
12 56678335 12:56678335 T C C upstream_gene_variant MODIFIER CS ENSG00000062485
12 56679751 12:56679751 A G G splice_region_variant&intron_variant LOW CS ENSG00000062485
12 56679971 12:56679971 A G G upstream_gene_variant MODIFIER CS ENSG00000062485
12 56680531 12:56680531 T C C upstream_gene_variant MODIFIER CS ENSG00000062485
12 56680636 12:56680636 A G G upstream_gene_variant MODIFIER CS ENSG00000062485
12 56683975 12:56683975 C T T upstream_gene_variant MODIFIER CS ENSG00000062485
12 56684798 12:56684798 C T T upstream_gene_variant MODIFIER CS ENSG00000062485
12 56686997 12:56686997 C T T upstream_gene_variant MODIFIER CS ENSG00000062485
12 56687459 12:56687459 T C C upstream_gene_variant MODIFIER CS ENSG00000062485
12 56687572 12:56687572 G T T upstream_gene_variant MODIFIER CS ENSG00000062485
12 56688237 12:56688237 G A A upstream_gene_variant MODIFIER CS ENSG00000062485
12 56690662 12:56690662 G A A upstream_gene_variant MODIFIER RP11-977G19.11 ENSG00000257303
12 56693520 12:56693520 C A A upstream_gene_variant MODIFIER RP11-977G19.11 ENSG00000257303
12 56694817 12:56694817 A G G upstream_gene_variant MODIFIER CS ENSG00000062485
12 56695954 12:56695954 C T T upstream_gene_variant MODIFIER CS ENSG00000062485
12 56696056 12:56696056 A G G upstream_gene_variant MODIFIER CS ENSG00000062485
12 56696545 12:56696545 T G G upstream_gene_variant MODIFIER CS ENSG00000062485
12 56696742 12:56696742 T C C upstream_gene_variant MODIFIER CS ENSG00000062485
12 56698960 12:56698960 G A A upstream_gene_variant MODIFIER CS ENSG00000062485
12 56699993 12:56699993 A C C upstream_gene_variant MODIFIER RP11-977G19.12 ENSG00000257740
12 56701379 12:56701379 G C C upstream_gene_variant MODIFIER RP11-977G19.12 ENSG00000257740
12 56702012 12:56702012 C A A upstream_gene_variant MODIFIER RP11-977G19.12 ENSG00000257740
12 56706421 12:56706421 T C C upstream_gene_variant MODIFIER CNPY2 ENSG00000257727
12 56706922 12:56706922 A C C upstream_gene_variant MODIFIER CNPY2 ENSG00000257727
12 56708576 12:56708576 G A A upstream_gene_variant MODIFIER CNPY2 ENSG00000257727
12 56715584 12:56715584 G A A upstream_gene_variant MODIFIER PAN2 ENSG00000135473
12 56717805 12:56717805 G A A upstream_gene_variant MODIFIER PAN2 ENSG00000135473
12 56718422 12:56718422 T C C synonymous_variant LOW PAN2 ENSG00000135473
12 56719450 12:56719450 G A A upstream_gene_variant MODIFIER PAN2 ENSG00000135473
12 56723586 12:56723586 A G G upstream_gene_variant MODIFIER PAN2 ENSG00000135473
12 56723719 12:56723719 T C C upstream_gene_variant MODIFIER PAN2 ENSG00000135473
12 56724333 12:56724333 C T T upstream_gene_variant MODIFIER PAN2 ENSG00000135473
12 56725121 12:56725121 A G G upstream_gene_variant MODIFIER PAN2 ENSG00000135473
12 56727705 12:56727705 G A A 5_prime_UTR_variant MODIFIER PAN2 ENSG00000135473
12 56728137 12:56728137 T C C upstream_gene_variant MODIFIER PAN2 ENSG00000135473
12 56729739 12:56729739 A G G upstream_gene_variant MODIFIER PAN2 ENSG00000135473
12 56733531 12:56733531 G A A synonymous_variant LOW IL23A ENSG00000110944
12 56735990 12:56735990 G T T downstream_gene_variant MODIFIER IL23A ENSG00000110944
12 56739557 12:56739557 A G G downstream_gene_variant MODIFIER STAT2 ENSG00000170581
12 56740682 12:56740682 C G G missense_variant MODERATE STAT2 ENSG00000170581
12 56741228 12:56741228 G A A upstream_gene_variant MODIFIER STAT2 ENSG00000170581
12 103020031 12:103020031 A G G intergenic_region MODIFIER RP11-210L7.1-LINC00485 ENSG00000257254-ENSG00000258169
12 103021142 12:103021142 A G G intergenic_region MODIFIER RP11-210L7.1-LINC00485 ENSG00000257254-ENSG00000258169
12 103021298 12:103021298 A T T intergenic_region MODIFIER RP11-210L7.1-LINC00485 ENSG00000257254-ENSG00000258169
12 103023753 12:103023753 A G G intergenic_region MODIFIER RP11-210L7.1-LINC00485 ENSG00000257254-ENSG00000258169
12 103025828 12:103025828 C G G intergenic_region MODIFIER RP11-210L7.1-LINC00485 ENSG00000257254-ENSG00000258169
12 103029988 12:103029988 A C C intergenic_region MODIFIER RP11-210L7.1-LINC00485 ENSG00000257254-ENSG00000258169
12 103030938 12:103030938 A C C intergenic_region MODIFIER RP11-210L7.1-LINC00485 ENSG00000257254-ENSG00000258169
12 103032097 12:103032097 T C C intergenic_region MODIFIER RP11-210L7.1-LINC00485 ENSG00000257254-ENSG00000258169
12 103033217 12:103033217 A G G intergenic_region MODIFIER RP11-210L7.1-LINC00485 ENSG00000257254-ENSG00000258169
12 103034820 12:103034820 C A A intergenic_region MODIFIER RP11-210L7.1-LINC00485 ENSG00000257254-ENSG00000258169
12 103035129 12:103035129 C T T intergenic_region MODIFIER RP11-210L7.1-LINC00485 ENSG00000257254-ENSG00000258169
12 103036245 12:103036245 A T T intergenic_region MODIFIER RP11-210L7.1-LINC00485 ENSG00000257254-ENSG00000258169
12 103038955 12:103038955 T C C intergenic_region MODIFIER RP11-210L7.1-LINC00485 ENSG00000257254-ENSG00000258169
12 103042298 12:103042298 C T T intergenic_region MODIFIER RP11-210L7.1-LINC00485 ENSG00000257254-ENSG00000258169
12 103044411 12:103044411 T C C intergenic_region MODIFIER RP11-210L7.1-LINC00485 ENSG00000257254-ENSG00000258169
12 103044493 12:103044493 G A A intergenic_region MODIFIER RP11-210L7.1-LINC00485 ENSG00000257254-ENSG00000258169
12 103045157 12:103045157 T C C intergenic_region MODIFIER RP11-210L7.1-LINC00485 ENSG00000257254-ENSG00000258169
12 103045519 12:103045519 C T T intergenic_region MODIFIER RP11-210L7.1-LINC00485 ENSG00000257254-ENSG00000258169
12 103046430 12:103046430 G C C intergenic_region MODIFIER RP11-210L7.1-LINC00485 ENSG00000257254-ENSG00000258169
12 103046442 12:103046442 A G G intergenic_region MODIFIER RP11-210L7.1-LINC00485 ENSG00000257254-ENSG00000258169
12 103047220 12:103047220 A G G intergenic_region MODIFIER RP11-210L7.1-LINC00485 ENSG00000257254-ENSG00000258169
12 103047582 12:103047582 C T T intergenic_region MODIFIER RP11-210L7.1-LINC00485 ENSG00000257254-ENSG00000258169
12 103051885 12:103051885 C A A intergenic_region MODIFIER RP11-210L7.1-LINC00485 ENSG00000257254-ENSG00000258169
12 103053121 12:103053121 T C C intergenic_region MODIFIER RP11-210L7.1-LINC00485 ENSG00000257254-ENSG00000258169
12 103056076 12:103056076 A G G intergenic_region MODIFIER RP11-210L7.1-LINC00485 ENSG00000257254-ENSG00000258169
12 103057592 12:103057592 A T T intergenic_region MODIFIER RP11-210L7.1-LINC00485 ENSG00000257254-ENSG00000258169
12 103062685 12:103062685 T A A intergenic_region MODIFIER RP11-210L7.1-LINC00485 ENSG00000257254-ENSG00000258169
12 103064743 12:103064743 T C C intergenic_region MODIFIER RP11-210L7.1-LINC00485 ENSG00000257254-ENSG00000258169
12 103065094 12:103065094 A G G intergenic_region MODIFIER RP11-210L7.1-LINC00485 ENSG00000257254-ENSG00000258169
12 103065246 12:103065246 G A A intergenic_region MODIFIER RP11-210L7.1-LINC00485 ENSG00000257254-ENSG00000258169
12 103073597 12:103073597 C G G intergenic_region MODIFIER RP11-210L7.1-LINC00485 ENSG00000257254-ENSG00000258169
12 103079901 12:103079901 A G G intergenic_region MODIFIER RP11-210L7.1-LINC00485 ENSG00000257254-ENSG00000258169
12 103080067 12:103080067 C T T intergenic_region MODIFIER RP11-210L7.1-LINC00485 ENSG00000257254-ENSG00000258169
12 103082161 12:103082161 A G G intergenic_region MODIFIER RP11-210L7.1-LINC00485 ENSG00000257254-ENSG00000258169
12 121187595 12:121187595 C A A intron_variant MODIFIER RP11-173P15.7 ENSG00000255946
12 121188825 12:121188825 C T T intron_variant MODIFIER RP11-173P15.7 ENSG00000255946
12 121190761 12:121190761 A G G intron_variant MODIFIER RP11-173P15.7 ENSG00000255946
12 121192321 12:121192321 G A A intron_variant MODIFIER RP11-173P15.7 ENSG00000255946
12 121195590 12:121195590 A G G downstream_gene_variant MODIFIER SPPL3 ENSG00000157837
12 121196985 12:121196985 T G G downstream_gene_variant MODIFIER SPPL3 ENSG00000157837
12 121201054 12:121201054 A T T 3_prime_UTR_variant MODIFIER SPPL3 ENSG00000157837
12 121201409 12:121201409 T G G 3_prime_UTR_variant MODIFIER SPPL3 ENSG00000157837
12 121206349 12:121206349 A G G downstream_gene_variant MODIFIER SPPL3 ENSG00000157837
12 121209508 12:121209508 C T T upstream_gene_variant MODIFIER SPPL3 ENSG00000157837
12 121209950 12:121209950 G A A upstream_gene_variant MODIFIER SPPL3 ENSG00000157837
12 121211323 12:121211323 T A A upstream_gene_variant MODIFIER SPPL3 ENSG00000157837
12 121219067 12:121219067 C T T downstream_gene_variant MODIFIER SPPL3 ENSG00000157837
12 121234323 12:121234323 C T T upstream_gene_variant MODIFIER SPPL3 ENSG00000157837
12 121234770 12:121234770 C T T intron_variant MODIFIER SPPL3 ENSG00000157837
12 121244130 12:121244130 C T T intron_variant MODIFIER SPPL3 ENSG00000157837
12 121245214 12:121245214 C T T intron_variant MODIFIER SPPL3 ENSG00000157837
12 121266425 12:121266425 A G G intron_variant MODIFIER SPPL3 ENSG00000157837
12 121266522 12:121266522 C T T intron_variant MODIFIER SPPL3 ENSG00000157837
12 121270406 12:121270406 T C C intron_variant MODIFIER SPPL3 ENSG00000157837
12 121272789 12:121272789 A G G intron_variant MODIFIER SPPL3 ENSG00000157837
12 121273732 12:121273732 C T T upstream_gene_variant MODIFIER SPPL3 ENSG00000157837
12 121279074 12:121279074 G C C downstream_gene_variant MODIFIER ARF1P2 ENSG00000213137
12 121285966 12:121285966 T G G upstream_gene_variant MODIFIER ARF1P2 ENSG00000213137
12 121290846 12:121290846 C T T intron_variant MODIFIER SPPL3 ENSG00000157837
12 121291507 12:121291507 C A A intron_variant MODIFIER SPPL3 ENSG00000157837
12 121293507 12:121293507 A G G intron_variant MODIFIER SPPL3 ENSG00000157837
12 121295452 12:121295452 T C C intron_variant MODIFIER SPPL3 ENSG00000157837
12 121296608 12:121296608 C T T intron_variant MODIFIER SPPL3 ENSG00000157837
12 121303509 12:121303509 C T T intron_variant MODIFIER SPPL3 ENSG00000157837
12 121304200 12:121304200 C T T intron_variant MODIFIER SPPL3 ENSG00000157837
12 121308104 12:121308104 T C C intron_variant MODIFIER SPPL3 ENSG00000157837
12 121308105 12:121308105 G A A intron_variant MODIFIER SPPL3 ENSG00000157837
12 121308107 12:121308107 T G G intron_variant MODIFIER SPPL3 ENSG00000157837
12 121318770 12:121318770 T A A intron_variant MODIFIER SPPL3 ENSG00000157837
12 121321760 12:121321760 C T T intron_variant MODIFIER SPPL3 ENSG00000157837
12 121330980 12:121330980 G A A intron_variant MODIFIER SPPL3 ENSG00000157837
12 121334696 12:121334696 T C C intron_variant MODIFIER SPPL3 ENSG00000157837
12 121339006 12:121339006 G A A intron_variant MODIFIER SPPL3 ENSG00000157837
12 121339300 12:121339300 A G G intron_variant MODIFIER SPPL3 ENSG00000157837
12 121339698 12:121339698 T A A 5_prime_UTR_premature_start_codon_gain_variant LOW SPPL3 ENSG00000157837
12 121344562 12:121344562 T C C upstream_gene_variant MODIFIER SPPL3 ENSG00000157837
12 121344656 12:121344656 A T T upstream_gene_variant MODIFIER SPPL3 ENSG00000157837
12 121347108 12:121347108 G A A upstream_gene_variant MODIFIER SPPL3 ENSG00000157837
12 121347674 12:121347674 T C C upstream_gene_variant MODIFIER CLIC1P1 ENSG00000231313
12 121350965 12:121350965 G A A upstream_gene_variant MODIFIER CLIC1P1 ENSG00000231313
12 121355485 12:121355485 C T T downstream_gene_variant MODIFIER CLIC1P1 ENSG00000231313
12 121355851 12:121355851 T C C downstream_gene_variant MODIFIER CLIC1P1 ENSG00000231313
12 121359454 12:121359454 A C C downstream_gene_variant MODIFIER RPL12P33 ENSG00000244585
12 121364252 12:121364252 T C C intergenic_region MODIFIER RPL12P33-HNF1A-AS1 ENSG00000244585-ENSG00000241388
12 121364323 12:121364323 C T T intergenic_region MODIFIER RPL12P33-HNF1A-AS1 ENSG00000244585-ENSG00000241388
12 121364392 12:121364392 G A A intergenic_region MODIFIER RPL12P33-HNF1A-AS1 ENSG00000244585-ENSG00000241388
12 121367012 12:121367012 T C C intergenic_region MODIFIER RPL12P33-HNF1A-AS1 ENSG00000244585-ENSG00000241388
12 121370522 12:121370522 A G G intergenic_region MODIFIER RPL12P33-HNF1A-AS1 ENSG00000244585-ENSG00000241388
13 29066152 13:29066152 T C C intron_variant MODIFIER FLT1 ENSG00000102755
13 29067336 13:29067336 G C C intron_variant MODIFIER FLT1 ENSG00000102755
13 29067865 13:29067865 T C C intron_variant MODIFIER FLT1 ENSG00000102755
13 29068150 13:29068150 C G G intron_variant MODIFIER FLT1 ENSG00000102755
13 29068175 13:29068175 A C C intron_variant MODIFIER FLT1 ENSG00000102755
13 29069039 13:29069039 G A A 5_prime_UTR_variant MODIFIER FLT1 ENSG00000102755
13 29070533 13:29070533 C T T upstream_gene_variant MODIFIER FLT1 ENSG00000102755
13 29073048 13:29073048 G A A upstream_gene_variant MODIFIER FLT1 ENSG00000102755
13 29073392 13:29073392 G A A upstream_gene_variant MODIFIER FLT1 ENSG00000102755
13 29075415 13:29075415 G A A intergenic_region MODIFIER FLT1-EIF4A1P7 ENSG00000102755-ENSG00000235472
14 55636301 14:55636301 A T T intron_variant MODIFIER DLGAP5 ENSG00000126787
14 55645151 14:55645151 T G G downstream_gene_variant MODIFIER DLGAP5 ENSG00000126787
14 55645372 14:55645372 C T T downstream_gene_variant MODIFIER DLGAP5 ENSG00000126787
14 55651074 14:55651074 A G G intron_variant MODIFIER DLGAP5 ENSG00000126787
14 55653210 14:55653210 A T T intron_variant MODIFIER DLGAP5 ENSG00000126787
14 55663918 14:55663918 A G G intron_variant MODIFIER RP11-698F20.3 ENSG00000258050
14 55664642 14:55664642 G T T intron_variant MODIFIER RP11-698F20.3 ENSG00000258050
14 55664889 14:55664889 A C C intron_variant MODIFIER RP11-698F20.3 ENSG00000258050
14 55666822 14:55666822 C A A upstream_gene_variant MODIFIER RP11-698F20.3 ENSG00000258050
14 55668505 14:55668505 A C C upstream_gene_variant MODIFIER RP11-698F20.3 ENSG00000258050
14 55671485 14:55671485 A C C intergenic_region MODIFIER RP11-698F20.3-RP11-665C16.8 ENSG00000258050-ENSG00000271180
14 55674635 14:55674635 A G G intergenic_region MODIFIER RP11-698F20.3-RP11-665C16.8 ENSG00000258050-ENSG00000271180
14 55676627 14:55676627 A C C intergenic_region MODIFIER RP11-698F20.3-RP11-665C16.8 ENSG00000258050-ENSG00000271180
14 55677937 14:55677937 C T T intergenic_region MODIFIER RP11-698F20.3-RP11-665C16.8 ENSG00000258050-ENSG00000271180
14 55681010 14:55681010 C A A intergenic_region MODIFIER RP11-698F20.3-RP11-665C16.8 ENSG00000258050-ENSG00000271180
14 55681611 14:55681611 G A A intergenic_region MODIFIER RP11-698F20.3-RP11-665C16.8 ENSG00000258050-ENSG00000271180
14 55688631 14:55688631 T A A intergenic_region MODIFIER RP11-698F20.3-RP11-665C16.8 ENSG00000258050-ENSG00000271180
14 55691662 14:55691662 G A A intergenic_region MODIFIER RP11-698F20.3-RP11-665C16.8 ENSG00000258050-ENSG00000271180
14 55693575 14:55693575 C T T intergenic_region MODIFIER RP11-698F20.3-RP11-665C16.8 ENSG00000258050-ENSG00000271180
14 55696294 14:55696294 G A A intergenic_region MODIFIER RP11-698F20.3-RP11-665C16.8 ENSG00000258050-ENSG00000271180
14 55700023 14:55700023 C T T intergenic_region MODIFIER RP11-698F20.3-RP11-665C16.8 ENSG00000258050-ENSG00000271180
14 55702825 14:55702825 G A A downstream_gene_variant MODIFIER RP11-665C16.8 ENSG00000271180
14 55705708 14:55705708 C T T downstream_gene_variant MODIFIER RP11-665C16.8 ENSG00000271180
14 55705834 14:55705834 C T T downstream_gene_variant MODIFIER RP11-665C16.8 ENSG00000271180
14 55707363 14:55707363 C T T non_coding_transcript_exon_variant MODIFIER RP11-665C16.8 ENSG00000271180
14 55707366 14:55707366 C T T non_coding_transcript_exon_variant MODIFIER RP11-665C16.8 ENSG00000271180
14 55708806 14:55708806 A G G upstream_gene_variant MODIFIER RP11-665C16.8 ENSG00000271180
14 55711363 14:55711363 G C C upstream_gene_variant MODIFIER RP11-665C16.8 ENSG00000271180
14 55713360 14:55713360 T C C intergenic_region MODIFIER RP11-665C16.8-RP11-665C16.6 ENSG00000271180-ENSG00000258413
14 55716868 14:55716868 C T T intergenic_region MODIFIER RP11-665C16.8-RP11-665C16.6 ENSG00000271180-ENSG00000258413
14 55719562 14:55719562 G A A intergenic_region MODIFIER RP11-665C16.8-RP11-665C16.6 ENSG00000271180-ENSG00000258413
14 55725279 14:55725279 G A A downstream_gene_variant MODIFIER RP11-665C16.6 ENSG00000258413
14 55728775 14:55728775 C T T downstream_gene_variant MODIFIER RP11-665C16.6 ENSG00000258413
14 55737745 14:55737745 A G G upstream_gene_variant MODIFIER FBXO34 ENSG00000178974
14 55740737 14:55740737 T C C upstream_gene_variant MODIFIER RP11-665C16.6 ENSG00000258413
14 55742924 14:55742924 C T T upstream_gene_variant MODIFIER RP11-665C16.6 ENSG00000258413
14 55746242 14:55746242 G T T downstream_gene_variant MODIFIER RP11-665C16.1 ENSG00000239686
14 55747140 14:55747140 C T T downstream_gene_variant MODIFIER RP11-665C16.1 ENSG00000239686
14 55747822 14:55747822 T C C downstream_gene_variant MODIFIER RP11-665C16.1 ENSG00000239686
14 55749407 14:55749407 G C C upstream_gene_variant MODIFIER RP11-665C16.1 ENSG00000239686
14 55751189 14:55751189 C A A upstream_gene_variant MODIFIER RP11-665C16.1 ENSG00000239686
14 55751190 14:55751190 A G G upstream_gene_variant MODIFIER RP11-665C16.1 ENSG00000239686
14 55754562 14:55754562 T G G intron_variant MODIFIER FBXO34 ENSG00000178974
14 55756218 14:55756218 G A A intron_variant MODIFIER FBXO34 ENSG00000178974
14 55757633 14:55757633 G A A intron_variant MODIFIER FBXO34 ENSG00000178974
14 55758381 14:55758381 A G G intron_variant MODIFIER FBXO34 ENSG00000178974
14 55761252 14:55761252 T C C upstream_gene_variant MODIFIER CHMP4BP1 ENSG00000258469
14 55761983 14:55761983 C T T upstream_gene_variant MODIFIER CHMP4BP1 ENSG00000258469
14 55763116 14:55763116 T G G upstream_gene_variant MODIFIER CHMP4BP1 ENSG00000258469
14 55765064 14:55765064 C T T upstream_gene_variant MODIFIER CHMP4BP1 ENSG00000258469
14 55765360 14:55765360 C T T upstream_gene_variant MODIFIER CHMP4BP1 ENSG00000258469
14 55765787 14:55765787 G A A intron_variant MODIFIER FBXO34 ENSG00000178974
14 55768047 14:55768047 C T T downstream_gene_variant MODIFIER CHMP4BP1 ENSG00000258469
14 55769071 14:55769071 G A A downstream_gene_variant MODIFIER CHMP4BP1 ENSG00000258469
14 55771263 14:55771263 G A A intron_variant MODIFIER FBXO34 ENSG00000178974
14 55773444 14:55773444 G T T intron_variant MODIFIER FBXO34 ENSG00000178974
14 55777592 14:55777592 T A A intron_variant MODIFIER FBXO34 ENSG00000178974
14 55778943 14:55778943 C A A intron_variant MODIFIER FBXO34 ENSG00000178974
14 55779645 14:55779645 C A A intron_variant MODIFIER FBXO34 ENSG00000178974
14 55781419 14:55781419 A C C intron_variant MODIFIER FBXO34 ENSG00000178974
14 55781466 14:55781466 T A A intron_variant MODIFIER FBXO34 ENSG00000178974
14 55782041 14:55782041 C G G intron_variant MODIFIER FBXO34 ENSG00000178974
14 55782288 14:55782288 A G G intron_variant MODIFIER FBXO34 ENSG00000178974
14 55782639 14:55782639 C G G intron_variant MODIFIER FBXO34 ENSG00000178974
14 55784170 14:55784170 G A A intron_variant MODIFIER FBXO34 ENSG00000178974
14 55788815 14:55788815 C T T downstream_gene_variant MODIFIER RP11-665C16.5 ENSG00000258455
14 55790186 14:55790186 C T T downstream_gene_variant MODIFIER RP11-665C16.5 ENSG00000258455
14 55790981 14:55790981 G A A downstream_gene_variant MODIFIER RP11-665C16.5 ENSG00000258455
14 55792321 14:55792321 G A A downstream_gene_variant MODIFIER RP11-665C16.5 ENSG00000258455
14 55792350 14:55792350 C T T downstream_gene_variant MODIFIER RP11-665C16.5 ENSG00000258455
14 55797312 14:55797312 G C C intron_variant MODIFIER FBXO34 ENSG00000178974
14 55801570 14:55801570 C T T intron_variant MODIFIER FBXO34 ENSG00000178974
14 55802538 14:55802538 A G G intron_variant MODIFIER FBXO34 ENSG00000178974
14 55805014 14:55805014 G A A intron_variant MODIFIER FBXO34 ENSG00000178974
14 55807972 14:55807972 G C C upstream_gene_variant MODIFIER RP11-665C16.5 ENSG00000258455
14 55808151 14:55808151 A G G upstream_gene_variant MODIFIER RP11-665C16.5 ENSG00000258455
14 55808603 14:55808603 G A A upstream_gene_variant MODIFIER RP11-665C16.5 ENSG00000258455
14 55810233 14:55810233 C G G upstream_gene_variant MODIFIER RP11-665C16.5 ENSG00000258455
14 55810715 14:55810715 A G G upstream_gene_variant MODIFIER RP11-665C16.5 ENSG00000258455
14 55813771 14:55813771 C T T upstream_gene_variant MODIFIER FBXO34 ENSG00000178974
14 55814761 14:55814761 G T T upstream_gene_variant MODIFIER FBXO34 ENSG00000178974
14 55818403 14:55818403 T C C missense_variant MODERATE FBXO34 ENSG00000178974
14 55821918 14:55821918 T C C 3_prime_UTR_variant MODIFIER FBXO34 ENSG00000178974
14 55822899 14:55822899 G A A downstream_gene_variant MODIFIER FBXO34 ENSG00000178974
14 55823322 14:55823322 C T T downstream_gene_variant MODIFIER FBXO34 ENSG00000178974
14 55825676 14:55825676 T C C downstream_gene_variant MODIFIER FBXO34 ENSG00000178974
14 55828627 14:55828627 G C C 3_prime_UTR_variant MODIFIER FBXO34 ENSG00000178974
14 55831310 14:55831310 T C C downstream_gene_variant MODIFIER ATG14 ENSG00000126775
14 55832612 14:55832612 A G G downstream_gene_variant MODIFIER ATG14 ENSG00000126775
14 55835087 14:55835087 G A A 3_prime_UTR_variant MODIFIER ATG14 ENSG00000126775
14 55835990 14:55835990 C T T 3_prime_UTR_variant MODIFIER ATG14 ENSG00000126775
14 55838826 14:55838826 T C C intron_variant MODIFIER ATG14 ENSG00000126775
14 55843891 14:55843891 C A A intron_variant MODIFIER ATG14 ENSG00000126775
14 55844219 14:55844219 T C C intron_variant MODIFIER ATG14 ENSG00000126775
14 55845611 14:55845611 C T T intron_variant MODIFIER ATG14 ENSG00000126775
14 55846071 14:55846071 T C C intron_variant MODIFIER ATG14 ENSG00000126775
14 55846513 14:55846513 T C C intron_variant MODIFIER ATG14 ENSG00000126775
14 55846833 14:55846833 G A A intron_variant MODIFIER ATG14 ENSG00000126775
14 55847525 14:55847525 C A A intron_variant MODIFIER ATG14 ENSG00000126775
14 55847841 14:55847841 A G G intron_variant MODIFIER ATG14 ENSG00000126775
14 55848253 14:55848253 T G G intron_variant MODIFIER ATG14 ENSG00000126775
14 55848466 14:55848466 A G G intron_variant MODIFIER ATG14 ENSG00000126775
14 55849469 14:55849469 C T T intron_variant MODIFIER ATG14 ENSG00000126775
14 55850016 14:55850016 C A A intron_variant MODIFIER ATG14 ENSG00000126775
14 55850736 14:55850736 C T T intron_variant MODIFIER ATG14 ENSG00000126775
14 55850755 14:55850755 T C C intron_variant MODIFIER ATG14 ENSG00000126775
14 55851690 14:55851690 A G G intron_variant MODIFIER ATG14 ENSG00000126775
14 55853799 14:55853799 T C C intron_variant MODIFIER ATG14 ENSG00000126775
14 55853810 14:55853810 C A A intron_variant MODIFIER ATG14 ENSG00000126775
14 55854472 14:55854472 C G G intron_variant MODIFIER ATG14 ENSG00000126775
14 55855252 14:55855252 G T T intron_variant MODIFIER ATG14 ENSG00000126775
14 55855594 14:55855594 C G G intron_variant MODIFIER ATG14 ENSG00000126775
14 55855704 14:55855704 C T T intron_variant MODIFIER ATG14 ENSG00000126775
14 55856404 14:55856404 C G G intron_variant MODIFIER ATG14 ENSG00000126775
14 55856903 14:55856903 C G G downstream_gene_variant MODIFIER RP11-454L9.2 ENSG00000259318
14 55856933 14:55856933 T C C downstream_gene_variant MODIFIER RP11-454L9.2 ENSG00000259318
14 55856945 14:55856945 C T T downstream_gene_variant MODIFIER RP11-454L9.2 ENSG00000259318
14 55856949 14:55856949 C G G downstream_gene_variant MODIFIER RP11-454L9.2 ENSG00000259318
14 55857110 14:55857110 T G G downstream_gene_variant MODIFIER RP11-454L9.2 ENSG00000259318
14 55858304 14:55858304 G T T upstream_gene_variant MODIFIER ATG14 ENSG00000126775
14 55858563 14:55858563 C A A upstream_gene_variant MODIFIER ATG14 ENSG00000126775
14 55859281 14:55859281 C T T upstream_gene_variant MODIFIER ATG14 ENSG00000126775
14 55860214 14:55860214 C T T upstream_gene_variant MODIFIER ATG14 ENSG00000126775
14 55861203 14:55861203 A G G upstream_gene_variant MODIFIER ATG14 ENSG00000126775
14 55862075 14:55862075 G A A upstream_gene_variant MODIFIER RP11-454L9.2 ENSG00000259318
14 55862132 14:55862132 A G G upstream_gene_variant MODIFIER RP11-454L9.2 ENSG00000259318
14 55862404 14:55862404 C T T upstream_gene_variant MODIFIER RP11-454L9.2 ENSG00000259318
14 55862523 14:55862523 A G G upstream_gene_variant MODIFIER RP11-454L9.2 ENSG00000259318
14 55864873 14:55864873 G A A upstream_gene_variant MODIFIER RP11-454L9.2 ENSG00000259318
14 55887604 14:55887604 C T T intron_variant MODIFIER TBPL2 ENSG00000182521
14 55888999 14:55888999 T C C intron_variant MODIFIER TBPL2 ENSG00000182521
14 55889530 14:55889530 C T T intron_variant MODIFIER TBPL2 ENSG00000182521
14 55889916 14:55889916 T A A intron_variant MODIFIER TBPL2 ENSG00000182521
14 55890085 14:55890085 A T T intron_variant MODIFIER TBPL2 ENSG00000182521
14 55890455 14:55890455 G C C intron_variant MODIFIER TBPL2 ENSG00000182521
14 55895119 14:55895119 A G G intron_variant MODIFIER TBPL2 ENSG00000182521
14 55895317 14:55895317 G T T intron_variant MODIFIER TBPL2 ENSG00000182521
14 55895816 14:55895816 G C C intron_variant MODIFIER TBPL2 ENSG00000182521
14 55896353 14:55896353 G A A intron_variant MODIFIER TBPL2 ENSG00000182521
14 55897498 14:55897498 T C C intron_variant MODIFIER TBPL2 ENSG00000182521
14 55899359 14:55899359 A T T downstream_gene_variant MODIFIER TBPL2 ENSG00000182521
14 55899416 14:55899416 A G G downstream_gene_variant MODIFIER TBPL2 ENSG00000182521
14 55907550 14:55907550 A T T upstream_gene_variant MODIFIER TBPL2 ENSG00000182521
14 55908305 14:55908305 C G G upstream_gene_variant MODIFIER TBPL2 ENSG00000182521
14 55909575 14:55909575 A C C upstream_gene_variant MODIFIER TBPL2 ENSG00000182521
14 55910271 14:55910271 C G G upstream_gene_variant MODIFIER TBPL2 ENSG00000182521
14 55912103 14:55912103 A C C upstream_gene_variant MODIFIER TBPL2 ENSG00000182521
14 55913082 14:55913082 G A A intron_variant MODIFIER TBPL2 ENSG00000182521
14 55913590 14:55913590 G A A intron_variant MODIFIER TBPL2 ENSG00000182521
14 55913598 14:55913598 G C C intron_variant MODIFIER TBPL2 ENSG00000182521
14 55914371 14:55914371 G A A intron_variant MODIFIER TBPL2 ENSG00000182521
14 55914523 14:55914523 G A A intron_variant MODIFIER TBPL2 ENSG00000182521
14 55915100 14:55915100 C T T intron_variant MODIFIER TBPL2 ENSG00000182521
14 55915393 14:55915393 G A A intron_variant MODIFIER TBPL2 ENSG00000182521
14 55915975 14:55915975 A G G intron_variant MODIFIER TBPL2 ENSG00000182521
14 55916938 14:55916938 G A A intron_variant MODIFIER TBPL2 ENSG00000182521
14 55917537 14:55917537 G C C intron_variant MODIFIER TBPL2 ENSG00000182521
14 55919095 14:55919095 A C C intron_variant MODIFIER TBPL2 ENSG00000182521
14 55919654 14:55919654 A G G intron_variant MODIFIER TBPL2 ENSG00000182521
14 55963443 14:55963443 T A A downstream_gene_variant MODIFIER KTN1-AS1 ENSG00000186615
14 55964344 14:55964344 A C C downstream_gene_variant MODIFIER KTN1-AS1 ENSG00000186615
14 55964928 14:55964928 C T T downstream_gene_variant MODIFIER KTN1-AS1 ENSG00000186615
14 55966210 14:55966210 G A A splice_region_variant&non_coding_transcript_exon_variant LOW KTN1-AS1 ENSG00000186615
14 55968534 14:55968534 T A A intron_variant MODIFIER KTN1-AS1 ENSG00000186615
14 55969390 14:55969390 G A A intron_variant MODIFIER KTN1-AS1 ENSG00000186615
14 55969399 14:55969399 T G G intron_variant MODIFIER KTN1-AS1 ENSG00000186615
14 55970134 14:55970134 C T T intron_variant MODIFIER KTN1-AS1 ENSG00000186615
14 55970267 14:55970267 G A A intron_variant MODIFIER KTN1-AS1 ENSG00000186615
14 55971604 14:55971604 T C C intron_variant MODIFIER KTN1-AS1 ENSG00000186615
14 55972546 14:55972546 T G G intron_variant MODIFIER KTN1-AS1 ENSG00000186615
14 55976238 14:55976238 G A A intron_variant MODIFIER KTN1-AS1 ENSG00000186615
14 55977918 14:55977918 C T T intron_variant MODIFIER KTN1-AS1 ENSG00000186615
14 56058694 14:56058694 T C C intron_variant MODIFIER KTN1 ENSG00000126777
14 56061784 14:56061784 C T T intron_variant MODIFIER KTN1 ENSG00000126777
14 56062052 14:56062052 C T T intron_variant MODIFIER KTN1 ENSG00000126777
14 56062490 14:56062490 A G G intron_variant MODIFIER KTN1 ENSG00000126777
14 56062714 14:56062714 T C C intron_variant MODIFIER KTN1 ENSG00000126777
14 56064882 14:56064882 G C C upstream_gene_variant MODIFIER KTN1 ENSG00000126777
14 56065302 14:56065302 G C C upstream_gene_variant MODIFIER KTN1 ENSG00000126777
14 56065802 14:56065802 T C C upstream_gene_variant MODIFIER KTN1 ENSG00000126777
14 56067350 14:56067350 C T T upstream_gene_variant MODIFIER KTN1 ENSG00000126777
14 56067701 14:56067701 G A A upstream_gene_variant MODIFIER KTN1 ENSG00000126777
14 56069646 14:56069646 C T T intron_variant MODIFIER KTN1 ENSG00000126777
14 56069783 14:56069783 G A A intron_variant MODIFIER KTN1 ENSG00000126777
14 56073194 14:56073194 A G G intron_variant MODIFIER KTN1 ENSG00000126777
14 56075600 14:56075600 G A A upstream_gene_variant MODIFIER KTN1 ENSG00000126777
14 56077118 14:56077118 C T T upstream_gene_variant MODIFIER KTN1 ENSG00000126777
14 56078430 14:56078430 A G G upstream_gene_variant MODIFIER KTN1 ENSG00000126777
14 56079528 14:56079528 T C C downstream_gene_variant MODIFIER KTN1 ENSG00000126777
14 56079896 14:56079896 C T T downstream_gene_variant MODIFIER KTN1 ENSG00000126777
14 56080073 14:56080073 G A A downstream_gene_variant MODIFIER KTN1 ENSG00000126777
14 56081272 14:56081272 A G G downstream_gene_variant MODIFIER KTN1 ENSG00000126777
14 56082047 14:56082047 C T T downstream_gene_variant MODIFIER KTN1 ENSG00000126777
14 56087061 14:56087061 A C C intron_variant MODIFIER KTN1 ENSG00000126777
14 56087424 14:56087424 C T T intron_variant MODIFIER KTN1 ENSG00000126777
14 56088065 14:56088065 G A A intron_variant MODIFIER KTN1 ENSG00000126777
14 56088860 14:56088860 C T T intron_variant MODIFIER KTN1 ENSG00000126777
14 56088986 14:56088986 T C C intron_variant MODIFIER KTN1 ENSG00000126777
14 56089158 14:56089158 A G G intron_variant MODIFIER KTN1 ENSG00000126777
14 56092551 14:56092551 G A A intron_variant MODIFIER KTN1 ENSG00000126777
14 56097462 14:56097462 C T T intron_variant MODIFIER KTN1 ENSG00000126777
14 56097568 14:56097568 G A A intron_variant MODIFIER KTN1 ENSG00000126777
14 56103766 14:56103766 G T T upstream_gene_variant MODIFIER KTN1 ENSG00000126777
14 56104278 14:56104278 T C C upstream_gene_variant MODIFIER KTN1 ENSG00000126777
14 56108117 14:56108117 G A A upstream_gene_variant MODIFIER KTN1 ENSG00000126777
14 56109639 14:56109639 T C C upstream_gene_variant MODIFIER KTN1 ENSG00000126777
14 56114079 14:56114079 G A A upstream_gene_variant MODIFIER Y_RNA ENSG00000200742
14 56115302 14:56115302 T A A upstream_gene_variant MODIFIER Y_RNA ENSG00000200742
14 56117551 14:56117551 T G G upstream_gene_variant MODIFIER Y_RNA ENSG00000200742
14 56120178 14:56120178 T C C upstream_gene_variant MODIFIER KTN1 ENSG00000126777
14 56124186 14:56124186 T C C upstream_gene_variant MODIFIER KTN1 ENSG00000126777
14 56125030 14:56125030 C G G upstream_gene_variant MODIFIER KTN1 ENSG00000126777
14 56127202 14:56127202 T C C upstream_gene_variant MODIFIER KTN1 ENSG00000126777
14 56129214 14:56129214 A G G upstream_gene_variant MODIFIER KTN1 ENSG00000126777
14 56129746 14:56129746 T A A 3_prime_UTR_variant MODIFIER KTN1 ENSG00000126777
14 56134672 14:56134672 C G G upstream_gene_variant MODIFIER KTN1 ENSG00000126777
14 56135065 14:56135065 A G G upstream_gene_variant MODIFIER KTN1 ENSG00000126777
14 56136695 14:56136695 G A A upstream_gene_variant MODIFIER KTN1 ENSG00000126777
14 56140115 14:56140115 C T T upstream_gene_variant MODIFIER KTN1 ENSG00000126777
14 56140369 14:56140369 T C C upstream_gene_variant MODIFIER KTN1 ENSG00000126777
14 56143277 14:56143277 G A A upstream_gene_variant MODIFIER KTN1 ENSG00000126777
14 56143968 14:56143968 C T T upstream_gene_variant MODIFIER KTN1 ENSG00000126777
14 56145018 14:56145018 A T T upstream_gene_variant MODIFIER KTN1 ENSG00000126777
14 56145312 14:56145312 A G G upstream_gene_variant MODIFIER KTN1 ENSG00000126777
14 56149351 14:56149351 T C C downstream_gene_variant MODIFIER KTN1 ENSG00000126777
14 56150097 14:56150097 A G G downstream_gene_variant MODIFIER KTN1 ENSG00000126777
14 56152404 14:56152404 G A A downstream_gene_variant MODIFIER KTN1 ENSG00000126777
14 56153531 14:56153531 C G G downstream_gene_variant MODIFIER KTN1 ENSG00000126777
14 56153661 14:56153661 G C C downstream_gene_variant MODIFIER KTN1 ENSG00000126777
14 56154015 14:56154015 A G G downstream_gene_variant MODIFIER KTN1 ENSG00000126777
14 56154146 14:56154146 A G G downstream_gene_variant MODIFIER KTN1 ENSG00000126777
14 56155184 14:56155184 G T T downstream_gene_variant MODIFIER KTN1 ENSG00000126777
14 56157911 14:56157911 A G G intron_variant MODIFIER KTN1 ENSG00000126777
14 56159662 14:56159662 T A A intron_variant MODIFIER KTN1 ENSG00000126777
14 56160485 14:56160485 C A A intron_variant MODIFIER KTN1 ENSG00000126777
14 56162302 14:56162302 C A A intron_variant MODIFIER KTN1 ENSG00000126777
14 56162947 14:56162947 T A A intron_variant MODIFIER KTN1 ENSG00000126777
14 56164718 14:56164718 G T T intron_variant MODIFIER KTN1 ENSG00000126777
14 56166038 14:56166038 C T T intron_variant MODIFIER KTN1 ENSG00000126777
14 56168012 14:56168012 G A A intron_variant MODIFIER KTN1 ENSG00000126777
14 56172631 14:56172631 G C C downstream_gene_variant MODIFIER KTN1 ENSG00000126777
14 56174413 14:56174413 T C C intergenic_region MODIFIER KTN1-RP11-813I20.2 ENSG00000126777-ENSG00000258784
14 74305307 14:74305307 T G G downstream_gene_variant MODIFIER RP5-1021I20.7 ENSG00000270576
14 74307623 14:74307623 T G G upstream_gene_variant MODIFIER RP5-1021I20.7 ENSG00000270576
14 74308298 14:74308298 C T T upstream_gene_variant MODIFIER RP5-1021I20.7 ENSG00000270576
14 74311301 14:74311301 A T T upstream_gene_variant MODIFIER RP5-1021I20.7 ENSG00000270576
14 74314747 14:74314747 C T T upstream_gene_variant MODIFIER PTGR2 ENSG00000140043
14 74316588 14:74316588 C G G upstream_gene_variant MODIFIER PTGR2 ENSG00000140043
14 74319455 14:74319455 G A A intron_variant MODIFIER PTGR2 ENSG00000140043
14 74320838 14:74320838 T C C upstream_gene_variant MODIFIER PTGR2 ENSG00000140043
14 74334718 14:74334718 G A A intron_variant MODIFIER PTGR2 ENSG00000140043
14 74336737 14:74336737 A G G intron_variant MODIFIER PTGR2 ENSG00000140043
14 74339338 14:74339338 C T T intron_variant MODIFIER PTGR2 ENSG00000140043
14 74340605 14:74340605 G A A intron_variant MODIFIER PTGR2 ENSG00000140043
14 74341128 14:74341128 C G G intron_variant MODIFIER PTGR2 ENSG00000140043
14 74341604 14:74341604 C T T downstream_gene_variant MODIFIER PTGR2 ENSG00000140043
14 74341754 14:74341754 G A A downstream_gene_variant MODIFIER PTGR2 ENSG00000140043
14 74343612 14:74343612 C T T downstream_gene_variant MODIFIER PTGR2 ENSG00000140043
14 74351313 14:74351313 C T T 3_prime_UTR_variant MODIFIER PTGR2 ENSG00000140043
14 74360920 14:74360920 G A A downstream_gene_variant MODIFIER RP5-1021I20.5 ENSG00000258891
14 74363991 14:74363991 G C C downstream_gene_variant MODIFIER ZNF410 ENSG00000119725
14 74364531 14:74364531 C T T downstream_gene_variant MODIFIER ZNF410 ENSG00000119725
14 74365295 14:74365295 A G G downstream_gene_variant MODIFIER ZNF410 ENSG00000119725
14 74370600 14:74370600 G C C 5_prime_UTR_variant MODIFIER ZNF410 ENSG00000119725
14 74371460 14:74371460 A G G upstream_gene_variant MODIFIER RP5-1021I20.6 ENSG00000270140
14 74374361 14:74374361 G A A upstream_gene_variant MODIFIER Y_RNA ENSG00000199472
14 74374584 14:74374584 G A A upstream_gene_variant MODIFIER Y_RNA ENSG00000199472
14 74374802 14:74374802 G A A upstream_gene_variant MODIFIER Y_RNA ENSG00000199472
14 74377761 14:74377761 T G G upstream_gene_variant MODIFIER Y_RNA ENSG00000199472
14 74378805 14:74378805 A G G downstream_gene_variant MODIFIER RP5-1021I20.5 ENSG00000258891
14 74380557 14:74380557 G C C downstream_gene_variant MODIFIER ZNF410 ENSG00000119725
14 74381049 14:74381049 G A A downstream_gene_variant MODIFIER ZNF410 ENSG00000119725
14 74384474 14:74384474 C T T upstream_gene_variant MODIFIER ZNF410 ENSG00000119725
14 74386824 14:74386824 T G G upstream_gene_variant MODIFIER ZNF410 ENSG00000119725
14 74387982 14:74387982 A G G downstream_gene_variant MODIFIER ZNF410 ENSG00000119725
14 74400175 14:74400175 T G G 3_prime_UTR_variant MODIFIER FAM161B ENSG00000156050
14 74402006 14:74402006 A G G downstream_gene_variant MODIFIER RP5-1021I20.4 ENSG00000258653
14 74402043 14:74402043 A T T downstream_gene_variant MODIFIER RP5-1021I20.4 ENSG00000258653
14 74406800 14:74406800 C G G upstream_gene_variant MODIFIER RP5-1021I20.5 ENSG00000258891
14 74407050 14:74407050 T C C upstream_gene_variant MODIFIER RP5-1021I20.5 ENSG00000258891
14 74407881 14:74407881 C T T upstream_gene_variant MODIFIER RP5-1021I20.5 ENSG00000258891
14 74414283 14:74414283 T C C upstream_gene_variant MODIFIER COQ6 ENSG00000119723
14 74415032 14:74415032 T C C upstream_gene_variant MODIFIER COQ6 ENSG00000119723
14 74416945 14:74416945 G C C 5_prime_UTR_variant MODIFIER FAM161B ENSG00000156050
14 74421321 14:74421321 C T T upstream_gene_variant MODIFIER FAM161B ENSG00000156050
14 74427405 14:74427405 C T T upstream_gene_variant MODIFIER COQ6 ENSG00000119723
14 74428851 14:74428851 A G G downstream_gene_variant MODIFIER ENTPD5 ENSG00000187097
14 74435370 14:74435370 C T T downstream_gene_variant MODIFIER COQ6 ENSG00000119723
14 74435483 14:74435483 A G G intron_variant MODIFIER ENTPD5 ENSG00000187097
14 74450405 14:74450405 T G G downstream_gene_variant MODIFIER ENTPD5 ENSG00000187097
14 74457093 14:74457093 A G G intron_variant MODIFIER ENTPD5 ENSG00000187097
14 74457121 14:74457121 A G G intron_variant MODIFIER ENTPD5 ENSG00000187097
14 74457478 14:74457478 T G G intron_variant MODIFIER ENTPD5 ENSG00000187097
14 74459620 14:74459620 C T T downstream_gene_variant MODIFIER ENTPD5 ENSG00000187097
14 74473607 14:74473607 T C C downstream_gene_variant MODIFIER ENTPD5 ENSG00000187097
14 74475142 14:74475142 A G G downstream_gene_variant MODIFIER ENTPD5 ENSG00000187097
14 74477206 14:74477206 G A A intron_variant MODIFIER ENTPD5 ENSG00000187097
14 74480794 14:74480794 G C C intron_variant MODIFIER ENTPD5 ENSG00000187097
14 74484111 14:74484111 T C C upstream_gene_variant MODIFIER CCDC176 ENSG00000119636
14 74485133 14:74485133 C T T upstream_gene_variant MODIFIER CCDC176 ENSG00000119636
14 74488106 14:74488106 T C C upstream_gene_variant MODIFIER ENTPD5 ENSG00000187097
14 74488992 14:74488992 T G G upstream_gene_variant MODIFIER ENTPD5 ENSG00000187097
14 74491726 14:74491726 C T T intron_variant MODIFIER CCDC176 ENSG00000119636
14 74493013 14:74493013 T G G intron_variant MODIFIER CCDC176 ENSG00000119636
14 74496782 14:74496782 A G G upstream_gene_variant MODIFIER AC005484.5 ENSG00000259114
14 74502281 14:74502281 C G G intron_variant MODIFIER CCDC176 ENSG00000119636
14 74502495 14:74502495 C A A intron_variant MODIFIER CCDC176 ENSG00000119636
14 74503859 14:74503859 G T T intron_variant MODIFIER CCDC176 ENSG00000119636
14 74505692 14:74505692 C A A intron_variant MODIFIER CCDC176 ENSG00000119636
14 74507985 14:74507985 G A A upstream_gene_variant MODIFIER CCDC176 ENSG00000119636
14 74510612 14:74510612 G A A upstream_gene_variant MODIFIER CCDC176 ENSG00000119636
14 74511124 14:74511124 C G G upstream_gene_variant MODIFIER CCDC176 ENSG00000119636
14 74512389 14:74512389 T A A upstream_gene_variant MODIFIER CCDC176 ENSG00000119636
14 74513640 14:74513640 G A A intron_variant MODIFIER CCDC176 ENSG00000119636
14 74514388 14:74514388 C T T intron_variant MODIFIER CCDC176 ENSG00000119636
14 74516497 14:74516497 G A A synonymous_variant LOW CCDC176 ENSG00000119636
14 74517377 14:74517377 C T T upstream_gene_variant MODIFIER CCDC176 ENSG00000119636
14 74519976 14:74519976 C T T upstream_gene_variant MODIFIER CCDC176 ENSG00000119636
14 74521144 14:74521144 C T T upstream_gene_variant MODIFIER CCDC176 ENSG00000119636
14 74521450 14:74521450 G A A upstream_gene_variant MODIFIER CCDC176 ENSG00000119636
14 74521979 14:74521979 G A A upstream_gene_variant MODIFIER CCDC176 ENSG00000119636
14 74524193 14:74524193 G C C 3_prime_UTR_variant MODIFIER ALDH6A1 ENSG00000119711
14 74524529 14:74524529 A G G 3_prime_UTR_variant MODIFIER ALDH6A1 ENSG00000119711
14 74526912 14:74526912 G A A 3_prime_UTR_variant MODIFIER ALDH6A1 ENSG00000119711
14 74532531 14:74532531 G A A 3_prime_UTR_variant MODIFIER CCDC176 ENSG00000119636
14 74533820 14:74533820 G C C downstream_gene_variant MODIFIER CCDC176 ENSG00000119636
14 74538381 14:74538381 A G G upstream_gene_variant MODIFIER ALDH6A1 ENSG00000119711
14 74539755 14:74539755 G C C upstream_gene_variant MODIFIER ALDH6A1 ENSG00000119711
14 74540496 14:74540496 C A A upstream_gene_variant MODIFIER ALDH6A1 ENSG00000119711
14 74541014 14:74541014 G A A intron_variant MODIFIER AC005484.5 ENSG00000259114
14 74541484 14:74541484 A C C intron_variant MODIFIER AC005484.5 ENSG00000259114
14 74545918 14:74545918 G A A intron_variant MODIFIER AC005484.5 ENSG00000259114
14 74550381 14:74550381 A T T upstream_gene_variant MODIFIER LIN52 ENSG00000205659
14 74551373 14:74551373 C G G upstream_gene_variant MODIFIER ALDH6A1 ENSG00000119711
14 74552589 14:74552589 A G G upstream_gene_variant MODIFIER ALDH6A1 ENSG00000119711
14 74553714 14:74553714 A C C upstream_gene_variant MODIFIER ALDH6A1 ENSG00000119711
14 74554677 14:74554677 A C C upstream_gene_variant MODIFIER ALDH6A1 ENSG00000119711
14 74557472 14:74557472 G T T intron_variant MODIFIER LIN52 ENSG00000205659
14 74558984 14:74558984 T A A intron_variant MODIFIER LIN52 ENSG00000205659
14 74559588 14:74559588 C T T intron_variant MODIFIER LIN52 ENSG00000205659
14 74563289 14:74563289 G A A intron_variant MODIFIER LIN52 ENSG00000205659
14 74568223 14:74568223 G A A downstream_gene_variant MODIFIER LIN52 ENSG00000205659
14 74569593 14:74569593 A G G intron_variant MODIFIER LIN52 ENSG00000205659
14 74570261 14:74570261 G A A intron_variant MODIFIER LIN52 ENSG00000205659
14 74571874 14:74571874 G A A intron_variant MODIFIER LIN52 ENSG00000205659
14 74575052 14:74575052 A T T intron_variant MODIFIER LIN52 ENSG00000205659
14 74576048 14:74576048 A G G intron_variant MODIFIER LIN52 ENSG00000205659
14 74578111 14:74578111 C A A intron_variant MODIFIER LIN52 ENSG00000205659
14 74578117 14:74578117 G C C intron_variant MODIFIER LIN52 ENSG00000205659
14 74578641 14:74578641 T C C intron_variant MODIFIER LIN52 ENSG00000205659
14 74583549 14:74583549 C A A downstream_gene_variant MODIFIER LIN52 ENSG00000205659
14 74584823 14:74584823 G A A downstream_gene_variant MODIFIER LIN52 ENSG00000205659
14 74585102 14:74585102 G A A downstream_gene_variant MODIFIER LIN52 ENSG00000205659
14 74587315 14:74587315 G A A intron_variant MODIFIER LIN52 ENSG00000205659
14 74587390 14:74587390 G T T intron_variant MODIFIER LIN52 ENSG00000205659
14 74594979 14:74594979 C G G intron_variant MODIFIER LIN52 ENSG00000205659
14 74597139 14:74597139 C T T intron_variant MODIFIER LIN52 ENSG00000205659
14 74610098 14:74610098 C G G intron_variant MODIFIER LIN52 ENSG00000205659
14 74610227 14:74610227 A G G intron_variant MODIFIER LIN52 ENSG00000205659
14 74612974 14:74612974 A C C intron_variant MODIFIER LIN52 ENSG00000205659
14 74615330 14:74615330 T G G intron_variant MODIFIER LIN52 ENSG00000205659
14 74617630 14:74617630 G C C intron_variant MODIFIER LIN52 ENSG00000205659
14 74622291 14:74622291 T C C intron_variant MODIFIER LIN52 ENSG00000205659
14 74625274 14:74625274 C T T intron_variant MODIFIER LIN52 ENSG00000205659
14 74626773 14:74626773 C G G intron_variant MODIFIER LIN52 ENSG00000205659
14 74626964 14:74626964 G A A intron_variant MODIFIER LIN52 ENSG00000205659
14 74627335 14:74627335 C T T intron_variant MODIFIER LIN52 ENSG00000205659
14 74627684 14:74627684 C G G intron_variant MODIFIER LIN52 ENSG00000205659
14 74627713 14:74627713 A T T intron_variant MODIFIER LIN52 ENSG00000205659
14 74629668 14:74629668 T G G intron_variant MODIFIER LIN52 ENSG00000205659
14 74631489 14:74631489 A G G intron_variant MODIFIER LIN52 ENSG00000205659
14 74636778 14:74636778 G A A upstream_gene_variant MODIFIER RN7SL530P ENSG00000239910
14 74640972 14:74640972 A G G upstream_gene_variant MODIFIER RN7SL530P ENSG00000239910
14 74643733 14:74643733 C T T downstream_gene_variant MODIFIER RN7SL530P ENSG00000239910
14 74645271 14:74645271 G A A downstream_gene_variant MODIFIER RN7SL530P ENSG00000239910
14 74650360 14:74650360 C T T intron_variant MODIFIER LIN52 ENSG00000205659
14 74658029 14:74658029 C T T upstream_gene_variant MODIFIER RP5-892G5.2 ENSG00000258513
14 74658493 14:74658493 C T T upstream_gene_variant MODIFIER RP5-892G5.2 ENSG00000258513
14 74660320 14:74660320 T G G downstream_gene_variant MODIFIER RP5-892G5.2 ENSG00000258513
14 92870183 14:92870183 C T T upstream_gene_variant MODIFIER SLC24A4 ENSG00000140090
14 92871785 14:92871785 G A A upstream_gene_variant MODIFIER SLC24A4 ENSG00000140090
14 92871824 14:92871824 G A A upstream_gene_variant MODIFIER SLC24A4 ENSG00000140090
14 92871959 14:92871959 C T T upstream_gene_variant MODIFIER SLC24A4 ENSG00000140090
14 92872744 14:92872744 T C C upstream_gene_variant MODIFIER SLC24A4 ENSG00000140090
14 92877383 14:92877383 C A A intron_variant MODIFIER SLC24A4 ENSG00000140090
14 92877613 14:92877613 G T T intron_variant MODIFIER SLC24A4 ENSG00000140090
14 92878150 14:92878150 G A A intron_variant MODIFIER SLC24A4 ENSG00000140090
14 92880030 14:92880030 C G G intron_variant MODIFIER SLC24A4 ENSG00000140090
14 92880148 14:92880148 G A A intron_variant MODIFIER SLC24A4 ENSG00000140090
14 92880386 14:92880386 G A A intron_variant MODIFIER SLC24A4 ENSG00000140090
14 92884256 14:92884256 C T T intron_variant MODIFIER SLC24A4 ENSG00000140090
14 92884389 14:92884389 C G G intron_variant MODIFIER SLC24A4 ENSG00000140090
14 92885946 14:92885946 C T T intron_variant MODIFIER SLC24A4 ENSG00000140090
14 92885988 14:92885988 G T T intron_variant MODIFIER SLC24A4 ENSG00000140090
14 92886808 14:92886808 C T T intron_variant MODIFIER SLC24A4 ENSG00000140090
14 92887729 14:92887729 C T T intron_variant MODIFIER SLC24A4 ENSG00000140090
14 92891804 14:92891804 T A A intron_variant MODIFIER SLC24A4 ENSG00000140090
14 92891933 14:92891933 G A A intron_variant MODIFIER SLC24A4 ENSG00000140090
14 92892852 14:92892852 A G G intron_variant MODIFIER SLC24A4 ENSG00000140090
14 92898011 14:92898011 C T T intron_variant MODIFIER SLC24A4 ENSG00000140090
15 64361938 15:64361938 T C C downstream_gene_variant MODIFIER FAM96A ENSG00000166797
15 64363149 15:64363149 G A A downstream_gene_variant MODIFIER FAM96A ENSG00000166797
15 64367362 15:64367362 A G G 3_prime_UTR_variant MODIFIER FAM96A ENSG00000166797
15 64368783 15:64368783 G A A upstream_gene_variant MODIFIER DAPK2 ENSG00000035664
15 64370066 15:64370066 A G G upstream_gene_variant MODIFIER FAM96A ENSG00000166797
15 64370159 15:64370159 T G G upstream_gene_variant MODIFIER FAM96A ENSG00000166797
15 64370301 15:64370301 G C C upstream_gene_variant MODIFIER FAM96A ENSG00000166797
15 64375625 15:64375625 G C C intron_variant MODIFIER FAM96A ENSG00000166797
15 64375813 15:64375813 C G G intron_variant MODIFIER FAM96A ENSG00000166797
15 64380515 15:64380515 C A A intron_variant MODIFIER FAM96A ENSG00000166797
15 64382119 15:64382119 T C C upstream_gene_variant MODIFIER SNX1 ENSG00000028528
15 64387691 15:64387691 G C C upstream_gene_variant MODIFIER FAM96A ENSG00000166797
15 64388011 15:64388011 A G G upstream_gene_variant MODIFIER FAM96A ENSG00000166797
15 64394861 15:64394861 C T T intron_variant MODIFIER SNX1 ENSG00000028528
15 64401534 15:64401534 G A A downstream_gene_variant MODIFIER Y_RNA ENSG00000201071
15 64405720 15:64405720 T C C upstream_gene_variant MODIFIER Y_RNA ENSG00000201071
15 64406411 15:64406411 A G G upstream_gene_variant MODIFIER Y_RNA ENSG00000201071
15 64408496 15:64408496 G C C upstream_gene_variant MODIFIER Y_RNA ENSG00000201071
15 64409107 15:64409107 G A A intron_variant MODIFIER SNX1 ENSG00000028528
15 64417853 15:64417853 A T T intron_variant MODIFIER SNX1 ENSG00000028528
15 64418684 15:64418684 G A A downstream_gene_variant MODIFIER SNX1 ENSG00000028528
15 64418938 15:64418938 C T T upstream_gene_variant MODIFIER SNX1 ENSG00000028528
15 64423080 15:64423080 C A A upstream_gene_variant MODIFIER SNX1 ENSG00000028528
15 64427418 15:64427418 G T T upstream_gene_variant MODIFIER SNX1 ENSG00000028528
15 64429643 15:64429643 G A A downstream_gene_variant MODIFIER SNX1 ENSG00000028528
15 64430526 15:64430526 T C C 3_prime_UTR_variant MODIFIER SNX1 ENSG00000028528
15 64432001 15:64432001 A G G 3_prime_UTR_variant MODIFIER SNX1 ENSG00000028528
15 64436851 15:64436851 C T T downstream_gene_variant MODIFIER SNX1 ENSG00000028528
15 64437218 15:64437218 C T T downstream_gene_variant MODIFIER SNX1 ENSG00000028528
15 64437813 15:64437813 G A A downstream_gene_variant MODIFIER SNX1 ENSG00000028528
15 64438104 15:64438104 C T T 3_prime_UTR_variant MODIFIER SNX1 ENSG00000028528
15 64439694 15:64439694 A G G upstream_gene_variant MODIFIER SNX22 ENSG00000157734
15 64443147 15:64443147 T A A upstream_gene_variant MODIFIER SNX22 ENSG00000157734
15 64443546 15:64443546 G A A upstream_gene_variant MODIFIER SNX22 ENSG00000157734
15 64447066 15:64447066 G A A 3_prime_UTR_variant MODIFIER SNX22 ENSG00000157734
15 64451961 15:64451961 G A A downstream_gene_variant MODIFIER SNX22 ENSG00000157734
15 64452603 15:64452603 C T T downstream_gene_variant MODIFIER SNX22 ENSG00000157734
15 64453178 15:64453178 A C C downstream_gene_variant MODIFIER SNX22 ENSG00000157734
15 64453784 15:64453784 C G G downstream_gene_variant MODIFIER SNX22 ENSG00000157734
15 64455356 15:64455356 G A A 5_prime_UTR_variant MODIFIER PPIB ENSG00000166794
15 64455366 15:64455366 C T T 5_prime_UTR_variant MODIFIER PPIB ENSG00000166794
15 64459327 15:64459327 A T T 3_prime_UTR_variant MODIFIER CSNK1G1 ENSG00000169118
15 64459604 15:64459604 G C C 3_prime_UTR_variant MODIFIER CSNK1G1 ENSG00000169118
15 64460028 15:64460028 T A A 3_prime_UTR_variant MODIFIER CSNK1G1 ENSG00000169118
15 64470439 15:64470439 C T T downstream_gene_variant MODIFIER CTD-2116N17.1 ENSG00000259316
15 64474051 15:64474051 T C C intron_variant MODIFIER CSNK1G1 ENSG00000169118
15 64478060 15:64478060 C T T downstream_gene_variant MODIFIER CSNK1G1 ENSG00000169118
15 64479321 15:64479321 T C C downstream_gene_variant MODIFIER CSNK1G1 ENSG00000169118
15 64481158 15:64481158 C G G downstream_gene_variant MODIFIER CSNK1G1 ENSG00000169118
15 64485548 15:64485548 C T T intron_variant MODIFIER CSNK1G1 ENSG00000169118
15 64486779 15:64486779 C T T intron_variant MODIFIER CSNK1G1 ENSG00000169118
15 64486985 15:64486985 G A A intron_variant MODIFIER CSNK1G1 ENSG00000169118
15 64489414 15:64489414 T A A intron_variant MODIFIER CSNK1G1 ENSG00000169118
15 64491971 15:64491971 G A A intron_variant MODIFIER CSNK1G1 ENSG00000169118
15 64491998 15:64491998 C T T intron_variant MODIFIER CSNK1G1 ENSG00000169118
15 64494036 15:64494036 A C C intron_variant MODIFIER CSNK1G1 ENSG00000169118
15 64495852 15:64495852 C T T intron_variant MODIFIER CSNK1G1 ENSG00000169118
15 64497372 15:64497372 T C C intron_variant MODIFIER CSNK1G1 ENSG00000169118
15 64498303 15:64498303 G A A intron_variant MODIFIER CSNK1G1 ENSG00000169118
15 64500266 15:64500266 C T T intron_variant MODIFIER CSNK1G1 ENSG00000169118
15 64504569 15:64504569 G A A intron_variant MODIFIER CSNK1G1 ENSG00000169118
15 64505401 15:64505401 C T T intron_variant MODIFIER CSNK1G1 ENSG00000169118
15 64507904 15:64507904 G A A intron_variant MODIFIER CSNK1G1 ENSG00000169118
15 64508647 15:64508647 C A A intron_variant MODIFIER CSNK1G1 ENSG00000169118
15 64509095 15:64509095 T C C intron_variant MODIFIER CSNK1G1 ENSG00000169118
15 64510431 15:64510431 T C C intron_variant MODIFIER CSNK1G1 ENSG00000169118
15 64517967 15:64517967 G A A intron_variant MODIFIER CSNK1G1 ENSG00000169118
15 64518081 15:64518081 C T T intron_variant MODIFIER CSNK1G1 ENSG00000169118
15 64521637 15:64521637 G A A intron_variant MODIFIER CSNK1G1 ENSG00000169118
15 64523419 15:64523419 G A A intron_variant MODIFIER CSNK1G1 ENSG00000169118
15 64529436 15:64529436 T C C intron_variant MODIFIER CSNK1G1 ENSG00000169118
15 64536595 15:64536595 G A A intron_variant MODIFIER CSNK1G1 ENSG00000169118
15 64537101 15:64537101 C A A intron_variant MODIFIER CSNK1G1 ENSG00000169118
15 64537300 15:64537300 C G G intron_variant MODIFIER CSNK1G1 ENSG00000169118
15 64539727 15:64539727 G T T intron_variant MODIFIER CSNK1G1 ENSG00000169118
15 64542874 15:64542874 G A A intron_variant MODIFIER CSNK1G1 ENSG00000169118
15 64546261 15:64546261 C T T intron_variant MODIFIER CSNK1G1 ENSG00000169118
15 64546341 15:64546341 A G G intron_variant MODIFIER CSNK1G1 ENSG00000169118
15 64552397 15:64552397 T C C intron_variant MODIFIER CSNK1G1 ENSG00000169118
15 64553860 15:64553860 T G G intron_variant MODIFIER CSNK1G1 ENSG00000169118
15 64556188 15:64556188 T C C intron_variant MODIFIER CSNK1G1 ENSG00000169118
15 64558061 15:64558061 T C C missense_variant MODERATE CTD-2116N17.1 ENSG00000259316
15 64558331 15:64558331 G A A intron_variant MODIFIER CSNK1G1 ENSG00000169118
15 64559034 15:64559034 A C C intron_variant MODIFIER CSNK1G1 ENSG00000169118
15 64561097 15:64561097 T C C intron_variant MODIFIER CSNK1G1 ENSG00000169118
15 64564575 15:64564575 T G G intron_variant MODIFIER CSNK1G1 ENSG00000169118
15 64569014 15:64569014 C T T intron_variant MODIFIER CSNK1G1 ENSG00000169118
15 64569806 15:64569806 T G G intron_variant MODIFIER CSNK1G1 ENSG00000169118
15 64569807 15:64569807 T C C intron_variant MODIFIER CSNK1G1 ENSG00000169118
15 64570049 15:64570049 A C C intron_variant MODIFIER CSNK1G1 ENSG00000169118
15 64572180 15:64572180 A C C intron_variant MODIFIER CSNK1G1 ENSG00000169118
15 64572492 15:64572492 T C C intron_variant MODIFIER CSNK1G1 ENSG00000169118
15 64572551 15:64572551 G A A intron_variant MODIFIER CSNK1G1 ENSG00000169118
15 64574780 15:64574780 G A A intron_variant MODIFIER CSNK1G1 ENSG00000169118
15 64575487 15:64575487 G T T intron_variant MODIFIER CSNK1G1 ENSG00000169118
15 64583173 15:64583173 A G G intron_variant MODIFIER CSNK1G1 ENSG00000169118
15 64589419 15:64589419 T C C downstream_gene_variant MODIFIER CTD-2116N17.1 ENSG00000259316
15 64590694 15:64590694 T C C downstream_gene_variant MODIFIER CTD-2116N17.1 ENSG00000259316
15 64594186 15:64594186 T C C upstream_gene_variant MODIFIER CSNK1G1 ENSG00000169118
15 64597636 15:64597636 C T T upstream_gene_variant MODIFIER CSNK1G1 ENSG00000169118
15 64599979 15:64599979 G T T intron_variant MODIFIER CSNK1G1 ENSG00000169118
15 64601854 15:64601854 T C C intron_variant MODIFIER CSNK1G1 ENSG00000169118
15 64603867 15:64603867 A T T intron_variant MODIFIER CSNK1G1 ENSG00000169118
15 64606417 15:64606417 C G G intron_variant MODIFIER CSNK1G1 ENSG00000169118
15 64607787 15:64607787 A G G intron_variant MODIFIER CSNK1G1 ENSG00000169118
15 64608662 15:64608662 G C C intron_variant MODIFIER CSNK1G1 ENSG00000169118
15 64609871 15:64609871 T C C intron_variant MODIFIER CSNK1G1 ENSG00000169118
15 64611053 15:64611053 A G G intron_variant MODIFIER CSNK1G1 ENSG00000169118
15 64613476 15:64613476 A G G intron_variant MODIFIER CSNK1G1 ENSG00000169118
15 64625349 15:64625349 G A A intron_variant MODIFIER CSNK1G1 ENSG00000169118
15 64638559 15:64638559 G A A downstream_gene_variant MODIFIER SNORA48 ENSG00000252774
15 64641404 15:64641404 A C C intron_variant MODIFIER CSNK1G1 ENSG00000169118
15 64641491 15:64641491 T C C intron_variant MODIFIER CSNK1G1 ENSG00000169118
15 64643203 15:64643203 C T T intron_variant MODIFIER CSNK1G1 ENSG00000169118
15 64649327 15:64649327 G T T upstream_gene_variant MODIFIER CSNK1G1 ENSG00000169118
15 64797048 15:64797048 C T T downstream_gene_variant MODIFIER ZNF609 ENSG00000180357
15 64798168 15:64798168 C T T downstream_gene_variant MODIFIER ZNF609 ENSG00000180357
15 64800532 15:64800532 A C C intron_variant MODIFIER ZNF609 ENSG00000180357
15 64800861 15:64800861 C T T intron_variant MODIFIER ZNF609 ENSG00000180357
15 64804763 15:64804763 T C C intron_variant MODIFIER ZNF609 ENSG00000180357
15 64806561 15:64806561 G A A intron_variant MODIFIER ZNF609 ENSG00000180357
15 64807784 15:64807784 G A A intron_variant MODIFIER ZNF609 ENSG00000180357
15 64808797 15:64808797 A G G intron_variant MODIFIER ZNF609 ENSG00000180357
15 64809311 15:64809311 A T T intron_variant MODIFIER ZNF609 ENSG00000180357
15 64812083 15:64812083 T A A intron_variant MODIFIER ZNF609 ENSG00000180357
15 64816334 15:64816334 A G G downstream_gene_variant MODIFIER GAPDHP61 ENSG00000248415
15 64817369 15:64817369 A C C downstream_gene_variant MODIFIER GAPDHP61 ENSG00000248415
15 64820156 15:64820156 C G G downstream_gene_variant MODIFIER GAPDHP61 ENSG00000248415
15 64825036 15:64825036 A G G upstream_gene_variant MODIFIER GAPDHP61 ENSG00000248415
15 64832055 15:64832055 C T T intron_variant MODIFIER ZNF609 ENSG00000180357
15 64836505 15:64836505 C T T intron_variant MODIFIER ZNF609 ENSG00000180357
15 64837935 15:64837935 A G G intron_variant MODIFIER ZNF609 ENSG00000180357
15 64839114 15:64839114 C T T intron_variant MODIFIER ZNF609 ENSG00000180357
15 64841440 15:64841440 A G G intron_variant MODIFIER ZNF609 ENSG00000180357
15 64841834 15:64841834 G A A intron_variant MODIFIER ZNF609 ENSG00000180357
15 64843582 15:64843582 C T T intron_variant MODIFIER ZNF609 ENSG00000180357
15 64846710 15:64846710 G A A intron_variant MODIFIER ZNF609 ENSG00000180357
15 64850675 15:64850675 T A A intron_variant MODIFIER ZNF609 ENSG00000180357
15 64854304 15:64854304 A G G intron_variant MODIFIER ZNF609 ENSG00000180357
15 64855556 15:64855556 G A A intron_variant MODIFIER ZNF609 ENSG00000180357
15 64855696 15:64855696 C T T intron_variant MODIFIER ZNF609 ENSG00000180357
15 64863303 15:64863303 G A A intron_variant MODIFIER ZNF609 ENSG00000180357
15 64864461 15:64864461 G A A intron_variant MODIFIER ZNF609 ENSG00000180357
15 64866305 15:64866305 G T T intron_variant MODIFIER ZNF609 ENSG00000180357
15 64868480 15:64868480 T A A intron_variant MODIFIER ZNF609 ENSG00000180357
15 64870344 15:64870344 A T T intron_variant MODIFIER ZNF609 ENSG00000180357
15 64871996 15:64871996 C T T intron_variant MODIFIER ZNF609 ENSG00000180357
15 64875723 15:64875723 T C C intron_variant MODIFIER ZNF609 ENSG00000180357
15 64878473 15:64878473 C T T intron_variant MODIFIER ZNF609 ENSG00000180357
15 64880559 15:64880559 G A A upstream_gene_variant MODIFIER RP11-330L19.1 ENSG00000243403
15 64883939 15:64883939 G C C upstream_gene_variant MODIFIER RP11-330L19.1 ENSG00000243403
15 64885245 15:64885245 G T T intron_variant MODIFIER ZNF609 ENSG00000180357
15 64888931 15:64888931 A C C downstream_gene_variant MODIFIER RP11-330L19.1 ENSG00000243403
15 64889463 15:64889463 G A A downstream_gene_variant MODIFIER RP11-330L19.1 ENSG00000243403
15 64895965 15:64895965 C G G intron_variant MODIFIER ZNF609 ENSG00000180357
15 64896084 15:64896084 G T T intron_variant MODIFIER ZNF609 ENSG00000180357
15 64896397 15:64896397 T C C intron_variant MODIFIER ZNF609 ENSG00000180357
15 64897025 15:64897025 C T T intron_variant MODIFIER ZNF609 ENSG00000180357
15 64899341 15:64899341 A T T intron_variant MODIFIER ZNF609 ENSG00000180357
15 64911405 15:64911405 C T T intron_variant MODIFIER ZNF609 ENSG00000180357
15 64911475 15:64911475 A G G intron_variant MODIFIER ZNF609 ENSG00000180357
15 64919179 15:64919179 G A A downstream_gene_variant MODIFIER RP11-330L19.2 ENSG00000239465
15 64919260 15:64919260 T C C downstream_gene_variant MODIFIER RP11-330L19.2 ENSG00000239465
15 64919920 15:64919920 A T T downstream_gene_variant MODIFIER RP11-330L19.2 ENSG00000239465
15 64934117 15:64934117 C T T upstream_gene_variant MODIFIER ZNF609 ENSG00000180357
15 64977055 15:64977055 C T T 3_prime_UTR_variant MODIFIER ZNF609 ENSG00000180357
15 64986496 15:64986496 T C C upstream_gene_variant MODIFIER AC100830.4 ENSG00000265967
15 64987229 15:64987229 T C C upstream_gene_variant MODIFIER AC100830.4 ENSG00000265967
15 64987570 15:64987570 G A A upstream_gene_variant MODIFIER AC100830.5 ENSG00000264937
15 64993757 15:64993757 T C C upstream_gene_variant MODIFIER OAZ2 ENSG00000180304
15 64994464 15:64994464 A G G upstream_gene_variant MODIFIER OAZ2 ENSG00000180304
15 64995147 15:64995147 G C C upstream_gene_variant MODIFIER OAZ2 ENSG00000180304
15 65004840 15:65004840 C T T intron_variant MODIFIER AC100830.3 ENSG00000259635
15 65006023 15:65006023 G C C intron_variant MODIFIER AC100830.3 ENSG00000259635
15 65007869 15:65007869 G A A intron_variant MODIFIER AC100830.3 ENSG00000259635
15 65009527 15:65009527 G A A intron_variant MODIFIER AC100830.3 ENSG00000259635
15 65010510 15:65010510 G A A non_coding_transcript_exon_variant MODIFIER AC100830.3 ENSG00000259635
15 65011195 15:65011195 G A A non_coding_transcript_exon_variant MODIFIER AC100830.3 ENSG00000259635
15 65011507 15:65011507 G A A non_coding_transcript_exon_variant MODIFIER AC100830.3 ENSG00000259635
15 65012000 15:65012000 G C C downstream_gene_variant MODIFIER AC100830.3 ENSG00000259635
15 65012885 15:65012885 A G G downstream_gene_variant MODIFIER AC100830.3 ENSG00000259635
15 65013020 15:65013020 G A A downstream_gene_variant MODIFIER AC100830.3 ENSG00000259635
15 65013210 15:65013210 T C C downstream_gene_variant MODIFIER AC100830.3 ENSG00000259635
15 65014078 15:65014078 G A A downstream_gene_variant MODIFIER AC100830.3 ENSG00000259635
15 65015355 15:65015355 G A A downstream_gene_variant MODIFIER AC100830.3 ENSG00000259635
15 65015534 15:65015534 G T T downstream_gene_variant MODIFIER AC100830.3 ENSG00000259635
15 65016050 15:65016050 G A A downstream_gene_variant MODIFIER AC100830.3 ENSG00000259635
15 65016145 15:65016145 G C C downstream_gene_variant MODIFIER AC100830.3 ENSG00000259635
15 65018129 15:65018129 G A A intergenic_region MODIFIER AC100830.3-RBPMS2 ENSG00000259635-ENSG00000166831
15 65018904 15:65018904 G C C intergenic_region MODIFIER AC100830.3-RBPMS2 ENSG00000259635-ENSG00000166831
15 65018928 15:65018928 T C C intergenic_region MODIFIER AC100830.3-RBPMS2 ENSG00000259635-ENSG00000166831
15 65020245 15:65020245 G C C intergenic_region MODIFIER AC100830.3-RBPMS2 ENSG00000259635-ENSG00000166831
15 65020453 15:65020453 C A A intergenic_region MODIFIER AC100830.3-RBPMS2 ENSG00000259635-ENSG00000166831
15 65020727 15:65020727 C A A intergenic_region MODIFIER AC100830.3-RBPMS2 ENSG00000259635-ENSG00000166831
15 65021072 15:65021072 G T T intergenic_region MODIFIER AC100830.3-RBPMS2 ENSG00000259635-ENSG00000166831
15 65021660 15:65021660 G A A intergenic_region MODIFIER AC100830.3-RBPMS2 ENSG00000259635-ENSG00000166831
15 65030995 15:65030995 C T T downstream_gene_variant MODIFIER RBPMS2 ENSG00000166831
15 65038484 15:65038484 G A A intron_variant MODIFIER RBPMS2 ENSG00000166831
15 65040065 15:65040065 C G G intron_variant MODIFIER RBPMS2 ENSG00000166831
15 65042312 15:65042312 C A A intron_variant MODIFIER RBPMS2 ENSG00000166831
15 65044435 15:65044435 C T T intron_variant MODIFIER RBPMS2 ENSG00000166831
15 65047080 15:65047080 G A A intron_variant MODIFIER RBPMS2 ENSG00000166831
15 65048334 15:65048334 C G G intron_variant MODIFIER RBPMS2 ENSG00000166831
15 65049926 15:65049926 T C C downstream_gene_variant MODIFIER MIR1272 ENSG00000221033
15 65050491 15:65050491 C G G downstream_gene_variant MODIFIER MIR1272 ENSG00000221033
15 65050514 15:65050514 T C C downstream_gene_variant MODIFIER MIR1272 ENSG00000221033
15 65062107 15:65062107 C T T intron_variant MODIFIER RBPMS2 ENSG00000166831
15 65062118 15:65062118 G A A intron_variant MODIFIER RBPMS2 ENSG00000166831
15 65062819 15:65062819 G C C intron_variant MODIFIER RBPMS2 ENSG00000166831
15 65063622 15:65063622 C A A intron_variant MODIFIER RBPMS2 ENSG00000166831
15 65064657 15:65064657 C T T intron_variant MODIFIER RBPMS2 ENSG00000166831
15 65064841 15:65064841 G A A intron_variant MODIFIER RBPMS2 ENSG00000166831
15 65068147 15:65068147 A G G upstream_gene_variant MODIFIER RBPMS2 ENSG00000166831
15 65079354 15:65079354 C T T intergenic_region MODIFIER RBPMS2-PIF1 ENSG00000166831-ENSG00000140451
15 65091317 15:65091317 T C C intergenic_region MODIFIER RBPMS2-PIF1 ENSG00000166831-ENSG00000140451
15 69992054 15:69992054 C T T downstream_gene_variant MODIFIER RP11-279F6.3 ENSG00000259641
15 69997327 15:69997327 G A A intergenic_region MODIFIER RP11-279F6.3-AC009677.1 ENSG00000259641-ENSG00000238870
15 70002079 15:70002079 G A A intergenic_region MODIFIER RP11-279F6.3-AC009677.1 ENSG00000259641-ENSG00000238870
15 70002283 15:70002283 G A A intergenic_region MODIFIER RP11-279F6.3-AC009677.1 ENSG00000259641-ENSG00000238870
15 70004985 15:70004985 G T T intergenic_region MODIFIER RP11-279F6.3-AC009677.1 ENSG00000259641-ENSG00000238870
15 70004986 15:70004986 G T T intergenic_region MODIFIER RP11-279F6.3-AC009677.1 ENSG00000259641-ENSG00000238870
15 70006857 15:70006857 A G G intergenic_region MODIFIER RP11-279F6.3-AC009677.1 ENSG00000259641-ENSG00000238870
15 70008789 15:70008789 G A A intergenic_region MODIFIER RP11-279F6.3-AC009677.1 ENSG00000259641-ENSG00000238870
15 70010472 15:70010472 A G G intergenic_region MODIFIER RP11-279F6.3-AC009677.1 ENSG00000259641-ENSG00000238870
15 70011819 15:70011819 T A A intergenic_region MODIFIER RP11-279F6.3-AC009677.1 ENSG00000259641-ENSG00000238870
15 70011941 15:70011941 T C C intergenic_region MODIFIER RP11-279F6.3-AC009677.1 ENSG00000259641-ENSG00000238870
15 70012293 15:70012293 C G G intergenic_region MODIFIER RP11-279F6.3-AC009677.1 ENSG00000259641-ENSG00000238870
15 70017118 15:70017118 C T T intergenic_region MODIFIER RP11-279F6.3-AC009677.1 ENSG00000259641-ENSG00000238870
15 70019710 15:70019710 C A A downstream_gene_variant MODIFIER AC009677.1 ENSG00000238870
15 70019715 15:70019715 A C C downstream_gene_variant MODIFIER AC009677.1 ENSG00000238870
15 70022164 15:70022164 G C C downstream_gene_variant MODIFIER AC009677.1 ENSG00000238870
15 70022499 15:70022499 T C C downstream_gene_variant MODIFIER AC009677.1 ENSG00000238870
15 70024531 15:70024531 C G G upstream_gene_variant MODIFIER AC009677.1 ENSG00000238870
15 70024614 15:70024614 G A A upstream_gene_variant MODIFIER AC009677.1 ENSG00000238870
15 70024746 15:70024746 T C C upstream_gene_variant MODIFIER AC009677.1 ENSG00000238870
15 70025834 15:70025834 T C C upstream_gene_variant MODIFIER AC009677.1 ENSG00000238870
15 70026412 15:70026412 A T T upstream_gene_variant MODIFIER AC009677.1 ENSG00000238870
15 70026514 15:70026514 C T T upstream_gene_variant MODIFIER AC009677.1 ENSG00000238870
15 70027551 15:70027551 T G G upstream_gene_variant MODIFIER AC009677.1 ENSG00000238870
15 70027568 15:70027568 C T T upstream_gene_variant MODIFIER AC009677.1 ENSG00000238870
15 70028538 15:70028538 A G G intergenic_region MODIFIER AC009677.1-AC021818.1 ENSG00000238870-ENSG00000215958
15 70029649 15:70029649 A G G intergenic_region MODIFIER AC009677.1-AC021818.1 ENSG00000238870-ENSG00000215958
15 70029990 15:70029990 T C C intergenic_region MODIFIER AC009677.1-AC021818.1 ENSG00000238870-ENSG00000215958
15 70032794 15:70032794 G A A intergenic_region MODIFIER AC009677.1-AC021818.1 ENSG00000238870-ENSG00000215958
15 70033578 15:70033578 A G G intergenic_region MODIFIER AC009677.1-AC021818.1 ENSG00000238870-ENSG00000215958
15 70033664 15:70033664 C T T intergenic_region MODIFIER AC009677.1-AC021818.1 ENSG00000238870-ENSG00000215958
15 70033909 15:70033909 A G G intergenic_region MODIFIER AC009677.1-AC021818.1 ENSG00000238870-ENSG00000215958
15 70034088 15:70034088 A C C intergenic_region MODIFIER AC009677.1-AC021818.1 ENSG00000238870-ENSG00000215958
15 70034953 15:70034953 A G G intergenic_region MODIFIER AC009677.1-AC021818.1 ENSG00000238870-ENSG00000215958
15 70034999 15:70034999 A G G intergenic_region MODIFIER AC009677.1-AC021818.1 ENSG00000238870-ENSG00000215958
15 70037161 15:70037161 A G G intergenic_region MODIFIER AC009677.1-AC021818.1 ENSG00000238870-ENSG00000215958
15 70038067 15:70038067 T C C intergenic_region MODIFIER AC009677.1-AC021818.1 ENSG00000238870-ENSG00000215958
15 70038829 15:70038829 A T T intergenic_region MODIFIER AC009677.1-AC021818.1 ENSG00000238870-ENSG00000215958
15 70039344 15:70039344 C A A intergenic_region MODIFIER AC009677.1-AC021818.1 ENSG00000238870-ENSG00000215958
15 70040254 15:70040254 G A A intergenic_region MODIFIER AC009677.1-AC021818.1 ENSG00000238870-ENSG00000215958
15 70040990 15:70040990 G A A intergenic_region MODIFIER AC009677.1-AC021818.1 ENSG00000238870-ENSG00000215958
15 70041173 15:70041173 A G G intergenic_region MODIFIER AC009677.1-AC021818.1 ENSG00000238870-ENSG00000215958
15 70041693 15:70041693 T C C intergenic_region MODIFIER AC009677.1-AC021818.1 ENSG00000238870-ENSG00000215958
15 70043522 15:70043522 A G G intergenic_region MODIFIER AC009677.1-AC021818.1 ENSG00000238870-ENSG00000215958
15 70043678 15:70043678 C A A intergenic_region MODIFIER AC009677.1-AC021818.1 ENSG00000238870-ENSG00000215958
15 70044548 15:70044548 A G G intergenic_region MODIFIER AC009677.1-AC021818.1 ENSG00000238870-ENSG00000215958
15 70046417 15:70046417 G A A intergenic_region MODIFIER AC009677.1-AC021818.1 ENSG00000238870-ENSG00000215958
15 92955426 15:92955426 G C C intron_variant MODIFIER ST8SIA2 ENSG00000140557
15 92955639 15:92955639 A G G intron_variant MODIFIER ST8SIA2 ENSG00000140557
15 92957744 15:92957744 C G G upstream_gene_variant MODIFIER snoU109 ENSG00000239197
15 92960116 15:92960116 G A A upstream_gene_variant MODIFIER snoU109 ENSG00000239197
15 92961625 15:92961625 G A A upstream_gene_variant MODIFIER ENO1P2 ENSG00000258739
15 92963546 15:92963546 T C C upstream_gene_variant MODIFIER ENO1P2 ENSG00000258739
15 92969886 15:92969886 G C C downstream_gene_variant MODIFIER ENO1P2 ENSG00000258739
15 92972782 15:92972782 A G G upstream_gene_variant MODIFIER ST8SIA2 ENSG00000140557
16 89247251 16:89247251 C T T intron_variant MODIFIER CDH15 ENSG00000129910
16 89248819 16:89248819 C A A intron_variant MODIFIER CDH15 ENSG00000129910
16 89251128 16:89251128 G A A downstream_gene_variant MODIFIER CDH15 ENSG00000129910
16 89252114 16:89252114 C G G downstream_gene_variant MODIFIER CDH15 ENSG00000129910
16 89252918 16:89252918 A C C downstream_gene_variant MODIFIER CDH15 ENSG00000129910
16 89252948 16:89252948 C T T downstream_gene_variant MODIFIER CDH15 ENSG00000129910
16 89255032 16:89255032 A G G downstream_gene_variant MODIFIER CDH15 ENSG00000129910
16 89256191 16:89256191 T G G downstream_gene_variant MODIFIER CDH15 ENSG00000129910
16 89265095 16:89265095 C T T missense_variant MODERATE SLC22A31 ENSG00000259803
16 89286945 16:89286945 A G G upstream_gene_variant MODIFIER RP11-46C24.7 ENSG00000259877
16 89287163 16:89287163 T C C upstream_gene_variant MODIFIER RP11-46C24.7 ENSG00000259877
16 89291662 16:89291662 T G G downstream_gene_variant MODIFIER RP11-46C24.6 ENSG00000260659
16 89291779 16:89291779 T C C downstream_gene_variant MODIFIER RP11-46C24.6 ENSG00000260659
16 89293730 16:89293730 C T T missense_variant MODERATE ZNF778 ENSG00000170100
16 89294827 16:89294827 A G G missense_variant MODERATE ZNF778 ENSG00000170100
16 89297405 16:89297405 C T T upstream_gene_variant MODIFIER RP11-46C24.6 ENSG00000260659
16 89297864 16:89297864 C T T upstream_gene_variant MODIFIER RP11-46C24.6 ENSG00000260659
16 89299353 16:89299353 T A A upstream_gene_variant MODIFIER RP11-46C24.6 ENSG00000260659
16 89300008 16:89300008 A G G upstream_gene_variant MODIFIER RP11-46C24.6 ENSG00000260659
16 89300009 16:89300009 T C C upstream_gene_variant MODIFIER RP11-46C24.6 ENSG00000260659
16 89300764 16:89300764 C T T intergenic_region MODIFIER ZNF778-RP11-46C24.5 ENSG00000170100-ENSG00000260637
16 89300826 16:89300826 A G G intergenic_region MODIFIER ZNF778-RP11-46C24.5 ENSG00000170100-ENSG00000260637
16 89301403 16:89301403 T C C intergenic_region MODIFIER ZNF778-RP11-46C24.5 ENSG00000170100-ENSG00000260637
16 89301562 16:89301562 C T T intergenic_region MODIFIER ZNF778-RP11-46C24.5 ENSG00000170100-ENSG00000260637
16 89302436 16:89302436 T G G intergenic_region MODIFIER ZNF778-RP11-46C24.5 ENSG00000170100-ENSG00000260637
16 89302984 16:89302984 G A A intergenic_region MODIFIER ZNF778-RP11-46C24.5 ENSG00000170100-ENSG00000260637
16 89304452 16:89304452 T C C intergenic_region MODIFIER ZNF778-RP11-46C24.5 ENSG00000170100-ENSG00000260637
16 89306726 16:89306726 C T T intergenic_region MODIFIER ZNF778-RP11-46C24.5 ENSG00000170100-ENSG00000260637
16 89307689 16:89307689 T G G intergenic_region MODIFIER ZNF778-RP11-46C24.5 ENSG00000170100-ENSG00000260637
16 89307728 16:89307728 C T T intergenic_region MODIFIER ZNF778-RP11-46C24.5 ENSG00000170100-ENSG00000260637
16 89308980 16:89308980 C T T intergenic_region MODIFIER ZNF778-RP11-46C24.5 ENSG00000170100-ENSG00000260637
16 89308999 16:89308999 T A A intergenic_region MODIFIER ZNF778-RP11-46C24.5 ENSG00000170100-ENSG00000260637
16 89310185 16:89310185 C T T intergenic_region MODIFIER ZNF778-RP11-46C24.5 ENSG00000170100-ENSG00000260637
16 89310851 16:89310851 G A A intergenic_region MODIFIER ZNF778-RP11-46C24.5 ENSG00000170100-ENSG00000260637
16 89310941 16:89310941 T C C intergenic_region MODIFIER ZNF778-RP11-46C24.5 ENSG00000170100-ENSG00000260637
16 89346883 16:89346883 C G G missense_variant MODERATE ANKRD11 ENSG00000167522
16 89358050 16:89358050 A T T upstream_gene_variant MODIFIER ANKRD11 ENSG00000167522
16 89359736 16:89359736 G A A upstream_gene_variant MODIFIER AC137932.5 ENSG00000260279
16 89361335 16:89361335 G C C upstream_gene_variant MODIFIER AC137932.5 ENSG00000260279
16 89365581 16:89365581 G A A downstream_gene_variant MODIFIER AC137932.5 ENSG00000260279
16 89367149 16:89367149 C T T 3_prime_UTR_variant MODIFIER ANKRD11 ENSG00000167522
16 89367588 16:89367588 C T T downstream_gene_variant MODIFIER AC137932.5 ENSG00000260279
16 89367902 16:89367902 G A A downstream_gene_variant MODIFIER AC137932.5 ENSG00000260279
16 89798179 16:89798179 A G G upstream_gene_variant MODIFIER ZNF276 ENSG00000158805
16 89798183 16:89798183 T C C upstream_gene_variant MODIFIER ZNF276 ENSG00000158805
16 89801014 16:89801014 C G G upstream_gene_variant MODIFIER ZNF276 ENSG00000158805
16 89803629 16:89803629 C T T upstream_gene_variant MODIFIER ZNF276 ENSG00000158805
16 89805914 16:89805914 T C C missense_variant MODERATE FANCA ENSG00000187741
16 89806063 16:89806063 G C C 3_prime_UTR_variant MODIFIER ZNF276 ENSG00000158805
16 89806732 16:89806732 G A A 3_prime_UTR_variant MODIFIER ZNF276 ENSG00000158805
16 89807131 16:89807131 C A A 3_prime_UTR_variant MODIFIER ZNF276 ENSG00000158805
16 89807543 16:89807543 G A A upstream_gene_variant MODIFIER FANCA ENSG00000187741
16 89807732 16:89807732 C T T upstream_gene_variant MODIFIER FANCA ENSG00000187741
16 89807828 16:89807828 C A A upstream_gene_variant MODIFIER FANCA ENSG00000187741
16 89808850 16:89808850 C G G upstream_gene_variant MODIFIER FANCA ENSG00000187741
16 89809171 16:89809171 C T T upstream_gene_variant MODIFIER FANCA ENSG00000187741
16 89809548 16:89809548 C A A upstream_gene_variant MODIFIER FANCA ENSG00000187741
16 89809902 16:89809902 T C C upstream_gene_variant MODIFIER FANCA ENSG00000187741
16 89809962 16:89809962 T C C upstream_gene_variant MODIFIER FANCA ENSG00000187741
16 89810598 16:89810598 G A A upstream_gene_variant MODIFIER FANCA ENSG00000187741
16 89810628 16:89810628 C T T upstream_gene_variant MODIFIER FANCA ENSG00000187741
16 89811546 16:89811546 A G G upstream_gene_variant MODIFIER FANCA ENSG00000187741
16 89811663 16:89811663 T C C upstream_gene_variant MODIFIER FANCA ENSG00000187741
16 89811751 16:89811751 C G G upstream_gene_variant MODIFIER FANCA ENSG00000187741
16 89812199 16:89812199 C G G upstream_gene_variant MODIFIER FANCA ENSG00000187741
16 89812201 16:89812201 T C C upstream_gene_variant MODIFIER FANCA ENSG00000187741
16 89813194 16:89813194 C T T upstream_gene_variant MODIFIER FANCA ENSG00000187741
16 89813589 16:89813589 C T T upstream_gene_variant MODIFIER FANCA ENSG00000187741
16 89813821 16:89813821 G A A upstream_gene_variant MODIFIER FANCA ENSG00000187741
16 89813988 16:89813988 T A A upstream_gene_variant MODIFIER FANCA ENSG00000187741
16 89814604 16:89814604 G A A upstream_gene_variant MODIFIER FANCA ENSG00000187741
16 89815152 16:89815152 G A A missense_variant MODERATE FANCA ENSG00000187741
16 89815321 16:89815321 C T T upstream_gene_variant MODIFIER FANCA ENSG00000187741
16 89815656 16:89815656 T C C upstream_gene_variant MODIFIER FANCA ENSG00000187741
16 89815824 16:89815824 G A A upstream_gene_variant MODIFIER FANCA ENSG00000187741
16 89816314 16:89816314 A G G splice_region_variant&intron_variant LOW FANCA ENSG00000187741
16 89816333 16:89816333 C T T upstream_gene_variant MODIFIER FANCA ENSG00000187741
16 89816367 16:89816367 T G G upstream_gene_variant MODIFIER FANCA ENSG00000187741
16 89816407 16:89816407 A G G upstream_gene_variant MODIFIER FANCA ENSG00000187741
16 89816424 16:89816424 G T T upstream_gene_variant MODIFIER FANCA ENSG00000187741
16 89816569 16:89816569 C A A upstream_gene_variant MODIFIER FANCA ENSG00000187741
16 89816745 16:89816745 G C C upstream_gene_variant MODIFIER FANCA ENSG00000187741
16 89817017 16:89817017 T C C upstream_gene_variant MODIFIER FANCA ENSG00000187741
16 89817569 16:89817569 G A A upstream_gene_variant MODIFIER FANCA ENSG00000187741
16 89817998 16:89817998 C G G upstream_gene_variant MODIFIER FANCA ENSG00000187741
16 89818908 16:89818908 C T T upstream_gene_variant MODIFIER FANCA ENSG00000187741
16 89819305 16:89819305 C T T upstream_gene_variant MODIFIER FANCA ENSG00000187741
16 89819427 16:89819427 T C C upstream_gene_variant MODIFIER FANCA ENSG00000187741
16 89821131 16:89821131 G C C upstream_gene_variant MODIFIER FANCA ENSG00000187741
16 89821489 16:89821489 C T T intron_variant MODIFIER FANCA ENSG00000187741
16 89822331 16:89822331 C T T intron_variant MODIFIER FANCA ENSG00000187741
16 89822364 16:89822364 C A A intron_variant MODIFIER FANCA ENSG00000187741
16 89822793 16:89822793 T C C intron_variant MODIFIER FANCA ENSG00000187741
16 89823157 16:89823157 C T T intron_variant MODIFIER FANCA ENSG00000187741
16 89824263 16:89824263 G C C intron_variant MODIFIER FANCA ENSG00000187741
16 89824562 16:89824562 G C C intron_variant MODIFIER FANCA ENSG00000187741
16 89825065 16:89825065 G A A synonymous_variant LOW FANCA ENSG00000187741
16 89825248 16:89825248 T C C intron_variant MODIFIER FANCA ENSG00000187741
16 89825338 16:89825338 A G G intron_variant MODIFIER FANCA ENSG00000187741
16 89826630 16:89826630 G A A intron_variant MODIFIER FANCA ENSG00000187741
16 89827239 16:89827239 T C C intron_variant MODIFIER FANCA ENSG00000187741
16 89827251 16:89827251 G A A intron_variant MODIFIER FANCA ENSG00000187741
16 89827330 16:89827330 C G G intron_variant MODIFIER FANCA ENSG00000187741
16 89827435 16:89827435 A C C intron_variant MODIFIER FANCA ENSG00000187741
16 89827556 16:89827556 G T T intron_variant MODIFIER FANCA ENSG00000187741
16 89827610 16:89827610 G A A intron_variant MODIFIER FANCA ENSG00000187741
16 89827755 16:89827755 A G G intron_variant MODIFIER FANCA ENSG00000187741
16 89828220 16:89828220 A G G intron_variant MODIFIER FANCA ENSG00000187741
16 89828437 16:89828437 A G G splice_region_variant&intron_variant LOW FANCA ENSG00000187741
16 89828484 16:89828484 C T T intron_variant MODIFIER FANCA ENSG00000187741
16 89829196 16:89829196 G C C downstream_gene_variant MODIFIER FANCA ENSG00000187741
16 89829427 16:89829427 G A A downstream_gene_variant MODIFIER FANCA ENSG00000187741
16 89829455 16:89829455 A G G downstream_gene_variant MODIFIER FANCA ENSG00000187741
16 89829835 16:89829835 C G G downstream_gene_variant MODIFIER FANCA ENSG00000187741
16 89831243 16:89831243 C A A downstream_gene_variant MODIFIER FANCA ENSG00000187741
16 89831520 16:89831520 A T T upstream_gene_variant MODIFIER FANCA ENSG00000187741
16 89831558 16:89831558 C T T upstream_gene_variant MODIFIER FANCA ENSG00000187741
16 89831630 16:89831630 G A A upstream_gene_variant MODIFIER FANCA ENSG00000187741
16 89832693 16:89832693 A G G upstream_gene_variant MODIFIER FANCA ENSG00000187741
16 89832751 16:89832751 G C C upstream_gene_variant MODIFIER FANCA ENSG00000187741
16 89834270 16:89834270 T C C upstream_gene_variant MODIFIER FANCA ENSG00000187741
16 89835234 16:89835234 G A A upstream_gene_variant MODIFIER FANCA ENSG00000187741
16 89835401 16:89835401 G A A upstream_gene_variant MODIFIER FANCA ENSG00000187741
16 89837326 16:89837326 T C C upstream_gene_variant MODIFIER FANCA ENSG00000187741
16 89837367 16:89837367 A G G upstream_gene_variant MODIFIER FANCA ENSG00000187741
16 89837491 16:89837491 T C C upstream_gene_variant MODIFIER FANCA ENSG00000187741
16 89837927 16:89837927 A G G upstream_gene_variant MODIFIER FANCA ENSG00000187741
16 89837951 16:89837951 T C C upstream_gene_variant MODIFIER FANCA ENSG00000187741
16 89838578 16:89838578 A T T upstream_gene_variant MODIFIER FANCA ENSG00000187741
16 89838700 16:89838700 C A A upstream_gene_variant MODIFIER FANCA ENSG00000187741
16 89838862 16:89838862 T C C upstream_gene_variant MODIFIER FANCA ENSG00000187741
16 89839142 16:89839142 G C C upstream_gene_variant MODIFIER FANCA ENSG00000187741
16 89839637 16:89839637 C A A upstream_gene_variant MODIFIER FANCA ENSG00000187741
16 89839766 16:89839766 G C C missense_variant MODERATE FANCA ENSG00000187741
16 89839854 16:89839854 T C C upstream_gene_variant MODIFIER FANCA ENSG00000187741
16 89839976 16:89839976 T C C upstream_gene_variant MODIFIER FANCA ENSG00000187741
16 89840453 16:89840453 G C C upstream_gene_variant MODIFIER FANCA ENSG00000187741
16 89840631 16:89840631 T C C upstream_gene_variant MODIFIER FANCA ENSG00000187741
16 89840708 16:89840708 C A A upstream_gene_variant MODIFIER FANCA ENSG00000187741
16 89840856 16:89840856 C T T upstream_gene_variant MODIFIER FANCA ENSG00000187741
16 89841055 16:89841055 A G G upstream_gene_variant MODIFIER FANCA ENSG00000187741
16 89841167 16:89841167 A G G upstream_gene_variant MODIFIER FANCA ENSG00000187741
16 89841424 16:89841424 C T T upstream_gene_variant MODIFIER FANCA ENSG00000187741
16 89841605 16:89841605 T G G upstream_gene_variant MODIFIER FANCA ENSG00000187741
16 89842479 16:89842479 T C C intron_variant MODIFIER FANCA ENSG00000187741
16 89842884 16:89842884 T A A intron_variant MODIFIER FANCA ENSG00000187741
16 89843189 16:89843189 A C C intron_variant MODIFIER FANCA ENSG00000187741
16 89844120 16:89844120 G T T intron_variant MODIFIER FANCA ENSG00000187741
16 89845111 16:89845111 T C C intron_variant MODIFIER FANCA ENSG00000187741
16 89845287 16:89845287 A G G upstream_gene_variant MODIFIER FANCA ENSG00000187741
16 89847420 16:89847420 T A A upstream_gene_variant MODIFIER FANCA ENSG00000187741
16 89849104 16:89849104 A G G upstream_gene_variant MODIFIER FANCA ENSG00000187741
16 89850382 16:89850382 T C C upstream_gene_variant MODIFIER FANCA ENSG00000187741
16 89850957 16:89850957 A T T upstream_gene_variant MODIFIER FANCA ENSG00000187741
16 89851004 16:89851004 A G G upstream_gene_variant MODIFIER FANCA ENSG00000187741
16 89851179 16:89851179 C T T upstream_gene_variant MODIFIER FANCA ENSG00000187741
16 89854893 16:89854893 C T T downstream_gene_variant MODIFIER FANCA ENSG00000187741
16 89855100 16:89855100 C A A downstream_gene_variant MODIFIER FANCA ENSG00000187741
16 89855749 16:89855749 T C C downstream_gene_variant MODIFIER FANCA ENSG00000187741
16 89856001 16:89856001 C T T downstream_gene_variant MODIFIER FANCA ENSG00000187741
16 89856217 16:89856217 C G G downstream_gene_variant MODIFIER FANCA ENSG00000187741
16 89856702 16:89856702 G A A downstream_gene_variant MODIFIER FANCA ENSG00000187741
16 89856913 16:89856913 C T T downstream_gene_variant MODIFIER FANCA ENSG00000187741
16 89856934 16:89856934 A C C downstream_gene_variant MODIFIER FANCA ENSG00000187741
16 89857180 16:89857180 T C C downstream_gene_variant MODIFIER FANCA ENSG00000187741
16 89857935 16:89857935 G A A missense_variant MODERATE FANCA ENSG00000187741
16 89858417 16:89858417 C A A synonymous_variant LOW FANCA ENSG00000187741
16 89859035 16:89859035 G A A upstream_gene_variant MODIFIER FANCA ENSG00000187741
16 89859649 16:89859649 C T T upstream_gene_variant MODIFIER FANCA ENSG00000187741
16 89860584 16:89860584 G A A upstream_gene_variant MODIFIER FANCA ENSG00000187741
16 89860688 16:89860688 G T T upstream_gene_variant MODIFIER FANCA ENSG00000187741
16 89860697 16:89860697 C T T upstream_gene_variant MODIFIER FANCA ENSG00000187741
16 89863672 16:89863672 T C C upstream_gene_variant MODIFIER FANCA ENSG00000187741
16 89888686 16:89888686 C G G intron_variant MODIFIER SPIRE2 ENSG00000204991
16 89889327 16:89889327 T G G downstream_gene_variant MODIFIER SPIRE2 ENSG00000204991
16 89890515 16:89890515 C G G upstream_gene_variant MODIFIER SPIRE2 ENSG00000204991
16 89891619 16:89891619 G A A upstream_gene_variant MODIFIER SPIRE2 ENSG00000204991
16 89891911 16:89891911 T G G upstream_gene_variant MODIFIER SPIRE2 ENSG00000204991
16 89892071 16:89892071 C T T upstream_gene_variant MODIFIER SPIRE2 ENSG00000204991
16 89892080 16:89892080 A G G upstream_gene_variant MODIFIER SPIRE2 ENSG00000204991
16 89894358 16:89894358 C G G upstream_gene_variant MODIFIER SPIRE2 ENSG00000204991
16 89898660 16:89898660 C T T intron_variant MODIFIER SPIRE2 ENSG00000204991
16 89899055 16:89899055 T C C intron_variant MODIFIER SPIRE2 ENSG00000204991
16 89900495 16:89900495 C T T intron_variant MODIFIER SPIRE2 ENSG00000204991
16 89900500 16:89900500 G A A intron_variant MODIFIER SPIRE2 ENSG00000204991
16 89901767 16:89901767 G A A intron_variant MODIFIER SPIRE2 ENSG00000204991
16 89903552 16:89903552 G A A intron_variant MODIFIER SPIRE2 ENSG00000204991
16 89903680 16:89903680 C T T intron_variant MODIFIER SPIRE2 ENSG00000204991
16 89903843 16:89903843 G A A intron_variant MODIFIER SPIRE2 ENSG00000204991
16 89904834 16:89904834 G C C intron_variant MODIFIER SPIRE2 ENSG00000204991
16 89907164 16:89907164 C T T intron_variant MODIFIER SPIRE2 ENSG00000204991
16 89908250 16:89908250 C T T intron_variant MODIFIER SPIRE2 ENSG00000204991
16 89909737 16:89909737 C T T intron_variant MODIFIER SPIRE2 ENSG00000204991
16 89912000 16:89912000 C T T upstream_gene_variant MODIFIER SPIRE2 ENSG00000204991
16 89912281 16:89912281 G C C 3_prime_UTR_variant MODIFIER SPIRE2 ENSG00000204991
16 89913164 16:89913164 C T T 3_prime_UTR_variant MODIFIER SPIRE2 ENSG00000204991
16 89913816 16:89913816 G A A upstream_gene_variant MODIFIER SPIRE2 ENSG00000204991
16 89916600 16:89916600 C A A upstream_gene_variant MODIFIER SPIRE2 ENSG00000204991
16 89917775 16:89917775 C T T upstream_gene_variant MODIFIER SPIRE2 ENSG00000204991
16 89919081 16:89919081 C A A upstream_gene_variant MODIFIER SPIRE2 ENSG00000204991
16 89920383 16:89920383 C A A upstream_gene_variant MODIFIER SPIRE2 ENSG00000204991
16 89920957 16:89920957 A G G synonymous_variant LOW SPIRE2 ENSG00000204991
16 89922959 16:89922959 G T T downstream_gene_variant MODIFIER SPIRE2 ENSG00000204991
16 89927265 16:89927265 C T T upstream_gene_variant MODIFIER SPIRE2 ENSG00000204991
17 37922804 17:37922804 A T T upstream_gene_variant MODIFIER RP11-94L15.2 ENSG00000264198
17 37923771 17:37923771 A G G upstream_gene_variant MODIFIER RP11-94L15.2 ENSG00000264198
17 37930421 17:37930421 C G G intron_variant MODIFIER IKZF3 ENSG00000161405
17 37932063 17:37932063 G A A intron_variant MODIFIER IKZF3 ENSG00000161405
17 37932221 17:37932221 T C C intron_variant MODIFIER IKZF3 ENSG00000161405
17 37933468 17:37933468 T C C intron_variant MODIFIER IKZF3 ENSG00000161405
17 37933823 17:37933823 A G G intron_variant MODIFIER IKZF3 ENSG00000161405
17 37938094 17:37938094 T C C upstream_gene_variant MODIFIER IKZF3 ENSG00000161405
17 37938497 17:37938497 T C C upstream_gene_variant MODIFIER IKZF3 ENSG00000161405
17 37941380 17:37941380 A C C intron_variant MODIFIER IKZF3 ENSG00000161405
17 37942018 17:37942018 C T T intron_variant MODIFIER IKZF3 ENSG00000161405
17 37942984 17:37942984 C G G intron_variant MODIFIER IKZF3 ENSG00000161405
17 37943767 17:37943767 C G G intron_variant MODIFIER IKZF3 ENSG00000161405
17 37943801 17:37943801 C T T intron_variant MODIFIER IKZF3 ENSG00000161405
17 37944411 17:37944411 C A A intron_variant MODIFIER IKZF3 ENSG00000161405
17 37944482 17:37944482 C T T intron_variant MODIFIER IKZF3 ENSG00000161405
17 37944519 17:37944519 C G G missense_variant MODERATE IKZF3 ENSG00000161405
17 37945709 17:37945709 A C C intron_variant MODIFIER IKZF3 ENSG00000161405
17 37949791 17:37949791 T C C intron_variant MODIFIER IKZF3 ENSG00000161405
17 37950422 17:37950422 G A A intron_variant MODIFIER IKZF3 ENSG00000161405
17 37950813 17:37950813 C T T intron_variant MODIFIER IKZF3 ENSG00000161405
17 37951848 17:37951848 C T T intron_variant MODIFIER IKZF3 ENSG00000161405
17 37952092 17:37952092 G A A intron_variant MODIFIER IKZF3 ENSG00000161405
17 37952351 17:37952351 G C C intron_variant MODIFIER IKZF3 ENSG00000161405
17 37952509 17:37952509 C T T intron_variant MODIFIER IKZF3 ENSG00000161405
17 37952655 17:37952655 C T T intron_variant MODIFIER IKZF3 ENSG00000161405
17 37954798 17:37954798 T A A intron_variant MODIFIER IKZF3 ENSG00000161405
17 37954800 17:37954800 T C C intron_variant MODIFIER IKZF3 ENSG00000161405
17 37955555 17:37955555 G A A intron_variant MODIFIER IKZF3 ENSG00000161405
17 37955818 17:37955818 G T T intron_variant MODIFIER IKZF3 ENSG00000161405
17 37960422 17:37960422 T C C intron_variant MODIFIER IKZF3 ENSG00000161405
17 37962237 17:37962237 T C C intron_variant MODIFIER IKZF3 ENSG00000161405
17 37962408 17:37962408 G A A intron_variant MODIFIER IKZF3 ENSG00000161405
17 37962846 17:37962846 C T T intron_variant MODIFIER IKZF3 ENSG00000161405
17 37964176 17:37964176 G C C intron_variant MODIFIER IKZF3 ENSG00000161405
17 37965567 17:37965567 T C C intron_variant MODIFIER IKZF3 ENSG00000161405
17 37968495 17:37968495 C T T intron_variant MODIFIER IKZF3 ENSG00000161405
17 37969371 17:37969371 A G G intron_variant MODIFIER IKZF3 ENSG00000161405
17 37970687 17:37970687 A C C intron_variant MODIFIER IKZF3 ENSG00000161405
17 37970903 17:37970903 C T T intron_variant MODIFIER IKZF3 ENSG00000161405
17 37971636 17:37971636 A G G intron_variant MODIFIER IKZF3 ENSG00000161405
17 37972648 17:37972648 C G G intron_variant MODIFIER IKZF3 ENSG00000161405
17 37973011 17:37973011 G A A intron_variant MODIFIER IKZF3 ENSG00000161405
17 37974499 17:37974499 A G G intron_variant MODIFIER IKZF3 ENSG00000161405
17 37975593 17:37975593 C T T intron_variant MODIFIER IKZF3 ENSG00000161405
17 37975661 17:37975661 A G G intron_variant MODIFIER IKZF3 ENSG00000161405
17 37975856 17:37975856 G C C intron_variant MODIFIER IKZF3 ENSG00000161405
17 37976206 17:37976206 G C C intron_variant MODIFIER IKZF3 ENSG00000161405
17 37976501 17:37976501 A G G intron_variant MODIFIER IKZF3 ENSG00000161405
17 37976599 17:37976599 C T T intron_variant MODIFIER IKZF3 ENSG00000161405
17 37976602 17:37976602 T C C intron_variant MODIFIER IKZF3 ENSG00000161405
17 37976927 17:37976927 G A A intron_variant MODIFIER IKZF3 ENSG00000161405
17 37979125 17:37979125 G A A intron_variant MODIFIER IKZF3 ENSG00000161405
17 37979780 17:37979780 A G G intron_variant MODIFIER IKZF3 ENSG00000161405
17 37980023 17:37980023 C T T intron_variant MODIFIER IKZF3 ENSG00000161405
17 37980567 17:37980567 T C C intron_variant MODIFIER IKZF3 ENSG00000161405
17 37981129 17:37981129 C T T intron_variant MODIFIER IKZF3 ENSG00000161405
17 37981224 17:37981224 G A A intron_variant MODIFIER IKZF3 ENSG00000161405
17 37981238 17:37981238 G A A intron_variant MODIFIER IKZF3 ENSG00000161405
17 37982697 17:37982697 T C C intron_variant MODIFIER IKZF3 ENSG00000161405
17 37983513 17:37983513 G A A intron_variant MODIFIER IKZF3 ENSG00000161405
17 37983752 17:37983752 G A A intron_variant MODIFIER IKZF3 ENSG00000161405
17 37984078 17:37984078 T C C intron_variant MODIFIER IKZF3 ENSG00000161405
17 37984086 17:37984086 A G G intron_variant MODIFIER IKZF3 ENSG00000161405
17 37984430 17:37984430 C A A intron_variant MODIFIER IKZF3 ENSG00000161405
17 37985322 17:37985322 T C C intron_variant MODIFIER IKZF3 ENSG00000161405
17 37986337 17:37986337 A G G downstream_gene_variant MODIFIER KRT8P34 ENSG00000264663
17 37986873 17:37986873 G A A downstream_gene_variant MODIFIER KRT8P34 ENSG00000264663
17 37987043 17:37987043 G A A downstream_gene_variant MODIFIER KRT8P34 ENSG00000264663
17 37987400 17:37987400 C T T downstream_gene_variant MODIFIER KRT8P34 ENSG00000264663
17 37987589 17:37987589 C T T downstream_gene_variant MODIFIER KRT8P34 ENSG00000264663
17 37988293 17:37988293 C T T downstream_gene_variant MODIFIER KRT8P34 ENSG00000264663
17 37988477 17:37988477 T C C downstream_gene_variant MODIFIER KRT8P34 ENSG00000264663
17 37991328 17:37991328 C G G downstream_gene_variant MODIFIER AC079199.2 ENSG00000226117
17 37992001 17:37992001 G C C downstream_gene_variant MODIFIER AC079199.2 ENSG00000226117
17 37992885 17:37992885 A G G upstream_gene_variant MODIFIER KRT8P34 ENSG00000264663
17 37993239 17:37993239 C T T upstream_gene_variant MODIFIER KRT8P34 ENSG00000264663
17 37993352 17:37993352 T A A upstream_gene_variant MODIFIER KRT8P34 ENSG00000264663
17 37993992 17:37993992 T C C upstream_gene_variant MODIFIER KRT8P34 ENSG00000264663
17 37994625 17:37994625 T C C upstream_gene_variant MODIFIER KRT8P34 ENSG00000264663
17 37998705 17:37998705 A G G upstream_gene_variant MODIFIER AC079199.2 ENSG00000226117
17 38000018 17:38000018 C A A upstream_gene_variant MODIFIER AC079199.2 ENSG00000226117
17 38002153 17:38002153 G A A intron_variant MODIFIER IKZF3 ENSG00000161405
17 38002916 17:38002916 G C C intron_variant MODIFIER IKZF3 ENSG00000161405
17 38003025 17:38003025 G C C intron_variant MODIFIER IKZF3 ENSG00000161405
17 38003330 17:38003330 A T T intron_variant MODIFIER IKZF3 ENSG00000161405
17 38003859 17:38003859 G C C intron_variant MODIFIER IKZF3 ENSG00000161405
17 38004906 17:38004906 C T T intron_variant MODIFIER IKZF3 ENSG00000161405
17 38007190 17:38007190 G A A intron_variant MODIFIER IKZF3 ENSG00000161405
17 38007319 17:38007319 T G G intron_variant MODIFIER IKZF3 ENSG00000161405
17 38008165 17:38008165 C T T intron_variant MODIFIER IKZF3 ENSG00000161405
17 38008191 17:38008191 C T T intron_variant MODIFIER IKZF3 ENSG00000161405
17 38009676 17:38009676 G A A intron_variant MODIFIER IKZF3 ENSG00000161405
17 38010103 17:38010103 A C C intron_variant MODIFIER IKZF3 ENSG00000161405
17 38010104 17:38010104 A G G intron_variant MODIFIER IKZF3 ENSG00000161405
17 38010758 17:38010758 G T T intron_variant MODIFIER IKZF3 ENSG00000161405
17 38010759 17:38010759 C T T intron_variant MODIFIER IKZF3 ENSG00000161405
17 38010815 17:38010815 A G G intron_variant MODIFIER IKZF3 ENSG00000161405
17 38011266 17:38011266 T C C intron_variant MODIFIER IKZF3 ENSG00000161405
17 38011451 17:38011451 C T T intron_variant MODIFIER IKZF3 ENSG00000161405
17 38011709 17:38011709 T C C intron_variant MODIFIER IKZF3 ENSG00000161405
17 38012587 17:38012587 G A A intron_variant MODIFIER IKZF3 ENSG00000161405
17 38012991 17:38012991 A G G intron_variant MODIFIER IKZF3 ENSG00000161405
17 38013807 17:38013807 A G G intron_variant MODIFIER IKZF3 ENSG00000161405
17 38014533 17:38014533 A G G intron_variant MODIFIER IKZF3 ENSG00000161405
17 38014705 17:38014705 G A A intron_variant MODIFIER IKZF3 ENSG00000161405
17 38015060 17:38015060 G T T intron_variant MODIFIER IKZF3 ENSG00000161405
17 38015517 17:38015517 T C C intron_variant MODIFIER IKZF3 ENSG00000161405
17 38016357 17:38016357 C T T intron_variant MODIFIER IKZF3 ENSG00000161405
17 38018774 17:38018774 C T T intron_variant MODIFIER IKZF3 ENSG00000161405
17 38018803 17:38018803 A C C intron_variant MODIFIER IKZF3 ENSG00000161405
17 38018967 17:38018967 C T T intron_variant MODIFIER IKZF3 ENSG00000161405
17 38019026 17:38019026 C G G intron_variant MODIFIER IKZF3 ENSG00000161405
17 38021117 17:38021117 G C C upstream_gene_variant MODIFIER IKZF3 ENSG00000161405
18 9446892 18:9446892 T C C intergenic_region MODIFIER TWSG1-RP11-61L19.2 ENSG00000128791-ENSG00000273335
18 9447456 18:9447456 G C C intergenic_region MODIFIER TWSG1-RP11-61L19.2 ENSG00000128791-ENSG00000273335
18 9447491 18:9447491 A G G intergenic_region MODIFIER TWSG1-RP11-61L19.2 ENSG00000128791-ENSG00000273335
18 9448360 18:9448360 G A A intergenic_region MODIFIER TWSG1-RP11-61L19.2 ENSG00000128791-ENSG00000273335
18 9451683 18:9451683 G T T intergenic_region MODIFIER TWSG1-RP11-61L19.2 ENSG00000128791-ENSG00000273335
18 9453285 18:9453285 G A A intergenic_region MODIFIER TWSG1-RP11-61L19.2 ENSG00000128791-ENSG00000273335
18 9455124 18:9455124 C T T intergenic_region MODIFIER TWSG1-RP11-61L19.2 ENSG00000128791-ENSG00000273335
18 9455241 18:9455241 A C C intergenic_region MODIFIER TWSG1-RP11-61L19.2 ENSG00000128791-ENSG00000273335
18 9456593 18:9456593 A G G intergenic_region MODIFIER TWSG1-RP11-61L19.2 ENSG00000128791-ENSG00000273335
18 9457107 18:9457107 G A A intergenic_region MODIFIER TWSG1-RP11-61L19.2 ENSG00000128791-ENSG00000273335
18 9457349 18:9457349 T C C intergenic_region MODIFIER TWSG1-RP11-61L19.2 ENSG00000128791-ENSG00000273335
18 9457529 18:9457529 G A A intergenic_region MODIFIER TWSG1-RP11-61L19.2 ENSG00000128791-ENSG00000273335
18 9458155 18:9458155 T C C intergenic_region MODIFIER TWSG1-RP11-61L19.2 ENSG00000128791-ENSG00000273335
18 9458157 18:9458157 C A A intergenic_region MODIFIER TWSG1-RP11-61L19.2 ENSG00000128791-ENSG00000273335
18 9458319 18:9458319 T C C intergenic_region MODIFIER TWSG1-RP11-61L19.2 ENSG00000128791-ENSG00000273335
18 9460460 18:9460460 G A A intergenic_region MODIFIER TWSG1-RP11-61L19.2 ENSG00000128791-ENSG00000273335
18 9464864 18:9464864 C T T intergenic_region MODIFIER TWSG1-RP11-61L19.2 ENSG00000128791-ENSG00000273335
18 9466339 18:9466339 A G G intergenic_region MODIFIER TWSG1-RP11-61L19.2 ENSG00000128791-ENSG00000273335
18 9467780 18:9467780 G A A intergenic_region MODIFIER TWSG1-RP11-61L19.2 ENSG00000128791-ENSG00000273335
18 9468055 18:9468055 G A A intergenic_region MODIFIER TWSG1-RP11-61L19.2 ENSG00000128791-ENSG00000273335
18 9468209 18:9468209 C T T intergenic_region MODIFIER TWSG1-RP11-61L19.2 ENSG00000128791-ENSG00000273335
18 9469099 18:9469099 T C C downstream_gene_variant MODIFIER RP11-61L19.2 ENSG00000273335
18 9472796 18:9472796 G A A upstream_gene_variant MODIFIER RALBP1 ENSG00000017797
18 9473537 18:9473537 G A A upstream_gene_variant MODIFIER RALBP1 ENSG00000017797
18 9477498 18:9477498 T C C upstream_gene_variant MODIFIER RP11-61L19.2 ENSG00000273335
18 9478156 18:9478156 G T T upstream_gene_variant MODIFIER RP11-61L19.2 ENSG00000273335
18 9486512 18:9486512 A G G intron_variant MODIFIER RALBP1 ENSG00000017797
18 9491363 18:9491363 A G G intron_variant MODIFIER RALBP1 ENSG00000017797
18 9491903 18:9491903 A G G intron_variant MODIFIER RALBP1 ENSG00000017797
18 9494767 18:9494767 T A A intron_variant MODIFIER RALBP1 ENSG00000017797
18 9499458 18:9499458 C T T intron_variant MODIFIER RALBP1 ENSG00000017797
18 9503463 18:9503463 C T T upstream_gene_variant MODIFIER RP11-61L19.1 ENSG00000266805
18 9505025 18:9505025 C G G upstream_gene_variant MODIFIER RP11-61L19.1 ENSG00000266805
18 9505200 18:9505200 A C C upstream_gene_variant MODIFIER RP11-61L19.1 ENSG00000266805
18 9505252 18:9505252 C G G upstream_gene_variant MODIFIER RP11-61L19.1 ENSG00000266805
18 9508954 18:9508954 A T T intron_variant MODIFIER RALBP1 ENSG00000017797
18 9512168 18:9512168 G A A downstream_gene_variant MODIFIER RP11-61L19.1 ENSG00000266805
18 9514979 18:9514979 G A A upstream_gene_variant MODIFIER RP11-61L19.3 ENSG00000273352
18 9515115 18:9515115 A G G upstream_gene_variant MODIFIER RP11-61L19.3 ENSG00000273352
18 9518656 18:9518656 C T T upstream_gene_variant MODIFIER RNU2-27P ENSG00000251994
18 9518995 18:9518995 A T T upstream_gene_variant MODIFIER RNU2-27P ENSG00000251994
18 9529295 18:9529295 G A A intron_variant MODIFIER RALBP1 ENSG00000017797
18 9531773 18:9531773 T G G intron_variant MODIFIER RALBP1 ENSG00000017797
18 9534113 18:9534113 G C C intron_variant MODIFIER RALBP1 ENSG00000017797
18 9534202 18:9534202 C A A intron_variant MODIFIER RALBP1 ENSG00000017797
18 9536691 18:9536691 G A A 3_prime_UTR_variant MODIFIER RALBP1 ENSG00000017797
18 9537097 18:9537097 C T T 3_prime_UTR_variant MODIFIER RALBP1 ENSG00000017797
18 9538562 18:9538562 G A A downstream_gene_variant MODIFIER RALBP1 ENSG00000017797
19 46915091 19:46915091 T C C missense_variant MODERATE CCDC8 ENSG00000169515
19 46916239 19:46916239 C T T 5_prime_UTR_variant MODIFIER CCDC8 ENSG00000169515
19 46925938 19:46925938 G T T intergenic_region MODIFIER CCDC8-PNMAL1 ENSG00000169515-ENSG00000182013
19 46927569 19:46927569 C T T intergenic_region MODIFIER CCDC8-PNMAL1 ENSG00000169515-ENSG00000182013
19 46937924 19:46937924 C T T intergenic_region MODIFIER CCDC8-PNMAL1 ENSG00000169515-ENSG00000182013
19 46939017 19:46939017 G A A intergenic_region MODIFIER CCDC8-PNMAL1 ENSG00000169515-ENSG00000182013
19 46947102 19:46947102 G A A intergenic_region MODIFIER CCDC8-PNMAL1 ENSG00000169515-ENSG00000182013
19 46947570 19:46947570 C G G intergenic_region MODIFIER CCDC8-PNMAL1 ENSG00000169515-ENSG00000182013
19 46949083 19:46949083 T G G intergenic_region MODIFIER CCDC8-PNMAL1 ENSG00000169515-ENSG00000182013
19 46949545 19:46949545 C T T intergenic_region MODIFIER CCDC8-PNMAL1 ENSG00000169515-ENSG00000182013
19 46949730 19:46949730 A G G intergenic_region MODIFIER CCDC8-PNMAL1 ENSG00000169515-ENSG00000182013
19 46949843 19:46949843 C A A intergenic_region MODIFIER CCDC8-PNMAL1 ENSG00000169515-ENSG00000182013
19 46949929 19:46949929 G A A intergenic_region MODIFIER CCDC8-PNMAL1 ENSG00000169515-ENSG00000182013
19 46949979 19:46949979 A G G intergenic_region MODIFIER CCDC8-PNMAL1 ENSG00000169515-ENSG00000182013
19 46950140 19:46950140 G A A intergenic_region MODIFIER CCDC8-PNMAL1 ENSG00000169515-ENSG00000182013
19 46950395 19:46950395 T C C intergenic_region MODIFIER CCDC8-PNMAL1 ENSG00000169515-ENSG00000182013
19 46950437 19:46950437 C G G intergenic_region MODIFIER CCDC8-PNMAL1 ENSG00000169515-ENSG00000182013
19 46950630 19:46950630 A G G intergenic_region MODIFIER CCDC8-PNMAL1 ENSG00000169515-ENSG00000182013
19 46950906 19:46950906 G A A intergenic_region MODIFIER CCDC8-PNMAL1 ENSG00000169515-ENSG00000182013
19 46950922 19:46950922 G A A intergenic_region MODIFIER CCDC8-PNMAL1 ENSG00000169515-ENSG00000182013
19 46951002 19:46951002 G A A intergenic_region MODIFIER CCDC8-PNMAL1 ENSG00000169515-ENSG00000182013
19 46951047 19:46951047 G A A intergenic_region MODIFIER CCDC8-PNMAL1 ENSG00000169515-ENSG00000182013
19 46951250 19:46951250 T C C intergenic_region MODIFIER CCDC8-PNMAL1 ENSG00000169515-ENSG00000182013
19 46951251 19:46951251 G A A intergenic_region MODIFIER CCDC8-PNMAL1 ENSG00000169515-ENSG00000182013
19 46951805 19:46951805 G A A intergenic_region MODIFIER CCDC8-PNMAL1 ENSG00000169515-ENSG00000182013
19 46952137 19:46952137 G C C intergenic_region MODIFIER CCDC8-PNMAL1 ENSG00000169515-ENSG00000182013
19 46952184 19:46952184 A G G intergenic_region MODIFIER CCDC8-PNMAL1 ENSG00000169515-ENSG00000182013
19 46952418 19:46952418 A G G intergenic_region MODIFIER CCDC8-PNMAL1 ENSG00000169515-ENSG00000182013
19 46952538 19:46952538 T C C intergenic_region MODIFIER CCDC8-PNMAL1 ENSG00000169515-ENSG00000182013
19 46952738 19:46952738 A C C intergenic_region MODIFIER CCDC8-PNMAL1 ENSG00000169515-ENSG00000182013
19 46952795 19:46952795 C G G intergenic_region MODIFIER CCDC8-PNMAL1 ENSG00000169515-ENSG00000182013
19 46952822 19:46952822 T C C intergenic_region MODIFIER CCDC8-PNMAL1 ENSG00000169515-ENSG00000182013
19 46952938 19:46952938 A G G intergenic_region MODIFIER CCDC8-PNMAL1 ENSG00000169515-ENSG00000182013
19 46952945 19:46952945 A G G intergenic_region MODIFIER CCDC8-PNMAL1 ENSG00000169515-ENSG00000182013
19 46953033 19:46953033 C T T intergenic_region MODIFIER CCDC8-PNMAL1 ENSG00000169515-ENSG00000182013
19 46953199 19:46953199 C T T intergenic_region MODIFIER CCDC8-PNMAL1 ENSG00000169515-ENSG00000182013
19 46953382 19:46953382 A G G intergenic_region MODIFIER CCDC8-PNMAL1 ENSG00000169515-ENSG00000182013
19 46953433 19:46953433 T A A intergenic_region MODIFIER CCDC8-PNMAL1 ENSG00000169515-ENSG00000182013
19 46954406 19:46954406 T C C intergenic_region MODIFIER CCDC8-PNMAL1 ENSG00000169515-ENSG00000182013
19 46954469 19:46954469 G A A intergenic_region MODIFIER CCDC8-PNMAL1 ENSG00000169515-ENSG00000182013
19 46954589 19:46954589 C T T intergenic_region MODIFIER CCDC8-PNMAL1 ENSG00000169515-ENSG00000182013
19 46955064 19:46955064 T C C intergenic_region MODIFIER CCDC8-PNMAL1 ENSG00000169515-ENSG00000182013
19 46955104 19:46955104 A G G intergenic_region MODIFIER CCDC8-PNMAL1 ENSG00000169515-ENSG00000182013
19 46955120 19:46955120 C G G intergenic_region MODIFIER CCDC8-PNMAL1 ENSG00000169515-ENSG00000182013
19 46955244 19:46955244 G C C intergenic_region MODIFIER CCDC8-PNMAL1 ENSG00000169515-ENSG00000182013
19 46955271 19:46955271 A C C intergenic_region MODIFIER CCDC8-PNMAL1 ENSG00000169515-ENSG00000182013
19 46955595 19:46955595 C T T intergenic_region MODIFIER CCDC8-PNMAL1 ENSG00000169515-ENSG00000182013
19 46955749 19:46955749 G C C intergenic_region MODIFIER CCDC8-PNMAL1 ENSG00000169515-ENSG00000182013
19 46955814 19:46955814 T C C intergenic_region MODIFIER CCDC8-PNMAL1 ENSG00000169515-ENSG00000182013
19 46956571 19:46956571 T A A intergenic_region MODIFIER CCDC8-PNMAL1 ENSG00000169515-ENSG00000182013
19 46956655 19:46956655 T C C intergenic_region MODIFIER CCDC8-PNMAL1 ENSG00000169515-ENSG00000182013
19 46956952 19:46956952 G A A intergenic_region MODIFIER CCDC8-PNMAL1 ENSG00000169515-ENSG00000182013
19 46957702 19:46957702 C T T intergenic_region MODIFIER CCDC8-PNMAL1 ENSG00000169515-ENSG00000182013
19 46957736 19:46957736 T G G intergenic_region MODIFIER CCDC8-PNMAL1 ENSG00000169515-ENSG00000182013
19 46958040 19:46958040 T C C intergenic_region MODIFIER CCDC8-PNMAL1 ENSG00000169515-ENSG00000182013
19 46958214 19:46958214 C G G intergenic_region MODIFIER CCDC8-PNMAL1 ENSG00000169515-ENSG00000182013
19 46959069 19:46959069 T C C intergenic_region MODIFIER CCDC8-PNMAL1 ENSG00000169515-ENSG00000182013
19 46959455 19:46959455 G A A intergenic_region MODIFIER CCDC8-PNMAL1 ENSG00000169515-ENSG00000182013
19 46959552 19:46959552 T C C intergenic_region MODIFIER CCDC8-PNMAL1 ENSG00000169515-ENSG00000182013
19 46959653 19:46959653 C T T intergenic_region MODIFIER CCDC8-PNMAL1 ENSG00000169515-ENSG00000182013
19 46959783 19:46959783 T C C intergenic_region MODIFIER CCDC8-PNMAL1 ENSG00000169515-ENSG00000182013
19 46959917 19:46959917 T C C intergenic_region MODIFIER CCDC8-PNMAL1 ENSG00000169515-ENSG00000182013
19 46961477 19:46961477 G A A intergenic_region MODIFIER CCDC8-PNMAL1 ENSG00000169515-ENSG00000182013
19 46961674 19:46961674 A T T intergenic_region MODIFIER CCDC8-PNMAL1 ENSG00000169515-ENSG00000182013
19 46961742 19:46961742 C T T intergenic_region MODIFIER CCDC8-PNMAL1 ENSG00000169515-ENSG00000182013
19 46962930 19:46962930 G T T intergenic_region MODIFIER CCDC8-PNMAL1 ENSG00000169515-ENSG00000182013
19 46963102 19:46963102 G C C intergenic_region MODIFIER CCDC8-PNMAL1 ENSG00000169515-ENSG00000182013
19 46963236 19:46963236 G T T intergenic_region MODIFIER CCDC8-PNMAL1 ENSG00000169515-ENSG00000182013
19 46963437 19:46963437 G C C intergenic_region MODIFIER CCDC8-PNMAL1 ENSG00000169515-ENSG00000182013
19 46967912 19:46967912 C T T downstream_gene_variant MODIFIER PNMAL1 ENSG00000182013
19 46972726 19:46972726 C T T intron_variant MODIFIER PNMAL1 ENSG00000182013
19 46974546 19:46974546 G A A intron_variant MODIFIER PNMAL1 ENSG00000182013
19 46974602 19:46974602 C T T 5_prime_UTR_variant MODIFIER PNMAL1 ENSG00000182013
19 46974983 19:46974983 G C C upstream_gene_variant MODIFIER PNMAL1 ENSG00000182013
19 46975102 19:46975102 C G G upstream_gene_variant MODIFIER PNMAL1 ENSG00000182013
19 46975723 19:46975723 T C C upstream_gene_variant MODIFIER PNMAL1 ENSG00000182013
20 10463431 20:10463431 T C C intron_variant MODIFIER SLX4IP ENSG00000149346
20 10468865 20:10468865 A G G intron_variant MODIFIER SLX4IP ENSG00000149346
20 10471587 20:10471587 G A A intron_variant MODIFIER SLX4IP ENSG00000149346
20 10475757 20:10475757 A G G intron_variant MODIFIER SLX4IP ENSG00000149346
20 10476068 20:10476068 A G G intron_variant MODIFIER SLX4IP ENSG00000149346
20 10477081 20:10477081 G C C intron_variant MODIFIER SLX4IP ENSG00000149346
20 10478895 20:10478895 G A A intron_variant MODIFIER SLX4IP ENSG00000149346
20 10495486 20:10495486 A T T intron_variant MODIFIER SLX4IP ENSG00000149346
20 10497434 20:10497434 A G G intron_variant MODIFIER SLX4IP ENSG00000149346
20 10498927 20:10498927 C T T intron_variant MODIFIER SLX4IP ENSG00000149346
20 10500529 20:10500529 G A A intron_variant MODIFIER SLX4IP ENSG00000149346
20 10502049 20:10502049 C T T intron_variant MODIFIER SLX4IP ENSG00000149346
20 10504736 20:10504736 C T T intron_variant MODIFIER SLX4IP ENSG00000149346
20 10508180 20:10508180 G T T intron_variant MODIFIER SLX4IP ENSG00000149346
20 10509834 20:10509834 A G G intron_variant MODIFIER SLX4IP ENSG00000149346
20 10510786 20:10510786 G A A intron_variant MODIFIER SLX4IP ENSG00000149346
20 10511326 20:10511326 C A A intron_variant MODIFIER SLX4IP ENSG00000149346
20 10516031 20:10516031 G T T intron_variant MODIFIER SLX4IP ENSG00000149346
20 10517348 20:10517348 A G G intron_variant MODIFIER SLX4IP ENSG00000149346
20 10517899 20:10517899 C A A intron_variant MODIFIER SLX4IP ENSG00000149346
20 10518363 20:10518363 A G G intron_variant MODIFIER SLX4IP ENSG00000149346
20 10518711 20:10518711 A G G intron_variant MODIFIER SLX4IP ENSG00000149346
20 10519455 20:10519455 G A A intron_variant MODIFIER SLX4IP ENSG00000149346
20 10520039 20:10520039 T C C intron_variant MODIFIER SLX4IP ENSG00000149346
20 10520210 20:10520210 G A A intron_variant MODIFIER SLX4IP ENSG00000149346
20 10522592 20:10522592 T C C intron_variant MODIFIER SLX4IP ENSG00000149346
20 10522645 20:10522645 A G G intron_variant MODIFIER SLX4IP ENSG00000149346
20 10529540 20:10529540 T C C intron_variant MODIFIER SLX4IP ENSG00000149346
20 10532116 20:10532116 G T T intron_variant MODIFIER SLX4IP ENSG00000149346
20 10541542 20:10541542 T C C intron_variant MODIFIER SLX4IP ENSG00000149346
20 10543674 20:10543674 G A A intron_variant MODIFIER SLX4IP ENSG00000149346
20 10545828 20:10545828 A G G intron_variant MODIFIER SLX4IP ENSG00000149346
20 10545834 20:10545834 C T T intron_variant MODIFIER SLX4IP ENSG00000149346
20 10546224 20:10546224 C G G intron_variant MODIFIER SLX4IP ENSG00000149346
20 10550441 20:10550441 C T T intron_variant MODIFIER SLX4IP ENSG00000149346
20 10552184 20:10552184 C T T intron_variant MODIFIER SLX4IP ENSG00000149346
20 10552274 20:10552274 A G G intron_variant MODIFIER SLX4IP ENSG00000149346
20 10552429 20:10552429 T C C intron_variant MODIFIER SLX4IP ENSG00000149346
20 10557467 20:10557467 G A A intron_variant MODIFIER SLX4IP ENSG00000149346
20 10558230 20:10558230 G A A intron_variant MODIFIER SLX4IP ENSG00000149346
20 10565128 20:10565128 T G G intron_variant MODIFIER SLX4IP ENSG00000149346
20 10565129 20:10565129 C A A intron_variant MODIFIER SLX4IP ENSG00000149346
20 10566469 20:10566469 C T T intron_variant MODIFIER SLX4IP ENSG00000149346
20 10566523 20:10566523 G A A intron_variant MODIFIER SLX4IP ENSG00000149346
20 10567585 20:10567585 A C C intron_variant MODIFIER SLX4IP ENSG00000149346
20 10568955 20:10568955 A G G intron_variant MODIFIER SLX4IP ENSG00000149346
20 10570294 20:10570294 A G G intron_variant MODIFIER SLX4IP ENSG00000149346
20 10571832 20:10571832 A G G intron_variant MODIFIER SLX4IP ENSG00000149346
20 10575109 20:10575109 A G G upstream_gene_variant MODIFIER SLX4IP ENSG00000149346
20 10577206 20:10577206 G A A upstream_gene_variant MODIFIER SLX4IP ENSG00000149346
20 10577755 20:10577755 G A A upstream_gene_variant MODIFIER SLX4IP ENSG00000149346
20 10578204 20:10578204 A T T upstream_gene_variant MODIFIER SLX4IP ENSG00000149346
20 10578578 20:10578578 A C C upstream_gene_variant MODIFIER SLX4IP ENSG00000149346
20 10579488 20:10579488 G C C intron_variant MODIFIER SLX4IP ENSG00000149346
20 10580106 20:10580106 T G G intron_variant MODIFIER SLX4IP ENSG00000149346
20 10580716 20:10580716 A C C intron_variant MODIFIER SLX4IP ENSG00000149346
20 10581364 20:10581364 C T T intron_variant MODIFIER SLX4IP ENSG00000149346
20 10584567 20:10584567 T C C intron_variant MODIFIER SLX4IP ENSG00000149346
20 10586139 20:10586139 T G G intron_variant MODIFIER SLX4IP ENSG00000149346
20 10587095 20:10587095 A G G intron_variant MODIFIER SLX4IP ENSG00000149346
20 10587895 20:10587895 C T T intron_variant MODIFIER SLX4IP ENSG00000149346
20 10588742 20:10588742 C A A downstream_gene_variant MODIFIER RP5-1099D15.1 ENSG00000235036
20 10588821 20:10588821 C T T downstream_gene_variant MODIFIER RP5-1099D15.1 ENSG00000235036
20 10589899 20:10589899 C A A downstream_gene_variant MODIFIER RP5-1099D15.1 ENSG00000235036
20 10593622 20:10593622 A G G downstream_gene_variant MODIFIER RP5-1099D15.1 ENSG00000235036
20 10594619 20:10594619 G A A intron_variant MODIFIER SLX4IP ENSG00000149346
20 10594919 20:10594919 G A A upstream_gene_variant MODIFIER RP5-1099D15.1 ENSG00000235036
20 10595024 20:10595024 A G G upstream_gene_variant MODIFIER RP5-1099D15.1 ENSG00000235036
20 10599339 20:10599339 G T T upstream_gene_variant MODIFIER RP5-1099D15.1 ENSG00000235036
20 10599572 20:10599572 T C C upstream_gene_variant MODIFIER RP5-1099D15.1 ENSG00000235036
20 10636759 20:10636759 A G G intron_variant MODIFIER JAG1 ENSG00000101384
20 10637057 20:10637057 T C C synonymous_variant LOW JAG1 ENSG00000101384
20 10637337 20:10637337 T G G intron_variant MODIFIER JAG1 ENSG00000101384
20 10640042 20:10640042 T C C intron_variant MODIFIER JAG1 ENSG00000101384
20 10644705 20:10644705 G A A upstream_gene_variant MODIFIER JAG1 ENSG00000101384
20 10697648 20:10697648 A G G intron_variant MODIFIER RP11-103J8.1 ENSG00000270792
20 10702162 20:10702162 T C C intron_variant MODIFIER RP11-103J8.1 ENSG00000270792
20 10703340 20:10703340 A T T intron_variant MODIFIER RP11-103J8.1 ENSG00000270792
20 44400451 20:44400451 C T T downstream_gene_variant MODIFIER WFDC3 ENSG00000124116
20 44401064 20:44401064 G A A downstream_gene_variant MODIFIER WFDC3 ENSG00000124116
20 44404301 20:44404301 C T T upstream_gene_variant MODIFIER RNU6ATAC38P ENSG00000221046
20 44408376 20:44408376 A T T downstream_gene_variant MODIFIER RNU6ATAC38P ENSG00000221046
20 44410236 20:44410236 G A A upstream_gene_variant MODIFIER WFDC3 ENSG00000124116
20 44411047 20:44411047 G A A upstream_gene_variant MODIFIER WFDC3 ENSG00000124116
20 44412275 20:44412275 C T T upstream_gene_variant MODIFIER WFDC3 ENSG00000124116
20 44419974 20:44419974 C T T upstream_gene_variant MODIFIER DNTTIP1 ENSG00000101457
20 44425776 20:44425776 C T T downstream_gene_variant MODIFIER DNTTIP1 ENSG00000101457
20 44427221 20:44427221 A G G upstream_gene_variant MODIFIER DNTTIP1 ENSG00000101457
20 44429815 20:44429815 G A A upstream_gene_variant MODIFIER DNTTIP1 ENSG00000101457
20 44442326 20:44442326 C T T upstream_gene_variant MODIFIER UBE2C ENSG00000175063
20 44447236 20:44447236 C A A downstream_gene_variant MODIFIER UBE2C ENSG00000175063
20 44447281 20:44447281 A G G downstream_gene_variant MODIFIER UBE2C ENSG00000175063
20 44449058 20:44449058 G A A downstream_gene_variant MODIFIER UBE2C ENSG00000175063
20 44449088 20:44449088 G A A downstream_gene_variant MODIFIER UBE2C ENSG00000175063
20 44459106 20:44459106 T C C upstream_gene_variant MODIFIER TNNC2 ENSG00000101470
20 44460376 20:44460376 A T T upstream_gene_variant MODIFIER TNNC2 ENSG00000101470
20 44462467 20:44462467 G A A upstream_gene_variant MODIFIER SNX21 ENSG00000124104
20 44462477 20:44462477 G A A 5_prime_UTR_variant MODIFIER SNX21 ENSG00000124104
20 44463353 20:44463353 C T T upstream_gene_variant MODIFIER TNNC2 ENSG00000101470
20 44465395 20:44465395 A T T upstream_gene_variant MODIFIER TNNC2 ENSG00000101470
20 44466651 20:44466651 C A A upstream_gene_variant MODIFIER TNNC2 ENSG00000101470
20 44472602 20:44472602 G A A downstream_gene_variant MODIFIER SNX21 ENSG00000124104
20 46374885 20:46374885 C G G intron_variant MODIFIER SULF2 ENSG00000196562
20 46412471 20:46412471 G A A intron_variant MODIFIER SULF2 ENSG00000196562
20 46413137 20:46413137 A G G intron_variant MODIFIER SULF2 ENSG00000196562
20 46413163 20:46413163 C T T intron_variant MODIFIER SULF2 ENSG00000196562
20 46413330 20:46413330 G A A intron_variant MODIFIER SULF2 ENSG00000196562
20 46417544 20:46417544 T C C upstream_gene_variant MODIFIER SULF2 ENSG00000196562
20 46421410 20:46421410 G T T intergenic_region MODIFIER SULF2-RNU7-173P ENSG00000196562-ENSG00000238950
20 46423932 20:46423932 C T T intergenic_region MODIFIER SULF2-RNU7-173P ENSG00000196562-ENSG00000238950
20 46426367 20:46426367 G C C intergenic_region MODIFIER SULF2-RNU7-173P ENSG00000196562-ENSG00000238950
20 46428939 20:46428939 C T T intergenic_region MODIFIER SULF2-RNU7-173P ENSG00000196562-ENSG00000238950
20 46428945 20:46428945 C T T intergenic_region MODIFIER SULF2-RNU7-173P ENSG00000196562-ENSG00000238950
20 46429221 20:46429221 A T T intergenic_region MODIFIER SULF2-RNU7-173P ENSG00000196562-ENSG00000238950
20 46431516 20:46431516 C T T intergenic_region MODIFIER SULF2-RNU7-173P ENSG00000196562-ENSG00000238950
20 46433365 20:46433365 C T T intergenic_region MODIFIER SULF2-RNU7-173P ENSG00000196562-ENSG00000238950
20 46434958 20:46434958 C T T intergenic_region MODIFIER SULF2-RNU7-173P ENSG00000196562-ENSG00000238950
20 46436300 20:46436300 A G G intergenic_region MODIFIER SULF2-RNU7-173P ENSG00000196562-ENSG00000238950
20 46436764 20:46436764 C T T intergenic_region MODIFIER SULF2-RNU7-173P ENSG00000196562-ENSG00000238950
20 46437446 20:46437446 A T T intergenic_region MODIFIER SULF2-RNU7-173P ENSG00000196562-ENSG00000238950
20 46438478 20:46438478 C T T intergenic_region MODIFIER SULF2-RNU7-173P ENSG00000196562-ENSG00000238950
20 46443933 20:46443933 G A A intergenic_region MODIFIER SULF2-RNU7-173P ENSG00000196562-ENSG00000238950
20 49116932 20:49116932 G C C intergenic_region MODIFIER COX6CP2-PTPN1 ENSG00000231715-ENSG00000196396
20 49117595 20:49117595 C T T intergenic_region MODIFIER COX6CP2-PTPN1 ENSG00000231715-ENSG00000196396
20 49120883 20:49120883 G T T intergenic_region MODIFIER COX6CP2-PTPN1 ENSG00000231715-ENSG00000196396
20 49132139 20:49132139 C A A intron_variant MODIFIER PTPN1 ENSG00000196396
20 49133280 20:49133280 A C C intron_variant MODIFIER PTPN1 ENSG00000196396
20 49143114 20:49143114 A C C intron_variant MODIFIER PTPN1 ENSG00000196396
20 49148007 20:49148007 G A A intron_variant MODIFIER PTPN1 ENSG00000196396
20 49150913 20:49150913 C T T intron_variant MODIFIER PTPN1 ENSG00000196396
20 49151999 20:49151999 T C C intron_variant MODIFIER PTPN1 ENSG00000196396
20 49153808 20:49153808 C T T intron_variant MODIFIER PTPN1 ENSG00000196396
20 49161754 20:49161754 A C C intron_variant MODIFIER PTPN1 ENSG00000196396
20 49166548 20:49166548 G T T intron_variant MODIFIER PTPN1 ENSG00000196396
20 49168051 20:49168051 A T T intron_variant MODIFIER PTPN1 ENSG00000196396
20 49171174 20:49171174 A G G downstream_gene_variant MODIFIER RN7SL672P ENSG00000239742
20 49172235 20:49172235 C T T downstream_gene_variant MODIFIER RN7SL672P ENSG00000239742
20 49173006 20:49173006 T C C downstream_gene_variant MODIFIER RN7SL672P ENSG00000239742
20 49180306 20:49180306 G T T downstream_gene_variant MODIFIER Y_RNA ENSG00000201501
20 49183376 20:49183376 G A A downstream_gene_variant MODIFIER Y_RNA ENSG00000201501
20 49183380 20:49183380 T C C downstream_gene_variant MODIFIER Y_RNA ENSG00000201501
20 49188476 20:49188476 G A A intron_variant MODIFIER PTPN1 ENSG00000196396
20 49191415 20:49191415 C T T intron_variant MODIFIER PTPN1 ENSG00000196396
20 49191939 20:49191939 A T T intron_variant MODIFIER PTPN1 ENSG00000196396
20 49194444 20:49194444 C T T intron_variant MODIFIER PTPN1 ENSG00000196396
20 49201102 20:49201102 A C C 3_prime_UTR_variant MODIFIER PTPN1 ENSG00000196396
20 49203895 20:49203895 C T T downstream_gene_variant MODIFIER PTPN1 ENSG00000196396
21 36387806 21:36387806 C T T intron_variant MODIFIER RUNX1 ENSG00000159216
21 36389629 21:36389629 A G G intron_variant MODIFIER RUNX1 ENSG00000159216
21 36390428 21:36390428 T C C intron_variant MODIFIER RUNX1 ENSG00000159216
21 36392356 21:36392356 T C C intron_variant MODIFIER RUNX1 ENSG00000159216
21 36393747 21:36393747 G C C intron_variant MODIFIER RUNX1 ENSG00000159216
21 36395974 21:36395974 G A A intron_variant MODIFIER RUNX1 ENSG00000159216
21 36398586 21:36398586 T A A intron_variant MODIFIER RUNX1 ENSG00000159216
21 36400176 21:36400176 T C C intron_variant MODIFIER RUNX1 ENSG00000159216
21 36400742 21:36400742 G A A intron_variant MODIFIER RUNX1 ENSG00000159216
21 36406114 21:36406114 A T T intron_variant MODIFIER RUNX1 ENSG00000159216
21 36407177 21:36407177 C T T intron_variant MODIFIER RUNX1 ENSG00000159216
21 36407530 21:36407530 C G G intron_variant MODIFIER RUNX1 ENSG00000159216
22 19651814 22:19651814 G A A upstream_gene_variant MODIFIER AC000067.1 ENSG00000225007
22 19651838 22:19651838 C A A upstream_gene_variant MODIFIER AC000067.1 ENSG00000225007
22 19651868 22:19651868 A G G upstream_gene_variant MODIFIER AC000067.1 ENSG00000225007
22 19651900 22:19651900 G A A upstream_gene_variant MODIFIER AC000067.1 ENSG00000225007
22 19652076 22:19652076 G A A upstream_gene_variant MODIFIER AC000067.1 ENSG00000225007
22 19652158 22:19652158 T C C upstream_gene_variant MODIFIER AC000067.1 ENSG00000225007
22 19652188 22:19652188 G A A upstream_gene_variant MODIFIER AC000067.1 ENSG00000225007
22 19652676 22:19652676 C G G upstream_gene_variant MODIFIER AC000067.1 ENSG00000225007
22 19652711 22:19652711 A G G upstream_gene_variant MODIFIER AC000067.1 ENSG00000225007
22 19652894 22:19652894 C G G upstream_gene_variant MODIFIER AC000067.1 ENSG00000225007
22 19652982 22:19652982 G A A upstream_gene_variant MODIFIER AC000067.1 ENSG00000225007
22 19653190 22:19653190 G A A upstream_gene_variant MODIFIER AC000067.1 ENSG00000225007
22 19653198 22:19653198 T G G upstream_gene_variant MODIFIER AC000067.1 ENSG00000225007
22 19653518 22:19653518 A G G upstream_gene_variant MODIFIER AC000067.1 ENSG00000225007
22 19653684 22:19653684 A G G upstream_gene_variant MODIFIER AC000067.1 ENSG00000225007
22 19653786 22:19653786 A C C upstream_gene_variant MODIFIER AC000067.1 ENSG00000225007
